# Supplementary material for: Modification of BRCA1-associated breast cancer risk by HMMR overexpression
Source: Nat Commun. 2022 Apr 7;13:1895. doi: 10.1038/s41467-022-29335-z (PMC8989921; doi:10.1038/s41467-022-29335-z)
Supplement: Supplementary file 5 — Supplementary Data 2 [file 41467_2022_29335_MOESM5_ESM.xlsx]

## Sheet: Supplementary Data 2a
Supplementary Data 2a. Keyword co-occurrences (weighted score) in abstracts of studies corresponding to gene sets linked to risk of BRCA1-associated triple-negative breast cancer (sum chi-squared p < 0.05).
Term A	Term B	Weight
Cancer	Transcription	29.1478
Development	Transcription	19.7271
Stem	Transcription	17.0874
Breast cancer	Cancer	16.2358
Cancer	Development	15.4247
Signaling	Transcription	15.2954
Apoptosis	Transcription	14.1699
Mutation	Transcription	13.6667
Proliferation	Transcription	12.6747
Cancer	Signaling	11.4691
Cancer	Epithelial	11.0065
Cancer	Proliferation	10.7636
Cancer	Mutation	10.4127
Differentiation	Transcription	10.3873
Apoptosis	Cell cycle	10.0095
Chromatin	Transcription	9.69452
Differentiation	Proliferation	9.66515
Growth factor	Signaling	9.51277
Development	Stem	9.41991
Cancer	Growth factor	9.41277
Development	Mutation	9.23968
Growth factor	Transcription	9.2096
Epigenetic	Transcription	9.07143
P53	Transcription	8.8596
Apoptosis	Cancer	8.82944
Cancer	Oncogene	8.5627
Cell cycle	Transcription	8.0684
Cancer	Cell cycle	7.98102
Oncogene	Transcription	7.76429
Mutation	Oncogene	7.4881
Cancer	Stem	7.37157
Progenitor	Transcription	7.28254
Breast cancer	Transcription	7.27547
Transcription	Tumor suppressor	7.13427
Development	Signaling	7.07309
Proliferation	Signaling	7.05173
Damage	Transcription	7.04848
Apoptosis	Death	6.61825
Apoptosis	Signaling	6.55007
Growth factor	Proliferation	6.52626
Mutation	P53	6.38333
Mutation	Signaling	6.37222
Cancer	P53	6.32857
Epithelial	Transcription	6.27633
Immune	Transcription	6.20556
Development	Progenitor	6.11587
Breast cancer	Estrogen	5.86032
Cancer	Estrogen	5.86032
Breast cancer	Signaling	5.85317
Cancer	Tumor suppressor	5.60801
Cancer	Death	5.60159
Progenitor	Stem	5.47143
Damage	Stress	5.43968
Cancer	Chromatin	5.40642
Apoptosis	P53	5.3254
Cancer	Epigenetic	5.20952
Epithelial	Signaling	5.05967
Development	Proliferation	5.0588
Progesterone	Proliferation	5
Development	Differentiation	4.9381
P53	Proliferation	4.91032
Stress	Transcription	4.8754
Mutation	Proliferation	4.8627
Repair	Transcription	4.86198
Breast cancer	Growth factor	4.83651
Differentiation	Signaling	4.82309
Damage	P53	4.78341
Apoptosis	Immune	4.77222
Cancer	Repair	4.77063
Apoptosis	Proliferation	4.68896
Apoptosis	Stress	4.63492
Apoptosis	Mutation	4.59921
Oncogene	Proliferation	4.57864
Cancer	Chromosome	4.5119
Apoptosis	Damage	4.37619
Mutation	Progenitor	4.34444
Death	Transcription	4.29524
MTOR	Transcription	4.25
Signaling	Stem	4.21515
P53	Repair	4.16912
Metastasis	Transcription	4.13333
Cell cycle	P53	4.12785
Proliferation	Stem	4.06515
Development	Oncogene	4.01825
Transcription	Translation	3.94683
Estrogen	Transcription	3.92698
Cell cycle	Damage	3.91833
AKT	P53	3.84127
P53	TP53	3.83175
Differentiation	Stem	3.7881
Breast cancer	Mutation	3.76746
Death	Signaling	3.70238
Cancer	Damage	3.70079
Mutation	Stem	3.68571
AKT	Growth factor	3.5246
Apoptosis	Growth factor	3.47071
Differentiation	Progenitor	3.4381
Mutation	Tumor suppressor	3.31905
Growth factor	Mutation	3.30079
Cell cycle	Immune	3.28571
Cell cycle	Signaling	3.26912
Estrogen	Signaling	3.26905
Apoptosis	Tumor suppressor	3.23016
Cancer	Metastasis	3.20238
Proliferation	Tumor suppressor	3.18016
Development	Translation	3.14683
Growth factor	P53	3.14444
Apoptosis	Repair	3.06905
Epithelial	Oncogene	3.05404
Cell cycle	Repair	3.02547
Cell cycle	Proliferation	3.01905
Cancer	Differentiation	3.01825
Apoptosis	Epithelial	2.99452
Mesenchymal	Transcription	2.90794
P53	Signaling	2.85642
Death	Growth factor	2.84444
Mutation	TP53	2.83175
Breast cancer	Epithelial	2.8088
P53	Stress	2.80159
Cancer	Immune	2.77222
Differentiation	Oncogene	2.74214
Apoptosis	Development	2.70087
Cell cycle	Epithelial	2.70087
Signaling	Stress	2.69048
Development	Epigenetic	2.67143
Oncogene	Tumor suppressor	2.66825
Apoptosis	Differentiation	2.66587
Damage	Signaling	2.65801
Immune	Stem	2.65
Epithelial	Proliferation	2.6438
P53	Tumor suppressor	2.64214
Cancer	Stress	2.60952
Metabolism	Transcription	2.58889
Cancer	Invasion	2.58658
Development	Epithelial	2.58182
AKT	PI3K	2.55238
Checkpoint	P53	2.54214
Estrogen	Growth factor	2.53571
Epigenetic	Stem	2.5
Cell cycle	Tumor suppressor	2.49856
BRCA1	Cancer	2.45325
Apoptosis	Oncogene	2.37698
Apoptosis	Stem	2.35642
AKT	Cancer	2.34127
Cell cycle	Mutation	2.33571
Stem	Translation	2.33333
Chromosome	Transcription	2.32857
Immune	Mutation	2.31905
Replication	Transcription	2.28896
Breast cancer	Proliferation	2.27222
Epithelial	Mammary	2.27157
Death	P53	2.26587
Chromosome	Oncogene	2.25
Cell cycle	Chromosome	2.22857
Chromatin	Development	2.22143
BRCA1	Breast cancer	2.20325
Oncogene	Stem	2.17381
Breast cancer	Cell cycle	2.15325
Differentiation	Epithelial	2.14214
Cell cycle	Development	2.1381
Development	Immune	2.13571
P53	Stem	2.12698
Death	Stress	2.11905
Development	Tumor suppressor	2.10238
AKT	Apoptosis	2.09127
Mutation	Repair	2.09048
Damage	Mutation	2.0746
Growth factor	Stem	2.07071
Cell cycle	Oncogene	2.04365
Breast cancer	Tumor suppressor	2.00087
Immune	Signaling	2
Chromatin	Stem	1.98658
AKT	Mutation	1.9746
Development	Growth factor	1.97071
Oncogene	P53	1.96825
Mutation	Translation	1.94444
Angiogenesis	Cancer	1.92309
Epithelial	Mesenchymal	1.92309
Chromatin	Epigenetic	1.9
Mutation	Stress	1.87222
Checkpoint	Transcription	1.87078
Cell cycle	Stress	1.86508
AKT	Signaling	1.86032
Growth factor	Tumor suppressor	1.84444
Differentiation	Tumor suppressor	1.83889
Damage	Repair	1.81198
Apoptosis	Translation	1.79683
Damage	Tumor suppressor	1.79293
Chromatin	Growth factor	1.78333
Cancer	Instability	1.76905
AKT	Proliferation	1.76667
Invasion	Metastasis	1.74531
Checkpoint	Damage	1.73658
Inflammation	Signaling	1.72222
BRCA1	Mutation	1.7
Breast cancer	Mammary	1.68975
Cancer	Mammary	1.68975
AKT	Death	1.6746
BRCA1	Tumor suppressor	1.66753
Inflammation	Stress	1.66667
Epithelial	Stem	1.65253
Differentiation	Growth factor	1.63889
Cell cycle	Differentiation	1.61905
Chromosome	Signaling	1.60714
Development	Reprogramming	1.6
Epigenetic	Reprogramming	1.6
Growth factor	PI3K	1.6
PI3K	Proliferation	1.6
Progenitor	Signaling	1.6
Reprogramming	Stem	1.6
Reprogramming	Transcription	1.6
Development	P53	1.59524
Mammary	Transcription	1.58975
Epigenetic	Tumor suppressor	1.57143
Breast cancer	Death	1.55556
Differentiation	Inflammation	1.55556
Inflammation	Metabolism	1.55556
Metabolism	Signaling	1.55556
Breast cancer	Metastasis	1.53571
Death	Tumor suppressor	1.52381
Immune	Repair	1.52222
Cell cycle	Checkpoint	1.5184
AKT	Breast cancer	1.50794
Differentiation	Epigenetic	1.5
Breast cancer	Chromatin	1.49848
Metastasis	Signaling	1.49848
P53	PI3K	1.48571
Death	Immune	1.47222
Death	Mutation	1.47222
Chromatin	Oncogene	1.47143
Death	Oncogene	1.47143
Damage	Mitosis	1.47071
Mitosis	P53	1.47071
Mitosis	Transcription	1.47071
Growth factor	Oncogene	1.46667
Breast cancer	Development	1.45238
Stem	Tumor suppressor	1.43182
Breast cancer	ESR1	1.42857
Cancer	ESR1	1.42857
ESR1	Growth factor	1.42857
ESR1	Mutation	1.42857
ESR1	Signaling	1.42857
ESR1	Transcription	1.42857
Chromosome	Development	1.40476
Signaling	Tumor suppressor	1.40404
Apoptosis	Metabolism	1.38889
Inflammation	Transcription	1.38889
Development	Metastasis	1.37222
Remodeling	Transcription	1.37143
AKT	Development	1.36905
Instability	Mutation	1.36905
Instability	P53	1.36905
Chromatin	Differentiation	1.35714
Chromatin	Mutation	1.33333
Estrogen	Progesterone	1.33333
Chromosome	Mutation	1.32143
Death	Proliferation	1.31667
Breast cancer	Stem	1.31515
Epithelial	Growth factor	1.30404
Cancer	Metabolism	1.3
Oncogene	Translation	1.29293
Instability	Stem	1.28571
Epithelial	Invasion	1.25253
Breast cancer	Oncogene	1.25
Hormone	Signaling	1.25
Cell cycle	Mitosis	1.24848
Cancer	Progenitor	1.24444
Epithelial	Remodeling	1.24127
Death	Epigenetic	1.2381
Cancer	Progesterone	1.23333
Cell cycle	Metastasis	1.23016
Estrogen	Proliferation	1.22222
Immune	Proliferation	1.2
Cancer	Remodeling	1.19365
Chromosome	Repair	1.18571
Signaling	Translation	1.18182
Cancer	Mesenchymal	1.1746
Damage	Death	1.1746
TP53	Transcription	1.1746
Epigenetic	Metastasis	1.16667
Metastasis	Replication	1.16667
Epithelial	Metastasis	1.16515
Mammary	Proliferation	1.15404
Chromosome	Replication	1.15
Instability	Proliferation	1.15
Chromosome	Damage	1.14286
Chromosome	Stress	1.14286
Development	TP53	1.14286
Breast cancer	P53	1.13889
Stress	Tumor suppressor	1.13889
Chromatin	Tumor suppressor	1.13737
Cancer	Translation	1.13016
Apoptosis	Checkpoint	1.12698
Invasion	Transcription	1.12626
Chromosome	Stem	1.11905
Development	Estrogen	1.11905
Cell cycle	Replication	1.11753
Chromosome	P53	1.10714
Repair	Replication	1.09848
EMT	Epithelial	1.08658
Cell cycle	TP53	1.08571
AKT	Transcription	1.07143
Development	Repair	1.07143
Epigenetic	Mutation	1.07143
Epigenetic	Oncogene	1.07143
Angiogenesis	Signaling	1.07071
Mitosis	Tumor suppressor	1.07071
Epithelial	Metabolism	1.06667
Metabolism	Oncogene	1.06667
Stress	Translation	1.06667
Chromatin	Damage	1.05556
Oncogene	Signaling	1.05404
AKT	Cell cycle	1.05
Invasion	Signaling	1.0303
Remodeling	Signaling	1.02222
Differentiation	Remodeling	1.01905
Cell cycle	Death	1.01587
Cell cycle	Invasion	1.01587
Oncogene	Progenitor	1.01587
Angiogenesis	Growth factor	1.01515
Metastasis	Oncogene	1.01515
P53	Senescence	1.00794
Chromosome	Death	1
Damage	Inflammation	1
Damage	Stem	1
Epigenetic	Growth factor	1
Epithelial	Immune	1
Instability	Transcription	1
Cancer	Checkpoint	0.987374
Estrogen	Mammary	0.972222
Angiogenesis	Proliferation	0.970707
BRCA1	Cell cycle	0.967532
Checkpoint	Replication	0.967532
Differentiation	Replication	0.952381
Stem	Stress	0.952381
Checkpoint	Tumor suppressor	0.94697
Death	Metastasis	0.944444
Checkpoint	Repair	0.939755
Repair	Tumor suppressor	0.939755
Chromatin	Epithelial	0.931818
P53	Replication	0.931818
Invasion	Proliferation	0.919192
Breast cancer	Invasion	0.904762
Cancer	Hormone	0.9
Death	Development	0.9
Metastasis	Stem	0.9
Apoptosis	Breast cancer	0.888889
Apoptosis	Inflammation	0.888889
Apoptosis	Mitosis	0.888889
Apoptosis	TP53	0.888889
Damage	TP53	0.888889
Mitosis	Mutation	0.888889
Mitosis	Stress	0.888889
Mitosis	TP53	0.888889
Stress	TP53	0.888889
TP53	Tumor suppressor	0.888889
Death	Stem	0.872222
BRCA2	Cancer	0.869048
Epithelial	Mutation	0.869048
Apoptosis	Progenitor	0.844444
Breast cancer	Progesterone	0.833333
Chromosome	Tumor suppressor	0.833333
Mammary	Oncogene	0.831818
Cancer	Replication	0.821429
Epithelial	P53	0.805556
Repair	Stress	0.805556
Differentiation	EMT	0.800866
EMT	Mesenchymal	0.800866
AKT	TP53	0.8
Progenitor	Proliferation	0.8
Senescence	Transcription	0.793651
Chromosome	Immune	0.785714
Growth factor	Senescence	0.785714
Replication	Senescence	0.785714
Death	Invasion	0.777778
Death	Repair	0.777778
BRCA1	Transcription	0.753247
Chromosome	Growth factor	0.75
Chromosome	Proliferation	0.75
Death	Replication	0.75
Proliferation	Senescence	0.75
Senescence	Telomerase	0.75
Angiogenesis	Development	0.748485
Differentiation	Mesenchymal	0.737374
Invasion	Oncogene	0.737374
Chromatin	Signaling	0.733333
Damage	Translation	0.733333
Invasion	Tumor suppressor	0.730159
Chromatin	Immune	0.722222
Damage	Immune	0.722222
Differentiation	Mutation	0.722222
Differentiation	P53	0.722222
Epithelial	Estrogen	0.722222
Damage	Replication	0.717532
Division	Replication	0.717532
Replication	Tumor suppressor	0.717532
AKT	Tumor suppressor	0.702381
Angiogenesis	Invasion	0.689755
Checkpoint	Stem	0.689755
Differentiation	Mammary	0.689755
Apoptosis	Chromosome	0.685714
Cell cycle	Translation	0.685714
Chromatin	Replication	0.685714
Cell cycle	Stem	0.681818
Differentiation	Metastasis	0.681818
Division	P53	0.681818
Cancer	Retinoblastoma	0.674603
Proliferation	Retinoblastoma	0.674603
Angiogenesis	Damage	0.666667
Angiogenesis	Estrogen	0.666667
Angiogenesis	Immune	0.666667
Apoptosis	Metastasis	0.666667
Apoptosis	PI3K	0.666667
Breast cancer	Epigenetic	0.666667
Chromatin	Metastasis	0.666667
Death	Inflammation	0.666667
Development	Metabolism	0.666667
Development	Mitosis	0.666667
Differentiation	Immune	0.666667
Division	Hormone	0.666667
Division	Progesterone	0.666667
Epigenetic	Proliferation	0.666667
Epithelial	Inflammation	0.666667
Hormone	Progesterone	0.666667
Immune	Inflammation	0.666667
Inflammation	Oncogene	0.666667
Inflammation	Replication	0.666667
Mesenchymal	Mutation	0.666667
Metastasis	Repair	0.666667
Metastasis	Tumor suppressor	0.666667
Replication	Translation	0.666667
Breast cancer	Hormone	0.65
Cell cycle	Hormone	0.65
Death	Differentiation	0.65
Epithelial	Hormone	0.65
Hormone	Proliferation	0.65
Apoptosis	Invasion	0.626263
Cancer	RB1	0.622222
Differentiation	Estrogen	0.622222
Growth factor	Metabolism	0.622222
Growth factor	Repair	0.622222
Metabolism	Proliferation	0.622222
Mutation	RB1	0.622222
AKT	Estrogen	0.619048
Breast cancer	Chromosome	0.619048
Checkpoint	Stress	0.619048
EMT	Remodeling	0.619048
Mesenchymal	Remodeling	0.619048
BRCA2	Mutation	0.583333
Checkpoint	Proliferation	0.583333
Mutation	Replication	0.583333
Cell cycle	Chromatin	0.581818
Checkpoint	Mitosis	0.581818
Mesenchymal	Metastasis	0.581818
Mesenchymal	Signaling	0.581818
Mitosis	Replication	0.581818
Breast cancer	EMT	0.571429
Cancer	EMT	0.571429
Cancer	TP53	0.571429
Cell cycle	Epigenetic	0.571429
Chromatin	Progenitor	0.571429
EMT	Transcription	0.571429
Epigenetic	P53	0.571429
Epigenetic	Repair	0.571429
Epigenetic	TP53	0.571429
Repair	TP53	0.571429
Inflammation	Proliferation	0.555556
Invasion	Remodeling	0.555556
BRCA1	P53	0.535714
BRCA2	Cell cycle	0.535714
BRCA2	Repair	0.535714
Cell cycle	Growth factor	0.535714
Checkpoint	Senescence	0.535714
Damage	Epithelial	0.535714
Death	Senescence	0.535714
Proliferation	Replication	0.535714
Checkpoint	Signaling	0.515152
Differentiation	Invasion	0.515152
EMT	Invasion	0.515152
Invasion	Mesenchymal	0.515152
Repair	Signaling	0.515152
Replication	Signaling	0.515152
Apoptosis	Chromatin	0.507937
Apoptosis	Senescence	0.507937
Breast cancer	Differentiation	0.507937
Breast cancer	Mesenchymal	0.507937
Cell cycle	Senescence	0.507937
Checkpoint	Growth factor	0.507937
Damage	Senescence	0.507937
Death	Epithelial	0.507937
Epithelial	Wound	0.507937
Oncogene	Stress	0.507937
Repair	Stem	0.507937
Signaling	Wound	0.507937
Cell cycle	Estrogen	0.5
Chromatin	Mesenchymal	0.5
Chromosome	Metabolism	0.5
Chromosome	Metastasis	0.5
Development	Progesterone	0.5
Differentiation	Progesterone	0.5
Differentiation	Stress	0.5
Estrogen	P53	0.5
Estrogen	Repair	0.5
Growth factor	Mammary	0.5
Growth factor	Telomerase	0.5
Immune	Metabolism	0.5
Immune	Translation	0.5
Instability	Metastasis	0.5
Instability	Oncogene	0.5
Mesenchymal	Progenitor	0.5
Mesenchymal	Stem	0.5
Metabolism	Repair	0.5
Metastasis	Mutation	0.5
P53	Progesterone	0.5
Progesterone	Repair	0.5
Progesterone	Signaling	0.5
Proliferation	Telomerase	0.5
Division	Transcription	0.467532
Division	Tumor suppressor	0.467532
EMT	Mammary	0.467532
Proliferation	Translation	0.467532
AKT	Oncogene	0.452381
Retinoblastoma	Tumor suppressor	0.452381
Progenitor	Translation	0.444444
Progenitor	Tumor suppressor	0.444444
Translation	Tumor suppressor	0.444444
BRCA1	Epithelial	0.431818
Cell cycle	Division	0.431818
Cell cycle	Mammary	0.431818
Chromatin	Mammary	0.431818
Damage	Division	0.431818
Differentiation	Translation	0.431818
Division	Repair	0.431818
AKT	Differentiation	0.416667
Angiogenesis	Epithelial	0.40404
Checkpoint	Epithelial	0.40404
Mammary	Mesenchymal	0.40404
Mesenchymal	Proliferation	0.40404
Metastasis	Proliferation	0.40404
Angiogenesis	Instability	0.4
Breast cancer	Progenitor	0.4
Chromatin	Chromosome	0.4
Chromatin	Mitosis	0.4
Chromosome	Mitosis	0.4
Development	Instability	0.4
Epithelial	Progesterone	0.4
Estrogen	Remodeling	0.4
Estrogen	Stem	0.4
Growth factor	RB1	0.4
Hormone	Mammary	0.4
Hormone	Oncogene	0.4
Hormone	Transcription	0.4
Immune	Metastasis	0.4
Metabolism	Progesterone	0.4
Metabolism	Stress	0.4
Metabolism	Translation	0.4
PI3K	Signaling	0.4
Progesterone	Transcription	0.4
RB1	Repair	0.4
Angiogenesis	Oncogene	0.388889
Differentiation	Retinoblastoma	0.388889
Oncogene	Retinoblastoma	0.388889
P53	Retinoblastoma	0.388889
Angiogenesis	Stem	0.348485
AKT	Progesterone	0.333333
BRCA2	Growth factor	0.333333
BRCA2	Instability	0.333333
BRCA2	P53	0.333333
Cancer	Inflammation	0.333333
Chromatin	Translation	0.333333
Epithelial	Replication	0.333333
Growth factor	Instability	0.333333
Growth factor	Progesterone	0.333333
Immune	Replication	0.333333
Inflammation	Invasion	0.333333
Inflammation	Mutation	0.333333
Inflammation	Repair	0.333333
Invasion	Stress	0.333333
Proliferation	Stress	0.333333
AKT	Epithelial	0.285714
AKT	Wound	0.285714
Angiogenesis	BRCA1	0.285714
Angiogenesis	Breast cancer	0.285714
Angiogenesis	Cell cycle	0.285714
Angiogenesis	Metastasis	0.285714
Apoptosis	BRCA1	0.285714
Apoptosis	Remodeling	0.285714
Apoptosis	Replication	0.285714
Apoptosis	Reprogramming	0.285714
Apoptosis	Wound	0.285714
BRCA1	Chromosome	0.285714
BRCA1	Death	0.285714
BRCA1	Development	0.285714
BRCA1	Estrogen	0.285714
BRCA1	Invasion	0.285714
BRCA1	Metastasis	0.285714
BRCA1	Senescence	0.285714
BRCA2	Breast cancer	0.285714
BRCA2	Invasion	0.285714
BRCA2	Tumor suppressor	0.285714
Breast cancer	Remodeling	0.285714
Breast cancer	Repair	0.285714
Cancer	Division	0.285714
Cancer	Reprogramming	0.285714
Cell cycle	Reprogramming	0.285714
Checkpoint	Oncogene	0.285714
Chromatin	Remodeling	0.285714
Chromosome	Estrogen	0.285714
Chromosome	Instability	0.285714
Chromosome	TP53	0.285714
Damage	Growth factor	0.285714
Damage	Proliferation	0.285714
Death	Wound	0.285714
Development	PI3K	0.285714
Differentiation	Reprogramming	0.285714
Division	Proliferation	0.285714
Division	Retinoblastoma	0.285714
Epithelial	Reprogramming	0.285714
Growth factor	Replication	0.285714
Immune	P53	0.285714
Immune	TP53	0.285714
Instability	Repair	0.285714
Invasion	Repair	0.285714
Mutation	PI3K	0.285714
Oncogene	PI3K	0.285714
PI3K	Tumor suppressor	0.285714
Proliferation	TP53	0.285714
Remodeling	Replication	0.285714
Replication	Retinoblastoma	0.285714
Reprogramming	Signaling	0.285714
Retinoblastoma	Transcription	0.285714
Senescence	Tumor suppressor	0.285714
Signaling	TP53	0.285714
Transcription	Wound	0.285714
AKT	Chromosome	0.25
AKT	Damage	0.25
AKT	Division	0.25
AKT	MTOR	0.25
AKT	Replication	0.25
AKT	Senescence	0.25
AKT	Stress	0.25
AKT	Telomerase	0.25
AKT	Translation	0.25
Apoptosis	Division	0.25
BRCA1	BRCA2	0.25
BRCA1	Damage	0.25
BRCA1	Hormone	0.25
BRCA1	Proliferation	0.25
BRCA1	Repair	0.25
BRCA2	Hormone	0.25
BRCA2	Proliferation	0.25
Breast cancer	Damage	0.25
Cancer	Senescence	0.25
Checkpoint	Instability	0.25
Checkpoint	Mutation	0.25
Chromatin	Estrogen	0.25
Chromosome	Division	0.25
Chromosome	Senescence	0.25
Chromosome	Telomerase	0.25
Death	Division	0.25
Death	MTOR	0.25
Death	Telomerase	0.25
Death	Translation	0.25
Development	Hormone	0.25
Development	Mammary	0.25
Development	MTOR	0.25
Differentiation	MTOR	0.25
Division	Mutation	0.25
Division	Senescence	0.25
Division	Stress	0.25
Division	Telomerase	0.25
Estrogen	Hormone	0.25
Estrogen	Metastasis	0.25
Growth factor	MTOR	0.25
Growth factor	Translation	0.25
Hormone	Metastasis	0.25
Hormone	Mutation	0.25
Hormone	Repair	0.25
Immune	Oncogene	0.25
Instability	Replication	0.25
Instability	Senescence	0.25
MTOR	Translation	0.25
Mutation	Senescence	0.25
P53	Telomerase	0.25
Proliferation	Repair	0.25
Replication	Telomerase	0.25
Angiogenesis	Remodeling	0.222222
Angiogenesis	Wound	0.222222
Apoptosis	RB1	0.222222
Apoptosis	Retinoblastoma	0.222222
Cancer	Wound	0.222222
Checkpoint	Death	0.222222
Chromatin	Death	0.222222
Chromatin	Repair	0.222222
Damage	Oncogene	0.222222
Differentiation	Metabolism	0.222222
Differentiation	RB1	0.222222
Epithelial	Repair	0.222222
Estrogen	Mesenchymal	0.222222
Growth factor	Inflammation	0.222222
Growth factor	Metastasis	0.222222
Immune	Tumor suppressor	0.222222
Inflammation	Tumor suppressor	0.222222
Invasion	Wound	0.222222
Metabolism	Tumor suppressor	0.222222
Mutation	Retinoblastoma	0.222222
Oncogene	RB1	0.222222
Oncogene	Remodeling	0.222222
Oncogene	Repair	0.222222
Oncogene	Senescence	0.222222
Oncogene	Wound	0.222222
P53	RB1	0.222222
Proliferation	RB1	0.222222
Proliferation	Remodeling	0.222222
Proliferation	Wound	0.222222
RB1	Retinoblastoma	0.222222
Remodeling	Wound	0.222222
Repair	Senescence	0.222222
Senescence	Stress	0.222222
Angiogenesis	Apoptosis	0.181818
Angiogenesis	Transcription	0.181818
BRCA1	Checkpoint	0.181818
BRCA1	Chromatin	0.181818
BRCA1	Mammary	0.181818
BRCA1	Stem	0.181818
Breast cancer	Checkpoint	0.181818
Checkpoint	Chromatin	0.181818
Checkpoint	Division	0.181818
Checkpoint	Mammary	0.181818
Development	Invasion	0.181818
Division	Mitosis	0.181818
Division	Signaling	0.181818
EMT	Metastasis	0.181818
EMT	Oncogene	0.181818
EMT	Proliferation	0.181818
EMT	Signaling	0.181818
EMT	Translation	0.181818
Epithelial	Translation	0.181818
Epithelial	Tumor suppressor	0.181818
Growth factor	Invasion	0.181818
Invasion	Mammary	0.181818
Invasion	Stem	0.181818
Invasion	Translation	0.181818
Mammary	Metastasis	0.181818
Mammary	Signaling	0.181818
Mammary	Stem	0.181818
Mammary	Translation	0.181818
Mammary	Tumor suppressor	0.181818
Mesenchymal	Oncogene	0.181818
Mesenchymal	Translation	0.181818
Metastasis	Translation	0.181818
Mitosis	Repair	0.181818
Mitosis	Signaling	0.181818
AKT	Angiogenesis	0.166667
AKT	Retinoblastoma	0.166667
AKT	Stem	0.166667
Angiogenesis	Differentiation	0.166667
Angiogenesis	P53	0.166667
Angiogenesis	Retinoblastoma	0.166667
Angiogenesis	Tumor suppressor	0.166667
Development	Retinoblastoma	0.166667
Growth factor	Retinoblastoma	0.166667
Retinoblastoma	Stem	0.166667

## Sheet: Supplementary Data 2b
Supplementary Data 2b. Keyword co-occurrences (weighted score) in abstracts of studies corresponding to gene sets linked to risk of BRCA1-associated triple-negative breast cancer (sum chi-squared p < 0.01).
Term A	Term B	Weight
Cancer	Transcription	9.56429
Signaling	Transcription	6.15397
Stem	Transcription	6.06905
Development	Transcription	5.89365
Mutation	Transcription	5.44603
Cancer	Signaling	4.9873
Cancer	Development	4.79365
Apoptosis	Transcription	4.78492
Growth factor	Signaling	4.4627
Immune	Transcription	4.40556
MTOR	Transcription	4.25
Cancer	Epithelial	3.85556
Cancer	Growth factor	3.75714
Apoptosis	Cancer	3.55476
Damage	Transcription	3.4873
Mutation	Oncogene	3.47222
Breast cancer	Cancer	3.35714
Growth factor	Transcription	3.34841
Proliferation	Transcription	3.2746
Apoptosis	Cell cycle	3.26587
Cancer	Proliferation	3.20794
Stress	Transcription	3.14603
Damage	Stress	2.89603
Development	Stem	2.83571
Development	Mutation	2.80794
Breast cancer	Signaling	2.77381
Chromatin	Transcription	2.74127
Apoptosis	P53	2.71032
Cancer	Mutation	2.68175
Cancer	Death	2.63016
Differentiation	Proliferation	2.62222
Apoptosis	Immune	2.37222
Apoptosis	Mutation	2.30556
Epigenetic	Transcription	2.23333
Breast cancer	Transcription	2.19048
Differentiation	Transcription	2.15794
Immune	Stem	2.15
P53	Transcription	2.12698
Breast cancer	Growth factor	2.10714
Mutation	Signaling	2.10714
Proliferation	Signaling	2.09444
Oncogene	Transcription	2.04683
Apoptosis	Death	1.98016
Growth factor	Proliferation	1.95556
P53	TP53	1.95238
Apoptosis	Damage	1.93254
Development	Translation	1.9246
Cell cycle	Transcription	1.92063
Cancer	P53	1.90476
Cancer	Cell cycle	1.87698
Mutation	P53	1.86905
Cancer	Stem	1.81667
Apoptosis	Signaling	1.77778
Growth factor	Mutation	1.77381
Epithelial	Proliferation	1.77222
Apoptosis	Repair	1.76111
Development	Oncogene	1.75794
Transcription	Translation	1.75794
Epithelial	Transcription	1.73333
Apoptosis	Stress	1.71032
Damage	P53	1.71032
P53	Stress	1.71032
Cancer	Immune	1.70556
Epithelial	Signaling	1.70556
Cancer	Oncogene	1.69444
Immune	Mutation	1.63333
Death	Transcription	1.63016
Apoptosis	Tumor suppressor	1.55556
Differentiation	Inflammation	1.55556
Transcription	Tumor suppressor	1.55556
Breast cancer	Mutation	1.52381
Repair	Transcription	1.51111
Development	Progenitor	1.50794
Progenitor	Transcription	1.50794
Death	Growth factor	1.5
Death	Signaling	1.47222
Metastasis	Transcription	1.45556
Development	Immune	1.45
Development	Signaling	1.41667
Immune	Signaling	1.33333
Signaling	Stem	1.33333
Cell cycle	Damage	1.32937
Damage	Mutation	1.31667
Death	Proliferation	1.31667
Mutation	Stress	1.31667
Cancer	Metastasis	1.30556
Cancer	Stress	1.30476
Death	P53	1.28571
Differentiation	Progenitor	1.28571
Cancer	Invasion	1.27778
P53	Repair	1.25794
Breast cancer	Estrogen	1.25
Cancer	Estrogen	1.25
Estrogen	Signaling	1.25
Mutation	Progenitor	1.22222
Apoptosis	Growth factor	1.22222
Cancer	Damage	1.19365
Immune	Repair	1.12222
Development	Proliferation	1.08571
Epithelial	Stem	1.06667
Mutation	Proliferation	1.05
Cell cycle	Stress	1.04365
Cell cycle	Immune	1
Estrogen	Transcription	1
Growth factor	P53	1
Growth factor	Stem	1
P53	Signaling	1
Progesterone	Proliferation	1
Signaling	Translation	1
Cell cycle	Oncogene	0.972222
Epithelial	Oncogene	0.972222
Mutation	TP53	0.952381
AKT	Death	0.916667
AKT	Growth factor	0.916667
Breast cancer	Proliferation	0.916667
Death	Mutation	0.916667
Cancer	Repair	0.907937
Epigenetic	Stem	0.9
Growth factor	Oncogene	0.9
Damage	Tumor suppressor	0.888889
Mutation	Tumor suppressor	0.888889
Oncogene	Translation	0.888889
Oncogene	Signaling	0.872222
Breast cancer	ESR1	0.857143
Cancer	ESR1	0.857143
ESR1	Growth factor	0.857143
ESR1	Mutation	0.857143
ESR1	Signaling	0.857143
ESR1	Transcription	0.857143
Apoptosis	Proliferation	0.84127
Cell cycle	Signaling	0.84127
Inflammation	Stress	0.833333
Stem	Translation	0.833333
Immune	Proliferation	0.8
Differentiation	Stem	0.785714
Growth factor	Senescence	0.785714
Signaling	Stress	0.785714
Apoptosis	Development	0.757937
Cell cycle	P53	0.757937
Cell cycle	Epithelial	0.75
Development	Epithelial	0.75
Epithelial	Mammary	0.75
Mammary	Proliferation	0.75
Chromatin	Signaling	0.733333
Differentiation	Signaling	0.722222
Inflammation	Transcription	0.722222
Invasion	Metastasis	0.722222
Invasion	Transcription	0.722222
Mutation	Translation	0.722222
Oncogene	Proliferation	0.722222
Apoptosis	Oncogene	0.694444
Damage	Repair	0.694444
Chromatin	Oncogene	0.685714
Development	Epigenetic	0.685714
AKT	Apoptosis	0.666667
AKT	Breast cancer	0.666667
AKT	Cancer	0.666667
AKT	Mutation	0.666667
AKT	P53	0.666667
AKT	Signaling	0.666667
Apoptosis	Breast cancer	0.666667
Apoptosis	Epithelial	0.666667
Apoptosis	Mitosis	0.666667
Apoptosis	TP53	0.666667
Breast cancer	Death	0.666667
Breast cancer	P53	0.666667
Cancer	Tumor suppressor	0.666667
Chromatin	Mutation	0.666667
Damage	Mitosis	0.666667
Damage	TP53	0.666667
Differentiation	Immune	0.666667
Differentiation	Replication	0.666667
Division	Hormone	0.666667
Division	Progesterone	0.666667
Estrogen	Proliferation	0.666667
Hormone	Progesterone	0.666667
Immune	Inflammation	0.666667
Inflammation	Replication	0.666667
Mitosis	Mutation	0.666667
Mitosis	P53	0.666667
Mitosis	Stress	0.666667
Mitosis	TP53	0.666667
Mitosis	Transcription	0.666667
Mitosis	Tumor suppressor	0.666667
P53	Tumor suppressor	0.666667
Stress	TP53	0.666667
Stress	Tumor suppressor	0.666667
TP53	Transcription	0.666667
TP53	Tumor suppressor	0.666667
Death	Differentiation	0.65
Development	Metastasis	0.65
Epithelial	Growth factor	0.65
Cancer	Epigenetic	0.619048
Chromatin	Stem	0.619048
Damage	Signaling	0.619048
Death	Stress	0.619048
Replication	Transcription	0.619048
Breast cancer	Metastasis	0.583333
Cell cycle	Chromosome	0.571429
Chromosome	Damage	0.571429
Chromosome	Stress	0.571429
Chromosome	Transcription	0.571429
Cancer	Chromatin	0.555556
Chromatin	Damage	0.555556
Death	Invasion	0.555556
Inflammation	Proliferation	0.555556
Invasion	Proliferation	0.555556
Cancer	Chromosome	0.535714
Cell cycle	Growth factor	0.535714
Cell cycle	Proliferation	0.535714
Chromosome	Signaling	0.535714
Development	Differentiation	0.535714
Mutation	Repair	0.535714
Oncogene	Stem	0.535714
Apoptosis	Translation	0.507937
Cancer	Translation	0.507937
Cell cycle	Senescence	0.507937
Damage	Death	0.507937
Damage	Senescence	0.507937
Oncogene	Progenitor	0.507937
Senescence	Transcription	0.507937
Breast cancer	Epithelial	0.5
Chromatin	Epithelial	0.5
Chromatin	Mesenchymal	0.5
Chromosome	Immune	0.5
Chromosome	Metabolism	0.5
Chromosome	Repair	0.5
Damage	Inflammation	0.5
Death	Development	0.5
Death	Oncogene	0.5
Differentiation	Epigenetic	0.5
Differentiation	Stress	0.5
Epithelial	Mesenchymal	0.5
Estrogen	P53	0.5
Estrogen	Progesterone	0.5
Estrogen	Repair	0.5
Growth factor	Telomerase	0.5
Immune	Metabolism	0.5
Mammary	Transcription	0.5
Mesenchymal	Transcription	0.5
Metabolism	Repair	0.5
Mutation	Stem	0.5
P53	Progesterone	0.5
Progesterone	Repair	0.5
Proliferation	Senescence	0.5
Proliferation	Telomerase	0.5
Senescence	Telomerase	0.5
Cell cycle	Repair	0.472222
Death	Immune	0.472222
Differentiation	Growth factor	0.472222
Metastasis	Signaling	0.472222
Repair	Stress	0.472222
Death	Tumor suppressor	0.444444
Invasion	Signaling	0.444444
Signaling	Tumor suppressor	0.444444
Cancer	Differentiation	0.4
Chromatin	Growth factor	0.4
Development	Reprogramming	0.4
Epigenetic	Reprogramming	0.4
Immune	Metastasis	0.4
Metastasis	Stem	0.4
Proliferation	Stem	0.4
Reprogramming	Stem	0.4
Reprogramming	Transcription	0.4
Breast cancer	Chromatin	0.333333
Breast cancer	Epigenetic	0.333333
Cancer	Inflammation	0.333333
Chromatin	Epigenetic	0.333333
Chromatin	Metastasis	0.333333
Chromatin	Translation	0.333333
Damage	Stem	0.333333
Damage	Translation	0.333333
Death	Inflammation	0.333333
Epigenetic	Metastasis	0.333333
Epithelial	Immune	0.333333
Epithelial	Mutation	0.333333
Epithelial	Replication	0.333333
Estrogen	Growth factor	0.333333
Immune	Replication	0.333333
Inflammation	Invasion	0.333333
Invasion	Stress	0.333333
Mutation	Replication	0.333333
P53	Proliferation	0.333333
Proliferation	Stress	0.333333
Replication	Signaling	0.333333
Apoptosis	Chromosome	0.285714
Cancer	TP53	0.285714
Cell cycle	Checkpoint	0.285714
Cell cycle	Development	0.285714
Cell cycle	Replication	0.285714
Cell cycle	Translation	0.285714
Checkpoint	Damage	0.285714
Checkpoint	Growth factor	0.285714
Checkpoint	Replication	0.285714
Checkpoint	Senescence	0.285714
Checkpoint	Transcription	0.285714
Chromatin	Development	0.285714
Chromatin	Differentiation	0.285714
Chromatin	Progenitor	0.285714
Chromosome	P53	0.285714
Damage	Growth factor	0.285714
Damage	Replication	0.285714
Development	P53	0.285714
Development	Repair	0.285714
Development	TP53	0.285714
Differentiation	Oncogene	0.285714
Epigenetic	Mutation	0.285714
Epigenetic	P53	0.285714
Epigenetic	Repair	0.285714
Epigenetic	TP53	0.285714
Growth factor	Replication	0.285714
Progenitor	Stem	0.285714
Proliferation	Translation	0.285714
Repair	TP53	0.285714
Replication	Senescence	0.285714
AKT	Development	0.25
AKT	Differentiation	0.25
AKT	MTOR	0.25
AKT	Transcription	0.25
AKT	Translation	0.25
Apoptosis	Division	0.25
Apoptosis	Stem	0.25
Breast cancer	Cell cycle	0.25
Breast cancer	Development	0.25
Breast cancer	Hormone	0.25
Breast cancer	Mammary	0.25
Breast cancer	Oncogene	0.25
Cancer	Hormone	0.25
Cancer	Mammary	0.25
Cell cycle	Division	0.25
Cell cycle	Mammary	0.25
Cell cycle	Mutation	0.25
Chromosome	Death	0.25
Chromosome	Growth factor	0.25
Chromosome	Mutation	0.25
Chromosome	Oncogene	0.25
Chromosome	Proliferation	0.25
Damage	Division	0.25
Death	MTOR	0.25
Death	Stem	0.25
Death	Translation	0.25
Development	Estrogen	0.25
Development	Growth factor	0.25
Development	Hormone	0.25
Development	MTOR	0.25
Differentiation	MTOR	0.25
Differentiation	Translation	0.25
Division	Mutation	0.25
Division	P53	0.25
Division	Repair	0.25
Division	Stress	0.25
Epithelial	Estrogen	0.25
Epithelial	Hormone	0.25
Epithelial	Metastasis	0.25
Estrogen	Hormone	0.25
Estrogen	Metastasis	0.25
Growth factor	Mammary	0.25
Growth factor	MTOR	0.25
Growth factor	Translation	0.25
Hormone	Metastasis	0.25
Hormone	Signaling	0.25
Immune	Oncogene	0.25
Mammary	Oncogene	0.25
MTOR	Translation	0.25
Angiogenesis	Cancer	0.222222
Angiogenesis	Epithelial	0.222222
Angiogenesis	Invasion	0.222222
Angiogenesis	Oncogene	0.222222
Angiogenesis	Proliferation	0.222222
Angiogenesis	Remodeling	0.222222
Angiogenesis	Signaling	0.222222
Angiogenesis	Wound	0.222222
Apoptosis	Chromatin	0.222222
Apoptosis	Differentiation	0.222222
Apoptosis	Inflammation	0.222222
Apoptosis	Invasion	0.222222
Apoptosis	Metabolism	0.222222
Apoptosis	Metastasis	0.222222
Apoptosis	Progenitor	0.222222
Apoptosis	Senescence	0.222222
Cancer	Progenitor	0.222222
Cancer	Remodeling	0.222222
Cancer	Wound	0.222222
Cell cycle	Death	0.222222
Cell cycle	Invasion	0.222222
Cell cycle	Metastasis	0.222222
Cell cycle	Tumor suppressor	0.222222
Chromatin	Death	0.222222
Chromatin	Immune	0.222222
Chromatin	Repair	0.222222
Chromatin	Tumor suppressor	0.222222
Damage	Immune	0.222222
Damage	Oncogene	0.222222
Death	Metastasis	0.222222
Death	Repair	0.222222
Development	Tumor suppressor	0.222222
Differentiation	Metabolism	0.222222
Differentiation	Tumor suppressor	0.222222
Epithelial	Invasion	0.222222
Epithelial	Remodeling	0.222222
Epithelial	Wound	0.222222
Growth factor	Inflammation	0.222222
Growth factor	Metabolism	0.222222
Growth factor	Tumor suppressor	0.222222
Immune	Tumor suppressor	0.222222
Inflammation	Metabolism	0.222222
Inflammation	Signaling	0.222222
Inflammation	Tumor suppressor	0.222222
Invasion	Oncogene	0.222222
Invasion	Remodeling	0.222222
Invasion	Tumor suppressor	0.222222
Invasion	Wound	0.222222
Metabolism	Proliferation	0.222222
Metabolism	Signaling	0.222222
Metabolism	Transcription	0.222222
Metabolism	Tumor suppressor	0.222222
Metastasis	Tumor suppressor	0.222222
Oncogene	P53	0.222222
Oncogene	Remodeling	0.222222
Oncogene	Repair	0.222222
Oncogene	Senescence	0.222222
Oncogene	Stress	0.222222
Oncogene	Tumor suppressor	0.222222
Oncogene	Wound	0.222222
P53	Senescence	0.222222
Progenitor	Translation	0.222222
Progenitor	Tumor suppressor	0.222222
Proliferation	Remodeling	0.222222
Proliferation	Tumor suppressor	0.222222
Proliferation	Wound	0.222222
Remodeling	Signaling	0.222222
Remodeling	Wound	0.222222
Repair	Senescence	0.222222
Repair	Tumor suppressor	0.222222
Senescence	Stress	0.222222
Signaling	Wound	0.222222
Translation	Tumor suppressor	0.222222

## Sheet: Supplementary Data 2c
Supplementary Data 2c. Keyword co-occurrences (weighted score) in abstracts of studies corresponding to gene sets linked to risk of BRCA1-associated triple-negative breast cancer (sum chi-squared p < 0.001).
Term A	Term B	Weight
Cancer	Transcription	2.16905
Cancer	Development	1.25
Immune	Stem	1.25
Proliferation	Transcription	1.2
Damage	Stress	0.944444
Damage	Transcription	0.944444
Stress	Transcription	0.944444
Mutation	Transcription	0.907937
Cancer	Proliferation	0.8
Apoptosis	Transcription	0.694444
Cancer	Death	0.65
Cancer	Stem	0.65
Death	Transcription	0.65
Development	Immune	0.65
Development	Transcription	0.65
Immune	Transcription	0.65
Stem	Transcription	0.65
Breast cancer	Cancer	0.619048
Breast cancer	Growth factor	0.619048
Breast cancer	Signaling	0.619048
Breast cancer	Transcription	0.619048
Cancer	Growth factor	0.619048
Cancer	Signaling	0.619048
Growth factor	Signaling	0.619048
Growth factor	Transcription	0.619048
Signaling	Transcription	0.619048
Cancer	Invasion	0.5
Cancer	Metastasis	0.5
Damage	Inflammation	0.5
Inflammation	Stress	0.5
Inflammation	Transcription	0.5
Invasion	Metastasis	0.5
Invasion	Transcription	0.5
Metastasis	Transcription	0.5
Apoptosis	Oncogene	0.472222
Oncogene	Transcription	0.472222
Apoptosis	Damage	0.444444
Apoptosis	P53	0.444444
Apoptosis	Stress	0.444444
Damage	P53	0.444444
P53	Stress	0.444444
P53	Transcription	0.444444
Cancer	Differentiation	0.4
Cancer	Epithelial	0.4
Death	Differentiation	0.4
Death	Proliferation	0.4
Development	Mutation	0.4
Development	Proliferation	0.4
Differentiation	Proliferation	0.4
Differentiation	Transcription	0.4
Epithelial	Proliferation	0.4
Epithelial	Stem	0.4
Epithelial	Transcription	0.4
Immune	Mutation	0.4
Immune	Proliferation	0.4
Mutation	Proliferation	0.4
Proliferation	Stem	0.4
Breast cancer	Estrogen	0.333333
Cancer	Estrogen	0.333333
Estrogen	Growth factor	0.333333
Estrogen	Signaling	0.333333
Estrogen	Transcription	0.333333
Breast cancer	ESR1	0.285714
Breast cancer	Mutation	0.285714
Cancer	ESR1	0.285714
Cancer	Mutation	0.285714
ESR1	Growth factor	0.285714
ESR1	Mutation	0.285714
ESR1	Signaling	0.285714
ESR1	Transcription	0.285714
Growth factor	Mutation	0.285714
Mutation	Signaling	0.285714
Apoptosis	Cancer	0.25
Apoptosis	Death	0.25
Apoptosis	Development	0.25
Apoptosis	Immune	0.25
Apoptosis	Stem	0.25
Cancer	Immune	0.25
Cancer	Oncogene	0.25
Death	Development	0.25
Death	Immune	0.25
Death	Oncogene	0.25
Death	Stem	0.25
Development	Oncogene	0.25
Development	Stem	0.25
Immune	Oncogene	0.25
Oncogene	Stem	0.25
Apoptosis	Cell cycle	0.222222
Apoptosis	Mitosis	0.222222
Apoptosis	Mutation	0.222222
Apoptosis	Repair	0.222222
Apoptosis	Senescence	0.222222
Apoptosis	TP53	0.222222
Apoptosis	Tumor suppressor	0.222222
Cell cycle	Damage	0.222222
Cell cycle	Oncogene	0.222222
Cell cycle	P53	0.222222
Cell cycle	Repair	0.222222
Cell cycle	Senescence	0.222222
Cell cycle	Stress	0.222222
Cell cycle	Transcription	0.222222
Damage	Mitosis	0.222222
Damage	Mutation	0.222222
Damage	Oncogene	0.222222
Damage	Repair	0.222222
Damage	Senescence	0.222222
Damage	TP53	0.222222
Damage	Tumor suppressor	0.222222
Mitosis	Mutation	0.222222
Mitosis	P53	0.222222
Mitosis	Stress	0.222222
Mitosis	TP53	0.222222
Mitosis	Transcription	0.222222
Mitosis	Tumor suppressor	0.222222
Mutation	P53	0.222222
Mutation	Stress	0.222222
Mutation	TP53	0.222222
Mutation	Tumor suppressor	0.222222
Oncogene	P53	0.222222
Oncogene	Repair	0.222222
Oncogene	Senescence	0.222222
Oncogene	Stress	0.222222
P53	Repair	0.222222
P53	Senescence	0.222222
P53	TP53	0.222222
P53	Tumor suppressor	0.222222
Repair	Senescence	0.222222
Repair	Stress	0.222222
Repair	Transcription	0.222222
Senescence	Stress	0.222222
Senescence	Transcription	0.222222
Stress	TP53	0.222222
Stress	Tumor suppressor	0.222222
TP53	Transcription	0.222222
TP53	Tumor suppressor	0.222222
Transcription	Tumor suppressor	0.222222
