# Supplementary material for: Modification of BRCA1-associated breast cancer risk by HMMR overexpression
Source: Nat Commun. 2022 Apr 7;13:1895. doi: 10.1038/s41467-022-29335-z (PMC8989921; doi:10.1038/s41467-022-29335-z)
Supplement: Supplementary file 6 — Supplementary Data 3 [file 41467_2022_29335_MOESM6_ESM.xlsx]

## Sheet: Supplementary Data 3a
Supplementary Data 3a. Risk-linked gene sets coexpressed with BRCA1 (Spearman's correlation coefficient p < 0.05) across TCGA primary breast tumors.
Risk-linked gene set	Correlation	p
PID_ATM_PATHWAY	0.676298	0
REACTOME_RESOLUTION_OF_D_LOOP_STRUCTURES_THROUGH_SYNTHESIS_DEPENDENT_STRAND_ANNEALING_SDSA	0.669933	0
REACTOME_RESOLUTION_OF_D_LOOP_STRUCTURES	0.66238	0
PID_BARD1_PATHWAY	0.655753	0
WP_DNA_IRDAMAGE_AND_CELLULAR_RESPONSE_VIA_ATR	0.645472	0
WP_ATM_SIGNALING_PATHWAY	0.631415	0
WP_DNA_IRDOUBLE_STRAND_BREAKS_DSBS_AND_CELLULAR_RESPONSE_VIA_ATM	0.615443	0
PUJANA_BREAST_CANCER_LIT_INT_NETWORK	0.603766	0
KAUFFMANN_DNA_REPAIR_GENES	0.598288	0
WP_HOMOLOGOUS_RECOMBINATION	0.59119	0
PYEON_CANCER_HEAD_AND_NECK_VS_CERVICAL_UP	0.58698	0
PID_E2F_PATHWAY	0.57026	0
NUYTTEN_EZH2_TARGETS_DN	0.567217	0
REACTOME_DNA_DOUBLE_STRAND_BREAK_REPAIR	0.562684	0
REACTOME_SUMOYLATION	0.55887	0
REACTOME_SUMOYLATION_OF_DNA_DAMAGE_RESPONSE_AND_REPAIR_PROTEINS	0.55834	0
WP_INTEGRATED_CANCER_PATHWAY	0.558049	0
FISCHER_DREAM_TARGETS	0.553489	0
STEIN_ESR1_TARGETS	0.547282	0
WP_RETINOBLASTOMA_GENE_IN_CANCER	0.541977	0
REACTOME_HOMOLOGY_DIRECTED_REPAIR	0.535416	0
VERNELL_RETINOBLASTOMA_PATHWAY_UP	0.531344	0
REACTOME_M_PHASE	0.526909	0
REACTOME_MISMATCH_REPAIR	0.525705	0
WP_DNA_DAMAGE_RESPONSE	0.522293	0
WP_MIRNA_REGULATION_OF_DNA_DAMAGE_RESPONSE	0.518975	0
MARSON_BOUND_BY_E2F4_UNSTIMULATED	0.515996	0
REACTOME_CELL_CYCLE	0.515165	0
REACTOME_TRANSCRIPTIONAL_REGULATION_BY_TP53	0.512602	0
REACTOME_SUMOYLATION_OF_RNA_BINDING_PROTEINS	0.507124	0
REACTOME_SNRNP_ASSEMBLY	0.504316	0
CHIN_BREAST_CANCER_COPY_NUMBER_UP	0.50287	0
BIOCARTA_G2_PATHWAY	0.502801	0
HONRADO_BREAST_CANCER_BRCA1_VS_BRCA2	0.501468	0
BIOCARTA_MCM_PATHWAY	0.500873	0
BIOCARTA_EFP_PATHWAY	0.497679	0
MATZUK_SPERMATOCYTE	0.49689	0
WEST_ADRENOCORTICAL_TUMOR_UP	0.496613	0
MORI_EMU_MYC_LYMPHOMA_BY_ONSET_TIME_UP	0.489494	0
WILCOX_RESPONSE_TO_PROGESTERONE_UP	0.488934	0
REACTOME_PROCESSING_OF_DNA_DOUBLE_STRAND_BREAK_ENDS	0.482369	0
KEGG_PROGESTERONE_MEDIATED_OOCYTE_MATURATION	0.482329	0
PUJANA_BRCA1_PCC_NETWORK	0.478535	0
BIOCARTA_RB_PATHWAY	0.477224	0
KEGG_CELL_CYCLE	0.475269	0
MOHANKUMAR_HOXA1_TARGETS_UP	0.472723	0
GOBERT_OLIGODENDROCYTE_DIFFERENTIATION_UP	0.472078	0
WP_G1_TO_S_CELL_CYCLE_CONTROL	0.470543	0
MATZUK_MEIOTIC_AND_DNA_REPAIR	0.470476	0
WP_CELL_CYCLE	0.468649	0
REACTOME_SUMOYLATION_OF_CHROMATIN_ORGANIZATION_PROTEINS	0.467968	0
KEGG_HOMOLOGOUS_RECOMBINATION	0.455945	0
BIOCARTA_CDC25_PATHWAY	0.447646	0
GRAESSMANN_RESPONSE_TO_MC_AND_DOXORUBICIN_DN	0.445015	0
PID_FOXM1_PATHWAY	0.441128	0
REACTOME_CHROMOSOME_MAINTENANCE	0.44103	0
REACTOME_EXTENSION_OF_TELOMERES	0.440372	0
KEGG_ONE_CARBON_POOL_BY_FOLATE	0.43599	0
WP_INTEGRATED_BREAST_CANCER_PATHWAY	0.432281	0
PID_P53_REGULATION_PATHWAY	0.421866	0
REACTOME_TELOMERE_EXTENSION_BY_TELOMERASE	0.420733	0
REACTOME_REGULATION_OF_TP53_EXPRESSION_AND_DEGRADATION	0.420322	0
REACTOME_RNA_POLYMERASE_II_TRANSCRIPTION	0.419101	0
CASORELLI_ACUTE_PROMYELOCYTIC_LEUKEMIA_DN	0.41624	0
GAZDA_DIAMOND_BLACKFAN_ANEMIA_PROGENITOR_DN	0.413519	0
WP_PILOCYTIC_ASTROCYTOMA	0.409856	0
REACTOME_TP53_REGULATES_TRANSCRIPTION_OF_GENES_INVOLVED_IN_G1_CELL_CYCLE_ARREST	0.406436	0
SA_REG_CASCADE_OF_CYCLIN_EXPR	0.401026	0
RHEIN_ALL_GLUCOCORTICOID_THERAPY_DN	0.398055	0
REACTOME_MITOTIC_PROPHASE	0.397327	0
GRAESSMANN_APOPTOSIS_BY_DOXORUBICIN_DN	0.393521	0
CHANDRAN_METASTASIS_TOP50_UP	0.391081	0
LIN_MELANOMA_COPY_NUMBER_UP	0.382816	0
LASTOWSKA_NEUROBLASTOMA_COPY_NUMBER_UP	0.381483	0
WP_TRANSSULFURATION_AND_ONE_CARBON_METABOLISM	0.381276	0
NIKOLSKY_MUTATED_AND_AMPLIFIED_IN_BREAST_CANCER	0.378513	0
PUJANA_ATM_PCC_NETWORK	0.376686	0
BIOCARTA_G1_PATHWAY	0.369722	0
REACTOME_REGULATION_OF_CHOLESTEROL_BIOSYNTHESIS_BY_SREBP_SREBF	0.367188	0
AIYAR_COBRA1_TARGETS_DN	0.362816	0
BIOCARTA_EIF2_PATHWAY	0.356042	0
REACTOME_ACTIVATION_OF_GENE_EXPRESSION_BY_SREBF_SREBP	0.355124	0
SHEPARD_BMYB_MORPHOLINO_DN	0.354259	0
OISHI_CHOLANGIOMA_STEM_CELL_LIKE_UP	0.35419	0
WP_PATHWAYS_AFFECTED_IN_ADENOID_CYSTIC_CARCINOMA	0.351598	0
BIOCARTA_CELLCYCLE_PATHWAY	0.350234	0
REACTOME_RORA_ACTIVATES_GENE_EXPRESSION	0.349214	0
PID_TELOMERASE_PATHWAY	0.346276	0
BIOCARTA_P53_PATHWAY	0.342712	0
ZWANG_DOWN_BY_2ND_EGF_PULSE	0.336407	0
PID_MYC_ACTIV_PATHWAY	0.336396	0
REACTOME_OVARIAN_TUMOR_DOMAIN_PROTEASES	0.334994	0
REACTOME_TRNA_PROCESSING	0.334227	0
BASAKI_YBX1_TARGETS_UP	0.333821	0
REACTOME_REGULATION_OF_TP53_ACTIVITY_THROUGH_METHYLATION	0.330019	0
BIOCARTA_VDR_PATHWAY	0.319606	0
TERAO_AOX4_TARGETS_SKIN_UP	0.317082	0
LINDGREN_BLADDER_CANCER_CLUSTER_1_DN	0.305156	0
YIH_RESPONSE_TO_ARSENITE_C1	0.299558	1.20458e-24
DACOSTA_UV_RESPONSE_VIA_ERCC3_DN	0.295169	1.49594e-23
REACTOME_NONHOMOLOGOUS_END_JOINING_NHEJ	0.287721	3.22472e-22
GOLDRATH_HOMEOSTATIC_PROLIFERATION	0.287145	4.00526e-22
REACTOME_APOPTOTIC_EXECUTION_PHASE	0.283054	1.78224e-21
REACTOME_RRNA_MODIFICATION_IN_THE_NUCLEUS_AND_CYTOSOL	0.278792	7.88633e-21
EPPERT_LSC_R	0.278655	8.26405e-21
WP_MIRNAS_INVOLVED_IN_DNA_DAMAGE_RESPONSE	0.278283	9.38216e-21
WP_ENDODERM_DIFFERENTIATION	0.276361	1.7989e-20
REACTOME_CLASS_I_PEROXISOMAL_MEMBRANE_PROTEIN_IMPORT	0.272186	7.17383e-20
REACTOME_REPRODUCTION	0.271056	1.0364e-19
FARMER_BREAST_CANCER_CLUSTER_8	0.270346	1.30441e-19
REACTOME_DNA_DOUBLE_STRAND_BREAK_RESPONSE	0.269928	1.49318e-19
WP_HEMATOPOIETIC_STEM_CELL_GENE_REGULATION_BY_GABP_ALPHABETA_COMPLEX	0.266651	4.25213e-19
DACOSTA_UV_RESPONSE_VIA_ERCC3_XPCS_DN	0.261226	2.30947e-18
TCGA_GLIOBLASTOMA_COPY_NUMBER_UP	0.256044	1.11431e-17
REACTOME_SUMO_IS_CONJUGATED_TO_E1_UBA2_SAE1	0.254281	1.88589e-17
DAZARD_RESPONSE_TO_UV_SCC_DN	0.250522	5.71115e-17
KOKKINAKIS_METHIONINE_DEPRIVATION_96HR_DN	0.248491	1.03058e-16
REACTOME_G1_S_DNA_DAMAGE_CHECKPOINTS	0.247838	1.24452e-16
BIOCARTA_ARF_PATHWAY	0.247247	1.47558e-16
WP_GENES_INVOLVED_IN_MALE_INFERTILITY	0.244664	3.08859e-16
REACTOME_COMPETING_ENDOGENOUS_RNAS_CERNAS_REGULATE_PTEN_TRANSLATION	0.240437	1.01519e-15
REACTOME_INTRINSIC_PATHWAY_FOR_APOPTOSIS	0.239647	1.26489e-15
WP_TCA_CYCLE_IN_SENESCENCE	0.238854	1.57612e-15
SESTO_RESPONSE_TO_UV_C4	0.238086	1.94833e-15
YAGI_AML_WITH_T_9_11_TRANSLOCATION	0.236742	2.81928e-15
REACTOME_HEME_SIGNALING	0.235263	4.22264e-15
PID_ERB_GENOMIC_PATHWAY	0.234467	5.2427e-15
REACTOME_METABOLISM_OF_NUCLEOTIDES	0.23396	6.01461e-15
REACTOME_REGULATION_OF_PTEN_MRNA_TRANSLATION	0.230357	1.58144e-14
DOUGLAS_BMI1_TARGETS_DN	0.227732	3.16604e-14
WAMUNYOKOLI_OVARIAN_CANCER_GRADES_1_2_UP	0.224208	7.93341e-14
BIOCARTA_PELP1_PATHWAY	0.22378	8.86163e-14
BROWNE_HCMV_INFECTION_1HR_DN	0.222161	1.3434e-13
REACTOME_RUNX1_INTERACTS_WITH_CO_FACTORS_WHOSE_PRECISE_EFFECT_ON_RUNX1_TARGETS_IS_NOT_KNOWN	0.221981	1.40676e-13
ABDELMOHSEN_ELAVL4_TARGETS	0.220303	2.15741e-13
GHO_ATF5_TARGETS_UP	0.216192	6.06025e-13
BENPORATH_SOX2_TARGETS	0.215474	7.24459e-13
SHAFFER_IRF4_TARGETS_IN_ACTIVATED_B_LYMPHOCYTE	0.214904	8.34308e-13
MARTORIATI_MDM4_TARGETS_FETAL_LIVER_DN	0.213358	1.22097e-12
MARIADASON_RESPONSE_TO_CURCUMIN_SULINDAC_5	0.212285	1.5876e-12
ACOSTA_PROLIFERATION_INDEPENDENT_MYC_TARGETS_UP	0.211429	1.95576e-12
NUYTTEN_NIPP1_TARGETS_DN	0.210666	2.35334e-12
CREIGHTON_ENDOCRINE_THERAPY_RESISTANCE_1	0.207181	5.4337e-12
REACTOME_BMAL1_CLOCK_NPAS2_ACTIVATES_CIRCADIAN_GENE_EXPRESSION	0.20468	9.81905e-12
REACTOME_ALPHA_OXIDATION_OF_PHYTANATE	0.203923	1.1727e-11
WP_NANOPARTICLE_TRIGGERED_AUTOPHAGIC_CELL_DEATH	0.203073	1.43056e-11
PID_FOXO_PATHWAY	0.202075	1.80422e-11
PID_MTOR_4PATHWAY	0.200816	2.41376e-11
REACTOME_TRAF3_DEPENDENT_IRF_ACTIVATION_PATHWAY	0.19925	3.45807e-11
SPIELMAN_LYMPHOBLAST_EUROPEAN_VS_ASIAN_DN	0.198866	3.77559e-11
KEGG_INOSITOL_PHOSPHATE_METABOLISM	0.197709	4.91303e-11
SCHAEFFER_PROSTATE_DEVELOPMENT_AND_CANCER_BOX4_DN	0.197683	4.94212e-11
MARSON_BOUND_BY_FOXP3_STIMULATED	0.196074	7.10813e-11
REACTOME_METABOLISM_OF_FOLATE_AND_PTERINES	0.195947	7.31328e-11
REACTOME_OAS_ANTIVIRAL_RESPONSE	0.194572	9.95116e-11
REACTOME_SYNTHESIS_OF_PYROPHOSPHATES_IN_THE_CYTOSOL	0.191148	2.12235e-10
GARGALOVIC_RESPONSE_TO_OXIDIZED_PHOSPHOLIPIDS_BLACK_DN	0.183811	1.02751e-09
MIZUSHIMA_AUTOPHAGOSOME_FORMATION	0.183448	1.1091e-09
BIOCARTA_SUMO_PATHWAY	0.18344	1.11106e-09
GRESHOCK_CANCER_COPY_NUMBER_UP	0.180778	1.93649e-09
MARSON_BOUND_BY_FOXP3_UNSTIMULATED	0.176419	4.72702e-09
REACTOME_SUMOYLATION_OF_DNA_METHYLATION_PROTEINS	0.176392	4.75347e-09
REACTOME_SUMOYLATION_OF_TRANSCRIPTION_COFACTORS	0.174848	6.48572e-09
REACTOME_HCMV_INFECTION	0.173968	7.7342e-09
WP_PRADERWILLI_AND_ANGELMAN_SYNDROME	0.172301	1.07659e-08
REACTOME_PRE_NOTCH_EXPRESSION_AND_PROCESSING	0.172142	1.11107e-08
CHOI_ATL_CHRONIC_VS_ACUTE_DN	0.168419	2.29816e-08
RAO_BOUND_BY_SALL4_ISOFORM_B	0.168349	2.32953e-08
CREIGHTON_ENDOCRINE_THERAPY_RESISTANCE_4	0.16816	2.41617e-08
WP_HUMAN_THYROID_STIMULATING_HORMONE_TSH_SIGNALING_PATHWAY	0.165417	4.08281e-08
REACTOME_STABILIZATION_OF_P53	0.164862	4.53575e-08
YIH_RESPONSE_TO_ARSENITE_C3	0.164255	5.08559e-08
STEIN_ESTROGEN_RESPONSE_NOT_VIA_ESRRA	0.161993	7.76569e-08
REACTOME_CELLULAR_SENESCENCE	0.15944	1.24363e-07
HAHTOLA_MYCOSIS_FUNGOIDES_SKIN_DN	0.158352	1.51658e-07
REACTOME_TRANSCRIPTIONAL_REGULATION_BY_THE_AP_2_TFAP2_FAMILY_OF_TRANSCRIPTION_FACTORS	0.15687	1.98306e-07
WP_SIGNALING_PATHWAYS_IN_GLIOBLASTOMA	0.15454	3.00814e-07
GRYDER_PAX3FOXO1_TOP_ENHANCERS	0.1539	3.36899e-07
WP_ANDROGEN_RECEPTOR_SIGNALING_PATHWAY	0.150157	6.47881e-07
REACTOME_ESTROGEN_DEPENDENT_GENE_EXPRESSION	0.149958	6.70583e-07
XU_GH1_AUTOCRINE_TARGETS_DN	0.149198	7.64164e-07
CHARAFE_BREAST_CANCER_LUMINAL_VS_BASAL_UP	0.146273	1.25627e-06
WALLACE_PROSTATE_CANCER_RACE_DN	0.144117	1.80117e-06
REACTOME_YAP1_AND_WWTR1_TAZ_STIMULATED_GENE_EXPRESSION	0.141417	2.80781e-06
PID_LPA4_PATHWAY	0.140048	3.50633e-06
REACTOME_SUMO_IS_TRANSFERRED_FROM_E1_TO_E2_UBE2I_UBC9	0.139693	3.71283e-06
REACTOME_DISEASES_OF_PROGRAMMED_CELL_DEATH	0.139174	4.0359e-06
MASSARWEH_TAMOXIFEN_RESISTANCE_DN	0.133077	1.05205e-05
REACTOME_ABACAVIR_METABOLISM	0.133016	1.06199e-05
REACTOME_GLYOXYLATE_METABOLISM_AND_GLYCINE_DEGRADATION	0.132884	1.0838e-05
RIGGINS_TAMOXIFEN_RESISTANCE_DN	0.129961	1.69004e-05
WP_MESODERMAL_COMMITMENT_PATHWAY	0.129064	1.93343e-05
WP_PARKINSONS_DISEASE_PATHWAY	0.1266	2.78523e-05
REACTOME_HCMV_LATE_EVENTS	0.124578	3.73934e-05
BYSTRYKH_HEMATOPOIESIS_STEM_CELL_AND_BRAIN_QTL_TRANS	0.123949	4.09404e-05
KRIGE_RESPONSE_TO_TOSEDOSTAT_24HR_DN	0.123779	4.19546e-05
RASHI_RESPONSE_TO_IONIZING_RADIATION_5	0.120992	6.23708e-05
REACTOME_ONCOGENE_INDUCED_SENESCENCE	0.118856	8.40324e-05
REACTOME_SYNTHESIS_OF_PIPS_AT_THE_PLASMA_MEMBRANE	0.117499	0.000101301
GAZDA_DIAMOND_BLACKFAN_ANEMIA_ERYTHROID_DN	0.116667	0.000113481
WP_UNFOLDED_PROTEIN_RESPONSE	0.115493	0.000133049
REACTOME_TRANSCRIPTIONAL_REGULATION_BY_RUNX1	0.113714	0.000168818
REACTOME_RHOF_GTPASE_CYCLE	0.11369	0.000169377
MCCABE_BOUND_BY_HOXC6	0.112131	0.000208095
REACTOME_TRAF6_MEDIATED_IRF7_ACTIVATION	0.111985	0.000212117
HOFMANN_MYELODYSPLASTIC_SYNDROM_RISK_UP	0.111787	0.000217685
BROWNE_HCMV_INFECTION_10HR_DN	0.110661	0.000252087
REACTOME_ADENYLATE_CYCLASE_ACTIVATING_PATHWAY	0.105362	0.000493817
REACTOME_TFAP2_AP_2_FAMILY_REGULATES_TRANSCRIPTION_OF_GROWTH_FACTORS_AND_THEIR_RECEPTORS	0.102644	0.00068915
KRIGE_RESPONSE_TO_TOSEDOSTAT_6HR_DN	0.101659	0.000776156
KOKKINAKIS_METHIONINE_DEPRIVATION_48HR_DN	0.101097	0.000830268
REACTOME_TRANSCRIPTIONAL_REGULATION_BY_VENTX	0.0996465	0.000986471
BIOCARTA_PPARG_PATHWAY	0.0980905	0.00118392
CHEN_NEUROBLASTOMA_COPY_NUMBER_GAINS	0.0980757	0.00118598
PID_LKB1_PATHWAY	0.097692	0.00124005
BIOCARTA_TEL_PATHWAY	0.0960678	0.00149518
BYSTRYKH_HEMATOPOIESIS_STEM_CELL_AND_BRAIN_QTL_CIS	0.0958065	0.00154048
KEGG_P53_SIGNALING_PATHWAY	0.0947124	0.00174414
KEGG_NITROGEN_METABOLISM	0.0938856	0.00191415
REACTOME_PKA_MEDIATED_PHOSPHORYLATION_OF_CREB	0.093388	0.00202368
TCGA_GLIOBLASTOMA_MUTATED	0.0923867	0.00226167
REACTOME_SIGNALING_BY_ERBB4	0.0921401	0.00232408
REACTOME_INTERLEUKIN_37_SIGNALING	0.0917156	0.00243521
KRIGE_RESPONSE_TO_TOSEDOSTAT_6HR_UP	0.0911887	0.00257992
BIOCARTA_CASPASE_PATHWAY	0.0904337	0.00280097
REACTOME_SIGNALING_BY_MRAS_COMPLEX_MUTANTS	0.0884987	0.00344865
REACTOME_ESR_MEDIATED_SIGNALING	0.0873104	0.00391108
DING_LUNG_CANCER_MUTATED_SIGNIFICANTLY	0.0855413	0.0047042
WP_BLADDER_CANCER	0.0837613	0.00564633
DAUER_STAT3_TARGETS_DN	0.08276	0.00624807
KEGG_PHOSPHATIDYLINOSITOL_SIGNALING_SYSTEM	0.0791697	0.00890829
XU_CREBBP_TARGETS_UP	0.078466	0.0095351
DOANE_RESPONSE_TO_ANDROGEN_DN	0.0780654	0.00990917
SCHEIDEREIT_IKK_INTERACTING_PROTEINS	0.0777348	0.0102276
MOSERLE_IFNA_RESPONSE	0.0770236	0.0109438
BUYTAERT_PHOTODYNAMIC_THERAPY_STRESS_UP	0.0764074	0.0116
REACTOME_OXIDATIVE_STRESS_INDUCED_SENESCENCE	0.0754994	0.0126303
REACTOME_INTERFERON_SIGNALING	0.0748839	0.013374
REACTOME_ADENYLATE_CYCLASE_INHIBITORY_PATHWAY	0.0743038	0.0141102
YANG_BREAST_CANCER_ESR1_UP	0.0732198	0.0155818
REACTOME_RHO_GTPASES_ACTIVATE_KTN1	0.0722706	0.0169796
LEIN_LOCALIZED_TO_PROXIMAL_DENDRITES	0.0704937	0.0198938
WP_16P112_PROXIMAL_DELETION_SYNDROME	0.0701233	0.0205536
REACTOME_INOSITOL_PHOSPHATE_METABOLISM	0.0699873	0.0208006
RAMJAUN_APOPTOSIS_BY_TGFB1_VIA_MAPK1_UP	0.0699638	0.0208434
REACTOME_PKA_ACTIVATION_IN_GLUCAGON_SIGNALLING	0.0696685	0.0213895
BILBAN_B_CLL_LPL_UP	0.0687225	0.0232237
BIOCARTA_CHEMICAL_PATHWAY	0.0671302	0.0266193
REACTOME_PEXOPHAGY	0.0649694	0.031907
REACTOME_PROGRAMMED_CELL_DEATH	0.064341	0.0336043
REACTOME_RUNX1_REGULATES_ESTROGEN_RECEPTOR_MEDIATED_TRANSCRIPTION	0.0615659	0.0420516
EBAUER_TARGETS_OF_PAX3_FOXO1_FUSION_DN	-0.0596063	0.0490439
YIH_RESPONSE_TO_ARSENITE_C4	-0.0597919	0.0483423
SABATES_COLORECTAL_ADENOMA_SIZE_UP	-0.0635925	0.035726
WP_TYPE_II_INTERFERON_SIGNALING_IFNG	-0.0644309	0.0333568
SIG_PIP3_SIGNALING_IN_B_LYMPHOCYTES	-0.0651126	0.0315307
BIOCARTA_RANKL_PATHWAY	-0.0654622	0.0306279
KAYO_AGING_MUSCLE_UP	-0.0674406	0.0259257
WP_SENESCENCE_AND_AUTOPHAGY_IN_CANCER	-0.0675538	0.0256766
WP_ECTODERM_DIFFERENTIATION	-0.0705319	0.0198269
VERHAAK_GLIOBLASTOMA_PRONEURAL	-0.0713402	0.0184552
SEITZ_NEOPLASTIC_TRANSFORMATION_BY_8P_DELETION_UP	-0.071724	0.0178334
SIG_BCR_SIGNALING_PATHWAY	-0.0718366	0.0176545
YAMASHITA_LIVER_CANCER_STEM_CELL_UP	-0.0718606	0.0176166
PID_ER_NONGENOMIC_PATHWAY	-0.0721693	0.0171351
KORKOLA_EMBRYONIC_CARCINOMA_VS_SEMINOMA_UP	-0.0723692	0.0168295
REACTOME_TP53_REGULATES_TRANSCRIPTION_OF_CELL_DEATH_GENES	-0.0726272	0.0164422
PID_HDAC_CLASSII_PATHWAY	-0.0734151	0.0153071
NGUYEN_NOTCH1_TARGETS_UP	-0.0755795	0.0125363
THILLAINADESAN_ZNF217_TARGETS_DN	-0.0766457	0.0113422
REACTOME_BETA_CATENIN_INDEPENDENT_WNT_SIGNALING	-0.0789732	0.00907951
REACTOME_TP53_REGULATES_TRANSCRIPTION_OF_GENES_INVOLVED_IN_CYTOCHROME_C_RELEASE	-0.0793791	0.00872908
REACTOME_SYNTHESIS_OF_GDP_MANNOSE	-0.0800806	0.00815178
REACTOME_SYNTHESIS_OF_SUBSTRATES_IN_N_GLYCAN_BIOSYTHESIS	-0.0811495	0.00733759
WP_FGFR3_SIGNALLING_IN_CHONDROCYTE_PROLIFERATION_AND_TERMINAL_DIFFERENTIATION	-0.0822169	0.00659806
KEGG_PATHWAYS_IN_CANCER	-0.0823229	0.00652842
WP_NONSMALL_CELL_LUNG_CANCER	-0.0829491	0.00613023
YAO_TEMPORAL_RESPONSE_TO_PROGESTERONE_CLUSTER_2	-0.0838919	0.00557182
WP_KYNURENINE_PATHWAY_AND_LINKS_TO_CELLULAR_SENESCENCE	-0.084167	0.00541776
REACTOME_TNFR1_INDUCED_PROAPOPTOTIC_SIGNALING	-0.0849416	0.00500443
REACTOME_PEPTIDE_HORMONE_METABOLISM	-0.0853527	0.00479683
WP_METHIONINE_DE_NOVO_AND_SALVAGE_PATHWAY	-0.0855475	0.00470122
BIOCARTA_ACH_PATHWAY	-0.0855715	0.00468953
KEGG_REGULATION_OF_ACTIN_CYTOSKELETON	-0.0871919	0.00396014
REACTOME_METABOLISM_OF_AMINO_ACIDS_AND_DERIVATIVES	-0.088284	0.00352833
REACTOME_INTESTINAL_ABSORPTION	-0.0891196	0.00322734
PICCALUGA_ANGIOIMMUNOBLASTIC_LYMPHOMA_DN	-0.089985	0.00294041
WP_SMALL_CELL_LUNG_CANCER	-0.0907463	0.00270743
SANA_RESPONSE_TO_IFNG_UP	-0.0910174	0.00262864
MIKKELSEN_MCV6_LCP_WITH_H3K27ME3	-0.0922772	0.00228919
REACTOME_PLATELET_AGGREGATION_PLUG_FORMATION	-0.0954507	0.00160417
GRAESSMANN_RESPONSE_TO_MC_AND_SERUM_DEPRIVATION_UP	-0.0962044	0.00147199
TENEDINI_MEGAKARYOCYTE_MARKERS	-0.0962349	0.00146686
DEURIG_T_CELL_PROLYMPHOCYTIC_LEUKEMIA_DN	-0.0973488	0.00129036
KOINUMA_TARGETS_OF_SMAD2_OR_SMAD3	-0.0983785	0.00114482
BLANCO_MELO_COVID19_SARS_COV_2_INFECTION_A594_ACE2_EXPRESSING_CELLS_UP	-0.0997985	0.00096891
BIOCARTA_P53HYPOXIA_PATHWAY	-0.0999063	0.000956629
OSAWA_TNF_TARGETS	-0.0999955	0.000946585
LI_WILMS_TUMOR_ANAPLASTIC_DN	-0.100285	0.000914628
YAO_TEMPORAL_RESPONSE_TO_PROGESTERONE_CLUSTER_17	-0.100312	0.00091166
KORKOLA_CHORIOCARCINOMA_UP	-0.100775	0.000862841
WP_SYNTHESIS_AND_DEGRADATION_OF_KETONE_BODIES	-0.10104	0.000835945
REACTOME_CONSTITUTIVE_SIGNALING_BY_ABERRANT_PI3K_IN_CANCER	-0.101704	0.00077203
STEIN_ESRRA_TARGETS_UP	-0.102289	0.000719449
VALK_AML_WITH_11Q23_REARRANGED	-0.102589	0.000693797
KEGG_ARRHYTHMOGENIC_RIGHT_VENTRICULAR_CARDIOMYOPATHY_ARVC	-0.103699	0.000606066
WP_ARRHYTHMOGENIC_RIGHT_VENTRICULAR_CARDIOMYOPATHY	-0.103699	0.000606066
DUTERTRE_ESTRADIOL_RESPONSE_24HR_DN	-0.105342	0.000495007
WP_THE_OVERLAP_BETWEEN_SIGNAL_TRANSDUCTION_PATHWAYS_THAT_CONTRIBUTE_TO_A_RANGE_OF_LMNA_LAMINOPATHIES	-0.105546	0.000482658
BROWNE_HCMV_INFECTION_14HR_DN	-0.107032	0.00040077
PID_THROMBIN_PAR4_PATHWAY	-0.107191	0.000392866
PID_DELTA_NP63_PATHWAY	-0.107202	0.000392291
WP_ONE_CARBON_METABOLISM_AND_RELATED_PATHWAYS	-0.107836	0.0003621
TONKS_TARGETS_OF_RUNX1_RUNX1T1_FUSION_MONOCYTE_UP	-0.108269	0.000342722
GARGALOVIC_RESPONSE_TO_OXIDIZED_PHOSPHOLIPIDS_BLACK_UP	-0.108318	0.000340612
RAMPON_ENRICHED_LEARNING_ENVIRONMENT_LATE_UP	-0.109003	0.000312125
REACTOME_PEPTIDE_HORMONE_BIOSYNTHESIS	-0.109873	0.000279128
REACTOME_NUCLEAR_RECEPTOR_TRANSCRIPTION_PATHWAY	-0.11162	0.000222491
ABBUD_LIF_SIGNALING_2_DN	-0.11178	0.000217882
NUYTTEN_EZH2_TARGETS_UP	-0.112646	0.000194469
BIOCARTA_DEATH_PATHWAY	-0.113716	0.000168776
REACTOME_PI3K_AKT_SIGNALING_IN_CANCER	-0.114312	0.000155888
VALK_AML_CLUSTER_6	-0.11494	0.000143331
BHAT_ESR1_TARGETS_NOT_VIA_AKT1_DN	-0.115443	0.00013394
KEGG_TGF_BETA_SIGNALING_PATHWAY	-0.1159	0.000125927
YAGI_AML_RELAPSE_PROGNOSIS	-0.117691	9.86725e-05
BOYAULT_LIVER_CANCER_SUBCLASS_G2	-0.119599	7.57918e-05
REACTOME_METABOLISM_OF_POLYAMINES	-0.11969	7.48367e-05
WP_SARSCOV2_AND_COVID19_PATHWAY	-0.119831	7.33841e-05
YAN_ESCAPE_FROM_ANOIKIS	-0.120398	6.77917e-05
MATZUK_IMPLANTATION_AND_UTERINE	-0.121115	6.12966e-05
LIAN_LIPA_TARGETS_6M	-0.121213	6.0453e-05
BLANCO_MELO_RESPIRATORY_SYNCYTIAL_VIRUS_INFECTION_A594_CELLS_DN	-0.122475	5.056e-05
MARZEC_IL2_SIGNALING_UP	-0.123946	4.0959e-05
PYEON_HPV_POSITIVE_TUMORS_DN	-0.124246	3.92267e-05
BRUINS_UVC_RESPONSE_LATE	-0.126179	2.96218e-05
REACTOME_ERYTHROCYTES_TAKE_UP_CARBON_DIOXIDE_AND_RELEASE_OXYGEN	-0.130014	1.6768e-05
WONG_ENDOMETRIAL_CANCER_LATE	-0.130637	1.52641e-05
BIOCARTA_MTA3_PATHWAY	-0.130854	1.477e-05
REACTOME_CLEC7A_INFLAMMASOME_PATHWAY	-0.130923	1.46165e-05
KYNG_DNA_DAMAGE_BY_4NQO_OR_UV	-0.131283	1.38404e-05
REACTOME_DEFECTIVE_RIPK1_MEDIATED_REGULATED_NECROSIS	-0.131317	1.37685e-05
RODRIGUES_DCC_TARGETS_UP	-0.131588	1.32134e-05
REACTOME_P130CAS_LINKAGE_TO_MAPK_SIGNALING_FOR_INTEGRINS	-0.132694	1.11587e-05
TAKEDA_TARGETS_OF_NUP98_HOXA9_FUSION_10D_UP	-0.134416	8.55487e-06
REACTOME_G_ALPHA_Z_SIGNALLING_EVENTS	-0.134461	8.49458e-06
CHEMNITZ_RESPONSE_TO_PROSTAGLANDIN_E2_DN	-0.135726	6.97267e-06
REACTOME_INTERFERON_GAMMA_SIGNALING	-0.135747	6.95056e-06
RIZKI_TUMOR_INVASIVENESS_3D_UP	-0.137335	5.41143e-06
MARKS_HDAC_TARGETS_UP	-0.137651	5.14707e-06
BLANCO_MELO_COVID19_SARS_COV_2_INFECTION_CALU3_CELLS_UP	-0.137899	4.9477e-06
BLANCO_MELO_RESPIRATORY_SYNCYTIAL_VIRUS_INFECTION_A594_CELLS_UP	-0.138515	4.48511e-06
WAKABAYASHI_ADIPOGENESIS_PPARG_RXRA_BOUND_8D	-0.143304	2.06059e-06
TONKS_TARGETS_OF_RUNX1_RUNX1T1_FUSION_MONOCYTE_DN	-0.143336	2.04985e-06
MYLLYKANGAS_AMPLIFICATION_HOT_SPOT_29	-0.144051	1.82094e-06
LIAN_LIPA_TARGETS_3M	-0.145538	1.42121e-06
PID_P38_MK2_PATHWAY	-0.147182	1.07748e-06
PID_THROMBIN_PAR1_PATHWAY	-0.148556	8.53004e-07
HAN_SATB1_TARGETS_DN	-0.148577	8.49928e-07
WP_TP53_NETWORK	-0.148967	7.9499e-07
GARGALOVIC_RESPONSE_TO_OXIDIZED_PHOSPHOLIPIDS_PURPLE_DN	-0.149934	6.7336e-07
SALVADOR_MARTIN_PEDIATRIC_TBD_ANTI_TNF_THERAPY_NONRESPONDER_PRE_TREATMENT_UP	-0.150114	6.52733e-07
REACTOME_ERYTHROCYTES_TAKE_UP_OXYGEN_AND_RELEASE_CARBON_DIOXIDE	-0.15021	6.42008e-07
RIZ_ERYTHROID_DIFFERENTIATION_HEMGN	-0.150773	5.82472e-07
AMIT_EGF_RESPONSE_20_MCF10A	-0.150977	5.62226e-07
ISHIKAWA_STING_SIGNALING	-0.151575	5.06641e-07
BYSTRYKH_HEMATOPOIESIS_STEM_CELL_RUNX1	-0.152646	4.20151e-07
BIOCARTA_MSP_PATHWAY	-0.152737	4.13544e-07
KEGG_APOPTOSIS	-0.153228	3.79313e-07
VILIMAS_NOTCH1_TARGETS_DN	-0.154799	2.87258e-07
BIOCARTA_EPHA4_PATHWAY	-0.155208	2.67095e-07
WP_EDA_SIGNALLING_IN_HAIR_FOLLICLE_DEVELOPMENT	-0.155697	2.44778e-07
BLALOCK_ALZHEIMERS_DISEASE_UP	-0.156282	2.20437e-07
KAAB_FAILED_HEART_VENTRICLE_DN	-0.156523	2.11075e-07
KEGG_DILATED_CARDIOMYOPATHY	-0.158087	1.5913e-07
WP_PHOTODYNAMIC_THERAPYINDUCED_AP1_SURVIVAL_SIGNALING	-0.158214	1.55522e-07
WP_ENDOPLASMIC_RETICULUM_STRESS_RESPONSE_IN_CORONAVIRUS_INFECTION	-0.158734	1.41469e-07
WP_APOPTOSIS	-0.159529	1.22364e-07
REACTOME_FOXO_MEDIATED_TRANSCRIPTION_OF_CELL_DEATH_GENES	-0.160188	1.08422e-07
LEIN_MIDBRAIN_MARKERS	-0.160957	9.40962e-08
REACTOME_DNA_DAMAGE_REVERSAL	-0.161488	8.52988e-08
PID_CXCR4_PATHWAY	-0.162926	6.52661e-08
RODRIGUES_THYROID_CARCINOMA_ANAPLASTIC_DN	-0.164785	4.60226e-08
KOKKINAKIS_METHIONINE_DEPRIVATION_96HR_UP	-0.165052	4.37487e-08
YAO_TEMPORAL_RESPONSE_TO_PROGESTERONE_CLUSTER_7	-0.165739	3.84034e-08
BLANCO_MELO_BETA_INTERFERON_TREATED_BRONCHIAL_EPITHELIAL_CELLS_DN	-0.16597	3.67524e-08
CHIANG_LIVER_CANCER_SUBCLASS_INTERFERON_DN	-0.16668	3.21006e-08
PID_A6B1_A6B4_INTEGRIN_PATHWAY	-0.166748	3.16857e-08
REACTOME_RIPK1_MEDIATED_REGULATED_NECROSIS	-0.167291	2.85529e-08
PEREZ_TP53_TARGETS	-0.168663	2.19233e-08
PID_LYSOPHOSPHOLIPID_PATHWAY	-0.169644	1.81249e-08
PID_TAP63_PATHWAY	-0.170427	1.55598e-08
REACTOME_SYNTHESIS_OF_5_EICOSATETRAENOIC_ACIDS	-0.17135	1.29842e-08
REACTOME_REGULATION_BY_C_FLIP	-0.172981	9.41147e-09
ZIRN_TRETINOIN_RESPONSE_UP	-0.173716	8.13124e-09
WP_ENDOMETRIAL_CANCER	-0.173763	8.05656e-09
MOOTHA_PGC	-0.174253	7.30574e-09
REACTOME_FOXO_MEDIATED_TRANSCRIPTION	-0.17676	4.41242e-09
WP_GLUTATHIONE_METABOLISM	-0.179902	2.32105e-09
LOPES_METHYLATED_IN_COLON_CANCER_DN	-0.180723	1.95888e-09
SHEDDEN_LUNG_CANCER_GOOD_SURVIVAL_A4	-0.181877	1.5412e-09
TAKEDA_TARGETS_OF_NUP98_HOXA9_FUSION_16D_UP	-0.182406	1.37993e-09
ENGELMANN_CANCER_PROGENITORS_UP	-0.182522	1.34681e-09
BYSTRYKH_HEMATOPOIESIS_STEM_CELL_QTL_TRANS	-0.185521	7.15367e-10
WP_EBOLA_VIRUS_PATHWAY_ON_HOST	-0.186573	5.71631e-10
MILI_PSEUDOPODIA_CHEMOTAXIS_DN	-0.186854	5.38295e-10
HELLER_SILENCED_BY_METHYLATION_DN	-0.188239	3.99625e-10
LOPEZ_MESOTHELIOMA_SURVIVAL_UP	-0.188897	3.46605e-10
WP_THE_INFLUENCE_OF_LAMINOPATHIES_ON_WNT_SIGNALING	-0.1892	3.24601e-10
TAVOR_CEBPA_TARGETS_UP	-0.189262	3.20279e-10
POOLA_INVASIVE_BREAST_CANCER_DN	-0.191147	2.12294e-10
TORCHIA_TARGETS_OF_EWSR1_FLI1_FUSION_UP	-0.193682	1.21329e-10
DAWSON_METHYLATED_IN_LYMPHOMA_TCL1	-0.195589	7.92622e-11
GUO_HEX_TARGETS_DN	-0.195886	7.41487e-11
WP_APOPTOSIS_MODULATION_AND_SIGNALING	-0.196087	7.0866e-11
WP_CHEMOKINE_SIGNALING_PATHWAY	-0.197002	5.76542e-11
HEIDENBLAD_AMPLICON_12P11_12_UP	-0.19722	5.48815e-11
NATSUME_RESPONSE_TO_INTERFERON_BETA_UP	-0.19961	3.18516e-11
WP_MACROPHAGE_MARKERS	-0.199673	3.13899e-11
MURAKAMI_UV_RESPONSE_1HR_UP	-0.201037	2.29399e-11
DURCHDEWALD_SKIN_CARCINOGENESIS_UP	-0.203954	1.16436e-11
KEGG_CHEMOKINE_SIGNALING_PATHWAY	-0.20413	1.11711e-11
ZHOU_INFLAMMATORY_RESPONSE_LIVE_DN	-0.206414	6.52057e-12
GOERING_BLOOD_HDL_CHOLESTEROL_QTL_CIS	-0.207019	5.64726e-12
RUTELLA_RESPONSE_TO_HGF_VS_CSF2RB_AND_IL4_UP	-0.208871	3.62796e-12
TAKEDA_TARGETS_OF_NUP98_HOXA9_FUSION_8D_DN	-0.212931	1.35552e-12
REACTOME_ASSEMBLY_OF_THE_HIV_VIRION	-0.214527	9.15633e-13
PID_ALPHA_SYNUCLEIN_PATHWAY	-0.216964	4.99969e-13
KESHELAVA_MULTIPLE_DRUG_RESISTANCE	-0.217823	4.03243e-13
BERENJENO_ROCK_SIGNALING_NOT_VIA_RHOA_UP	-0.218156	3.70934e-13
WALLACE_PROSTATE_CANCER_DN	-0.218664	3.26421e-13
BLANCO_MELO_COVID19_SARS_COV_2_INFECTION_A594_CELLS_UP	-0.220791	1.90576e-13
GRAHAM_CML_QUIESCENT_VS_NORMAL_DIVIDING_UP	-0.221717	1.50517e-13
REACTOME_BINDING_OF_TCF_LEF_CTNNB1_TO_TARGET_GENE_PROMOTERS	-0.224456	7.44164e-14
HAN_SATB1_TARGETS_UP	-0.224764	6.87056e-14
DANG_REGULATED_BY_MYC_DN	-0.225051	6.37747e-14
AMIT_EGF_RESPONSE_240_MCF10A	-0.22521	6.11958e-14
KEGG_BASAL_CELL_CARCINOMA	-0.226706	4.14387e-14
RIZ_ERYTHROID_DIFFERENTIATION_12HR	-0.227257	3.5868e-14
REACTOME_REGULATED_NECROSIS	-0.228096	2.87702e-14
DAVICIONI_PAX_FOXO1_SIGNATURE_IN_ARMS_UP	-0.229058	2.23201e-14
MCCLUNG_CREB1_TARGETS_UP	-0.229406	2.03569e-14
WP_TRYPTOPHAN_METABOLISM	-0.229536	1.96669e-14
CHEN_PDGF_TARGETS	-0.23159	1.13816e-14
REACTOME_LEISHMANIA_INFECTION	-0.233238	7.31014e-15
WAMUNYOKOLI_OVARIAN_CANCER_LMP_UP	-0.233289	7.20889e-15
LOPEZ_MBD_TARGETS	-0.235568	3.88592e-15
BIOCARTA_EDG1_PATHWAY	-0.236004	3.45027e-15
BILD_HRAS_ONCOGENIC_SIGNATURE	-0.239566	1.29382e-15
NIKOLSKY_BREAST_CANCER_19P13_AMPLICON	-0.240184	1.0893e-15
TONKS_TARGETS_OF_RUNX1_RUNX1T1_FUSION_HSC_UP	-0.241452	7.64612e-16
HALMOS_CEBPA_TARGETS_DN	-0.241642	7.24961e-16
ZHU_CMV_8_HR_DN	-0.242231	6.14494e-16
SMID_BREAST_CANCER_LUMINAL_A_UP	-0.244461	3.2718e-16
LIU_CDX2_TARGETS_DN	-0.246991	1.5886e-16
GALI_TP53_TARGETS_APOPTOTIC_UP	-0.248699	9.70553e-17
KIM_WT1_TARGETS_UP	-0.249113	8.60623e-17
PHONG_TNF_RESPONSE_VIA_P38_PARTIAL	-0.24984	6.96711e-17
GRAHAM_NORMAL_QUIESCENT_VS_NORMAL_DIVIDING_UP	-0.251128	4.78314e-17
ONDER_CDH1_TARGETS_2_DN	-0.251464	4.33483e-17
DODD_NASOPHARYNGEAL_CARCINOMA_UP	-0.254194	1.93562e-17
MIKKELSEN_PLURIPOTENT_STATE_DN	-0.254284	1.88445e-17
MONNIER_POSTRADIATION_TUMOR_ESCAPE_DN	-0.25493	1.55459e-17
SMIRNOV_CIRCULATING_ENDOTHELIOCYTES_IN_CANCER_DN	-0.257445	7.31037e-18
REACTOME_PEPTIDE_LIGAND_BINDING_RECEPTORS	-0.257697	6.77378e-18
MOREAUX_MULTIPLE_MYELOMA_BY_TACI_UP	-0.260058	3.30456e-18
REACTOME_CASPASE_ACTIVATION_VIA_EXTRINSIC_APOPTOTIC_SIGNALLING_PATHWAY	-0.261221	2.31314e-18
TONKS_TARGETS_OF_RUNX1_RUNX1T1_FUSION_GRANULOCYTE_UP	-0.262842	1.40194e-18
MURAKAMI_UV_RESPONSE_6HR_UP	-0.263081	1.3017e-18
SCIBETTA_KDM5B_TARGETS_UP	-0.265884	5.41671e-19
WP_METHYLATION_PATHWAYS	-0.266747	4.12512e-19
REACTOME_CASPASE_ACTIVATION_VIA_DEATH_RECEPTORS_IN_THE_PRESENCE_OF_LIGAND	-0.266816	4.03597e-19
GRAHAM_CML_DIVIDING_VS_NORMAL_QUIESCENT_DN	-0.267084	3.70644e-19
REACTOME_CLASS_A_1_RHODOPSIN_LIKE_RECEPTORS	-0.267322	3.43745e-19
REACTOME_G_ALPHA_S_SIGNALLING_EVENTS	-0.268259	2.55004e-19
REACTOME_GASTRIN_CREB_SIGNALLING_PATHWAY_VIA_PKC_AND_MAPK	-0.26927	1.84529e-19
CHARAFE_BREAST_CANCER_LUMINAL_VS_BASAL_DN	-0.270715	1.15774e-19
TONKS_TARGETS_OF_RUNX1_RUNX1T1_FUSION_ERYTHROCYTE_UP	-0.270778	1.13425e-19
TAVOR_CEBPA_TARGETS_DN	-0.271315	9.52881e-20
HINATA_NFKB_TARGETS_KERATINOCYTE_UP	-0.273308	4.96438e-20
MEBARKI_HCC_PROGENITOR_WNT_UP	-0.275324	2.54559e-20
HUPER_BREAST_BASAL_VS_LUMINAL_UP	-0.277266	1.3255e-20
LI_PROSTATE_CANCER_EPIGENETIC	-0.278904	7.58888e-21
DAVICIONI_RHABDOMYOSARCOMA_PAX_FOXO1_FUSION_UP	-0.280482	4.40177e-21
VALK_AML_WITH_EVI1	-0.282127	2.47491e-21
LINDVALL_IMMORTALIZED_BY_TERT_DN	-0.282138	2.46587e-21
CHICAS_RB1_TARGETS_CONFLUENT	-0.283609	1.4614e-21
SENESE_HDAC1_TARGETS_DN	-0.286396	5.29564e-22
GARGALOVIC_RESPONSE_TO_OXIDIZED_PHOSPHOLIPIDS_PINK_DN	-0.286789	4.57581e-22
CAIRO_PML_TARGETS_BOUND_BY_MYC_DN	-0.288885	2.06756e-22
ZHANG_ANTIVIRAL_RESPONSE_TO_RIBAVIRIN_DN	-0.292386	5.08941e-23
MEBARKI_HCC_PROGENITOR_WNT_UP_BLOCKED_BY_FZD8CRD	-0.292639	4.57715e-23
REACTOME_G_ALPHA_Q_SIGNALLING_EVENTS	-0.295667	1.18142e-23
KANG_CISPLATIN_RESISTANCE_UP	-0.297155	5.55992e-24
BEGUM_TARGETS_OF_PAX3_FOXO1_FUSION_AND_PAX3	-0.298814	2.07387e-24
JECHLINGER_EPITHELIAL_TO_MESENCHYMAL_TRANSITION_DN	-0.299575	1.18831e-24
CHEN_METABOLIC_SYNDROM_NETWORK	-0.299631	1.13592e-24
WP_VITAMIN_D_RECEPTOR_PATHWAY	-0.302826	0
MEDINA_SMARCA4_TARGETS	-0.303164	0
ONGUSAHA_BRCA1_TARGETS_UP	-0.303696	0
WESTON_VEGFA_TARGETS_3HR	-0.309756	0
REACTOME_CLASS_B_2_SECRETIN_FAMILY_RECEPTORS	-0.312166	0
MIYAGAWA_TARGETS_OF_EWSR1_ETS_FUSIONS_UP	-0.313174	0
YAO_TEMPORAL_RESPONSE_TO_PROGESTERONE_CLUSTER_12	-0.313319	0
REACTOME_SIGNALING_BY_GPCR	-0.31422	0
ZIRN_TRETINOIN_RESPONSE_WT1_UP	-0.316062	0
REACTOME_DEFECTIVE_FACTOR_VIII_CAUSES_HEMOPHILIA_A	-0.322915	0
REACTOME_DEFECTS_OF_CONTACT_ACTIVATION_SYSTEM_CAS_AND_KALLIKREIN_KININ_SYSTEM_KKS	-0.325039	0
REACTOME_GPCR_LIGAND_BINDING	-0.325341	0
NOJIMA_SFRP2_TARGETS_UP	-0.326669	0
ZWANG_EGF_INTERVAL_DN	-0.327044	0
TONKS_TARGETS_OF_RUNX1_RUNX1T1_FUSION_SUSTAINDED_IN_ERYTHROCYTE_UP	-0.327087	0
BERENJENO_TRANSFORMED_BY_RHOA_DN	-0.328128	0
TONKS_TARGETS_OF_RUNX1_RUNX1T1_FUSION_SUSTAINED_IN_MONOCYTE_DN	-0.331145	0
HOLLEMAN_DAUNORUBICIN_B_ALL_UP	-0.331332	0
LEE_EARLY_T_LYMPHOCYTE_DN	-0.332606	0
JEPSEN_SMRT_TARGETS	-0.333304	0
FERRANDO_LYL1_NEIGHBORS	-0.333442	0
XU_CREBBP_TARGETS_DN	-0.33383	0
HOQUE_METHYLATED_IN_CANCER	-0.336881	0
JAZAG_TGFB1_SIGNALING_VIA_SMAD4_DN	-0.340416	0
ZWANG_CLASS_2_TRANSIENTLY_INDUCED_BY_EGF	-0.342846	0
SARRIO_EPITHELIAL_MESENCHYMAL_TRANSITION_DN	-0.344481	0
SCIAN_CELL_CYCLE_TARGETS_OF_TP53_AND_TP73_UP	-0.345588	0
RASHI_RESPONSE_TO_IONIZING_RADIATION_1	-0.351732	0
LOPES_METHYLATED_IN_COLON_CANCER_UP	-0.360403	0
WP_TRANSCRIPTIONAL_CASCADE_REGULATING_ADIPOGENESIS	-0.360865	0
CASTELLANO_NRAS_TARGETS_DN	-0.368248	0
GRAESSMANN_APOPTOSIS_BY_DOXORUBICIN_UP	-0.369928	0
WANG_LSD1_TARGETS_UP	-0.375629	0
YOSHIMURA_MAPK8_TARGETS_UP	-0.379551	0
MCGARVEY_SILENCED_BY_METHYLATION_IN_COLON_CANCER	-0.380311	0
MCBRYAN_PUBERTAL_BREAST_4_5WK_UP	-0.38152	0
SATO_SILENCED_EPIGENETICALLY_IN_PANCREATIC_CANCER	-0.38284	0
RICKMAN_METASTASIS_DN	-0.383523	0
MIKKELSEN_MCV6_LCP_WITH_H3K4ME3	-0.385866	0
LI_INDUCED_T_TO_NATURAL_KILLER_UP	-0.38605	0
ROSS_AML_WITH_PML_RARA_FUSION	-0.39375	0
HAMAI_APOPTOSIS_VIA_TRAIL_DN	-0.394985	0
SANSOM_APC_TARGETS_DN	-0.396517	0
HUMMERICH_SKIN_CANCER_PROGRESSION_DN	-0.402056	0
HUTTMANN_B_CLL_POOR_SURVIVAL_UP	-0.420126	0
GHANDHI_DIRECT_IRRADIATION_DN	-0.432676	0
LEE_BMP2_TARGETS_UP	-0.44175	0
MIKKELSEN_IPS_LCP_WITH_H3K4ME3	-0.454514	0
WINNEPENNINCKX_MELANOMA_METASTASIS_DN	-0.46948	0

## Sheet: Supplementary Data 3b
Supplementary Data 3b. Risk-linked gene sets coexpressed with genes coding for BRCA1 interactors (average Spearman's correlation coefficient different from 0.0) across TCGA primary breast tumors.
Risk-linked gene set	Correlation
FISCHER_DREAM_TARGETS	0.155822
PUJANA_BRCA1_PCC_NETWORK	0.154538
MARSON_BOUND_BY_E2F4_UNSTIMULATED	0.153118
WP_RETINOBLASTOMA_GENE_IN_CANCER	0.152162
REACTOME_CELL_CYCLE	0.150557
REACTOME_SNRNP_ASSEMBLY	0.15034
REACTOME_M_PHASE	0.149744
KEGG_CELL_CYCLE	0.148897
GOBERT_OLIGODENDROCYTE_DIFFERENTIATION_UP	0.148764
NUYTTEN_EZH2_TARGETS_DN	0.148556
WP_DNA_IRDAMAGE_AND_CELLULAR_RESPONSE_VIA_ATR	0.148278
WP_CELL_CYCLE	0.147856
BIOCARTA_MCM_PATHWAY	0.147787
WEST_ADRENOCORTICAL_TUMOR_UP	0.147509
PUJANA_BREAST_CANCER_LIT_INT_NETWORK	0.147474
VERNELL_RETINOBLASTOMA_PATHWAY_UP	0.147238
WP_DNA_IRDOUBLE_STRAND_BREAKS_DSBS_AND_CELLULAR_RESPONSE_VIA_ATM	0.145868
CASORELLI_ACUTE_PROMYELOCYTIC_LEUKEMIA_DN	0.14563
PID_FOXM1_PATHWAY	0.143339
WP_G1_TO_S_CELL_CYCLE_CONTROL	0.142065
KAUFFMANN_DNA_REPAIR_GENES	0.14171
REACTOME_TRANSCRIPTIONAL_REGULATION_BY_TP53	0.141238
PID_E2F_PATHWAY	0.140841
BIOCARTA_G2_PATHWAY	0.140336
RHEIN_ALL_GLUCOCORTICOID_THERAPY_DN	0.140148
REACTOME_RESOLUTION_OF_D_LOOP_STRUCTURES_THROUGH_SYNTHESIS_DEPENDENT_STRAND_ANNEALING_SDSA	0.139509
WP_ATM_SIGNALING_PATHWAY	0.138867
BASAKI_YBX1_TARGETS_UP	0.137921
REACTOME_TRNA_PROCESSING	0.137491
PID_BARD1_PATHWAY	0.13685
MORI_EMU_MYC_LYMPHOMA_BY_ONSET_TIME_UP	0.136234
WILCOX_RESPONSE_TO_PROGESTERONE_UP	0.136233
PID_ATM_PATHWAY	0.136167
BIOCARTA_CDC25_PATHWAY	0.136082
REACTOME_RESOLUTION_OF_D_LOOP_STRUCTURES	0.135012
SA_REG_CASCADE_OF_CYCLIN_EXPR	0.133063
REACTOME_EXTENSION_OF_TELOMERES	0.132864
REACTOME_RRNA_MODIFICATION_IN_THE_NUCLEUS_AND_CYTOSOL	0.132189
KEGG_ONE_CARBON_POOL_BY_FOLATE	0.131071
REACTOME_DNA_DOUBLE_STRAND_BREAK_REPAIR	0.130772
BIOCARTA_EFP_PATHWAY	0.130619
REACTOME_TELOMERE_EXTENSION_BY_TELOMERASE	0.130278
WP_TRANSSULFURATION_AND_ONE_CARBON_METABOLISM	0.13
WP_INTEGRATED_CANCER_PATHWAY	0.129231
WP_DNA_DAMAGE_RESPONSE	0.129064
REACTOME_SUMOYLATION_OF_RNA_BINDING_PROTEINS	0.128934
WP_MIRNA_REGULATION_OF_DNA_DAMAGE_RESPONSE	0.128765
BIOCARTA_RB_PATHWAY	0.128449
HONRADO_BREAST_CANCER_BRCA1_VS_BRCA2	0.128324
SHEPARD_BMYB_MORPHOLINO_DN	0.128268
KEGG_HOMOLOGOUS_RECOMBINATION	0.128263
REACTOME_HOMOLOGY_DIRECTED_REPAIR	0.127852
PID_MYC_ACTIV_PATHWAY	0.127525
REACTOME_MISMATCH_REPAIR	0.127268
REACTOME_SUMOYLATION_OF_DNA_DAMAGE_RESPONSE_AND_REPAIR_PROTEINS	0.12538
BIOCARTA_CELLCYCLE_PATHWAY	0.120778
REACTOME_PROCESSING_OF_DNA_DOUBLE_STRAND_BREAK_ENDS	0.119627
REACTOME_TP53_REGULATES_TRANSCRIPTION_OF_GENES_INVOLVED_IN_G1_CELL_CYCLE_ARREST	0.119422
REACTOME_CHROMOSOME_MAINTENANCE	0.119113
REACTOME_G1_S_DNA_DAMAGE_CHECKPOINTS	0.118239
REACTOME_SUMOYLATION_OF_CHROMATIN_ORGANIZATION_PROTEINS	0.117888
GRAESSMANN_RESPONSE_TO_MC_AND_DOXORUBICIN_DN	0.116556
PYEON_CANCER_HEAD_AND_NECK_VS_CERVICAL_UP	0.116124
KEGG_PROGESTERONE_MEDIATED_OOCYTE_MATURATION	0.115615
WP_HOMOLOGOUS_RECOMBINATION	0.115027
REACTOME_METABOLISM_OF_NUCLEOTIDES	0.115012
MATZUK_MEIOTIC_AND_DNA_REPAIR	0.114851
LINDGREN_BLADDER_CANCER_CLUSTER_1_DN	0.112381
KRIGE_RESPONSE_TO_TOSEDOSTAT_24HR_DN	0.107784
MATZUK_SPERMATOCYTE	0.10702
CHIN_BREAST_CANCER_COPY_NUMBER_UP	0.105357
REACTOME_MITOTIC_PROPHASE	0.104819
ACOSTA_PROLIFERATION_INDEPENDENT_MYC_TARGETS_UP	0.104724
REACTOME_REGULATION_OF_TP53_EXPRESSION_AND_DEGRADATION	0.103495
BIOCARTA_G1_PATHWAY	0.103036
KOKKINAKIS_METHIONINE_DEPRIVATION_96HR_DN	0.101618
PUJANA_ATM_PCC_NETWORK	0.101532
REACTOME_SUMOYLATION	0.101243
KRIGE_RESPONSE_TO_TOSEDOSTAT_6HR_DN	0.100814
WP_TCA_CYCLE_IN_SENESCENCE	0.0997921
WP_MIRNAS_INVOLVED_IN_DNA_DAMAGE_RESPONSE	0.0956982
REACTOME_STABILIZATION_OF_P53	0.0956512
YIH_RESPONSE_TO_ARSENITE_C3	0.094774
REACTOME_SUMO_IS_CONJUGATED_TO_E1_UBA2_SAE1	0.0920309
REACTOME_METABOLISM_OF_FOLATE_AND_PTERINES	0.0913362
SHAFFER_IRF4_TARGETS_IN_ACTIVATED_B_LYMPHOCYTE	0.0908139
REACTOME_RNA_POLYMERASE_II_TRANSCRIPTION	0.0901643
PID_P53_REGULATION_PATHWAY	0.0897248
BIOCARTA_SUMO_PATHWAY	0.0847178
BIOCARTA_ARF_PATHWAY	0.0841197
GAZDA_DIAMOND_BLACKFAN_ANEMIA_PROGENITOR_DN	0.0837744
MARIADASON_RESPONSE_TO_CURCUMIN_SULINDAC_5	0.0835416
REACTOME_PENTOSE_PHOSPHATE_PATHWAY	0.0835394
WP_PENTOSE_PHOSPHATE_METABOLISM	0.079289
REACTOME_SUMO_IS_TRANSFERRED_FROM_E1_TO_E2_UBE2I_UBC9	0.0775471
SESTO_RESPONSE_TO_UV_C4	0.0775406
MOHANKUMAR_HOXA1_TARGETS_UP	0.0774676
WP_INTEGRATED_BREAST_CANCER_PATHWAY	0.076838
XU_CREBBP_TARGETS_UP	0.0760474
KEGG_P53_SIGNALING_PATHWAY	0.0741204
REACTOME_TRNA_MODIFICATION_IN_THE_MITOCHONDRION	0.0738104
VANTVEER_BREAST_CANCER_BRCA1_UP	0.0725132
GOLDRATH_HOMEOSTATIC_PROLIFERATION	0.0717647
LASTOWSKA_NEUROBLASTOMA_COPY_NUMBER_UP	0.0706895
GRAESSMANN_APOPTOSIS_BY_DOXORUBICIN_DN	0.0682082
REACTOME_CELLULAR_SENESCENCE	0.0681721
GHO_ATF5_TARGETS_UP	0.0648904
REACTOME_HCMV_INFECTION	0.0641843
STEIN_ESR1_TARGETS	0.0637577
REACTOME_METABOLISM_OF_POLYAMINES	0.0628922
BYSTRYKH_HEMATOPOIESIS_STEM_CELL_AND_BRAIN_QTL_TRANS	0.0614339
REACTOME_DNA_DOUBLE_STRAND_BREAK_RESPONSE	0.0600278
REACTOME_NONHOMOLOGOUS_END_JOINING_NHEJ	0.0594625
BENPORATH_SOX2_TARGETS	0.0589992
REACTOME_DISEASES_OF_PROGRAMMED_CELL_DEATH	0.0586562
REACTOME_APOPTOTIC_EXECUTION_PHASE	0.0566515
WP_GENES_INVOLVED_IN_MALE_INFERTILITY	0.0562819
REACTOME_REGULATION_OF_TP53_ACTIVITY_THROUGH_METHYLATION	0.0562514
BIOCARTA_EIF2_PATHWAY	0.0556286
REACTOME_SUMOYLATION_OF_DNA_METHYLATION_PROTEINS	0.0554741
BIOCARTA_SET_PATHWAY	0.0547933
REACTOME_REPRODUCTION	0.0540608
BIOCARTA_CASPASE_PATHWAY	0.0537909
LIN_MELANOMA_COPY_NUMBER_UP	0.0535693
REACTOME_TRANSCRIPTIONAL_REGULATION_BY_VENTX	0.0528091
YIH_RESPONSE_TO_ARSENITE_C1	0.0519829
REACTOME_ACTIVATION_OF_GENE_EXPRESSION_BY_SREBF_SREBP	0.0516902
REACTOME_ABACAVIR_METABOLISM	0.050491
HAHTOLA_MYCOSIS_FUNGOIDES_SKIN_DN	0.0488605
REACTOME_NUCLEOTIDE_SALVAGE	0.048686
REACTOME_ONCOGENE_INDUCED_SENESCENCE	0.0483168
REACTOME_PROGRAMMED_CELL_DEATH	0.0482891
WP_BLADDER_CANCER	0.0476436
REACTOME_METHIONINE_SALVAGE_PATHWAY	0.0472811
TONKS_TARGETS_OF_RUNX1_RUNX1T1_FUSION_MONOCYTE_UP	0.0471753
OISHI_CHOLANGIOMA_STEM_CELL_LIKE_UP	0.0468369
COLINA_TARGETS_OF_4EBP1_AND_4EBP2	0.04668
WP_PILOCYTIC_ASTROCYTOMA	0.0463443
CHANDRAN_METASTASIS_TOP50_UP	0.0453192
REACTOME_HCMV_LATE_EVENTS	0.0443879
DAZARD_RESPONSE_TO_UV_SCC_DN	0.043929
REACTOME_TRANSCRIPTIONAL_REGULATION_BY_THE_AP_2_TFAP2_FAMILY_OF_TRANSCRIPTION_FACTORS	0.043766
REACTOME_TRANSCRIPTIONAL_REGULATION_BY_RUNX3	0.0431532
REACTOME_COMPETING_ENDOGENOUS_RNAS_CERNAS_REGULATE_PTEN_TRANSLATION	0.0431132
REACTOME_GLYOXYLATE_METABOLISM_AND_GLYCINE_DEGRADATION	0.0417442
WP_PARKINSONS_DISEASE_PATHWAY	0.0409996
REACTOME_REGULATION_OF_CHOLESTEROL_BIOSYNTHESIS_BY_SREBP_SREBF	0.0404928
WP_PRADERWILLI_AND_ANGELMAN_SYNDROME	0.0400656
REACTOME_INTRINSIC_PATHWAY_FOR_APOPTOSIS	0.0397145
AIYAR_COBRA1_TARGETS_DN	0.0392471
YAGI_AML_RELAPSE_PROGNOSIS	0.0380962
WP_HEMATOPOIETIC_STEM_CELL_GENE_REGULATION_BY_GABP_ALPHABETA_COMPLEX	0.0380114
WP_ENDODERM_DIFFERENTIATION	0.0374736
YIH_RESPONSE_TO_ARSENITE_C4	0.0364325
WP_METHIONINE_DE_NOVO_AND_SALVAGE_PATHWAY	0.0359431
KOKKINAKIS_METHIONINE_DEPRIVATION_48HR_DN	0.035382
BIOCARTA_P53_PATHWAY	0.0351774
ZWANG_DOWN_BY_2ND_EGF_PULSE	0.0347084
REACTOME_OXIDATIVE_STRESS_INDUCED_SENESCENCE	0.0345901
WP_PATHWAYS_AFFECTED_IN_ADENOID_CYSTIC_CARCINOMA	0.0345888
REACTOME_BETA_CATENIN_INDEPENDENT_WNT_SIGNALING	0.0340251
JOHANSSON_GLIOMAGENESIS_BY_PDGFB_DN	0.0339642
REACTOME_OVARIAN_TUMOR_DOMAIN_PROTEASES	0.0337187
WP_HUMAN_THYROID_STIMULATING_HORMONE_TSH_SIGNALING_PATHWAY	0.0334488
REACTOME_METABOLISM_OF_AMINO_ACIDS_AND_DERIVATIVES	0.0334287
REACTOME_REGULATION_OF_PTEN_MRNA_TRANSLATION	0.0333937
DACOSTA_UV_RESPONSE_VIA_ERCC3_DN	0.0331127
PID_TELOMERASE_PATHWAY	0.0327325
TCGA_GLIOBLASTOMA_COPY_NUMBER_UP	0.030917
TERAO_AOX4_TARGETS_SKIN_UP	0.0301724
KEGG_NON_SMALL_CELL_LUNG_CANCER	0.0301699
MARZEC_IL2_SIGNALING_UP	0.0301225
WP_DUAL_HIJACK_MODEL_OF_VIF_IN_HIV_INFECTION	0.0297748
REACTOME_INTERFERON_SIGNALING	0.0297611
NUYTTEN_NIPP1_TARGETS_DN	0.029509
REACTOME_OAS_ANTIVIRAL_RESPONSE	0.0292932
CHOI_ATL_CHRONIC_VS_ACUTE_DN	0.0284597
PID_MTOR_4PATHWAY	0.0279681
GRYDER_PAX3FOXO1_TOP_ENHANCERS	0.0276735
YAO_TEMPORAL_RESPONSE_TO_PROGESTERONE_CLUSTER_17	0.0274244
KEGG_NITROGEN_METABOLISM	0.0252157
RAMPON_ENRICHED_LEARNING_ENVIRONMENT_LATE_UP	0.0244031
REACTOME_YAP1_AND_WWTR1_TAZ_STIMULATED_GENE_EXPRESSION	0.0234645
VERHAAK_GLIOBLASTOMA_PRONEURAL	0.0230478
REACTOME_RUNX1_INTERACTS_WITH_CO_FACTORS_WHOSE_PRECISE_EFFECT_ON_RUNX1_TARGETS_IS_NOT_KNOWN	0.0223305
PID_FOXO_PATHWAY	0.0219798
MARTORIATI_MDM4_TARGETS_FETAL_LIVER_DN	0.0219757
WP_KYNURENINE_PATHWAY_AND_LINKS_TO_CELLULAR_SENESCENCE	0.0217791
REACTOME_DNA_DAMAGE_REVERSAL	0.0217087
REACTOME_RORA_ACTIVATES_GENE_EXPRESSION	0.0210288
SPIELMAN_LYMPHOBLAST_EUROPEAN_VS_ASIAN_DN	0.0207938
REACTOME_REGULATION_OF_RUNX1_EXPRESSION_AND_ACTIVITY	0.0203831
BIOCARTA_CCR3_PATHWAY	0.0203453
SHEPARD_BMYB_MORPHOLINO_UP	0.0201257
MOSERLE_IFNA_RESPONSE	0.0197232
CHO_NR4A1_TARGETS	0.0194075
MYLLYKANGAS_AMPLIFICATION_HOT_SPOT_30	0.019375
DER_IFN_BETA_RESPONSE_UP	0.0190365
REACTOME_SIGNALING_BY_MRAS_COMPLEX_MUTANTS	0.0183686
GRESHOCK_CANCER_COPY_NUMBER_UP	0.0181784
SA_CASPASE_CASCADE	0.0176955
NIKOLSKY_MUTATED_AND_AMPLIFIED_IN_BREAST_CANCER	0.0175831
UROSEVIC_RESPONSE_TO_IMIQUIMOD	0.016597
REACTOME_TRANSCRIPTIONAL_REGULATION_BY_RUNX1	0.0164364
DITTMER_PTHLH_TARGETS_DN	0.0159998
ZHANG_INTERFERON_RESPONSE	0.0158644
REACTOME_TP53_REGULATES_TRANSCRIPTION_OF_CELL_DEATH_GENES	0.0155096
KAAB_FAILED_HEART_VENTRICLE_DN	0.0153381
REACTOME_INTESTINAL_ABSORPTION	0.0147475
WP_NONSMALL_CELL_LUNG_CANCER	0.0146769
MARSON_BOUND_BY_FOXP3_STIMULATED	0.0146095
REACTOME_SYNTHESIS_OF_PYROPHOSPHATES_IN_THE_CYTOSOL	0.0143134
HEIDENBLAD_AMPLICON_12P11_12_UP	0.0136827
OSAWA_TNF_TARGETS	0.0135098
MURAKAMI_UV_RESPONSE_1HR_UP	0.0130634
BRUINS_UVC_RESPONSE_LATE	0.0129682
BOSCO_INTERFERON_INDUCED_ANTIVIRAL_MODULE	0.012712
IRITANI_MAD1_TARGETS_UP	0.0125427
DUTTA_APOPTOSIS_VIA_NFKB	0.0123072
STEIN_ESRRA_TARGETS_UP	0.0122165
REACTOME_RHOF_GTPASE_CYCLE	0.0118284
BROWNE_INTERFERON_RESPONSIVE_GENES	0.0116935
BIOCARTA_MITOCHONDRIA_PATHWAY	0.0114059
BLANCO_MELO_COVID19_SARS_COV_2_INFECTION_A594_ACE2_EXPRESSING_CELLS_RUXOLITINIB_UP	0.0112351
PID_ERB_GENOMIC_PATHWAY	0.0110258
REACTOME_FASL_CD95L_SIGNALING	0.0110071
MYLLYKANGAS_AMPLIFICATION_HOT_SPOT_29	0.0105146
RADAEVA_RESPONSE_TO_IFNA1_UP	0.0104988
DACOSTA_UV_RESPONSE_VIA_ERCC3_XPCS_DN	0.0103574
BYSTRYKH_HEMATOPOIESIS_STEM_CELL_AND_BRAIN_QTL_CIS	0.0102758
RAO_BOUND_BY_SALL4_ISOFORM_B	0.00951065
SCHLOSSER_SERUM_RESPONSE_AUGMENTED_BY_MYC	0.0093978
EPPERT_LSC_R	0.00897853
BENNETT_SYSTEMIC_LUPUS_ERYTHEMATOSUS	0.00828777
REACTOME_BMAL1_CLOCK_NPAS2_ACTIVATES_CIRCADIAN_GENE_EXPRESSION	0.00769839
MIZUSHIMA_AUTOPHAGOSOME_FORMATION	0.00749067
DAUER_STAT3_TARGETS_DN	0.00719918
REACTOME_ABACAVIR_TRANSPORT_AND_METABOLISM	0.00706973
MARSON_BOUND_BY_FOXP3_UNSTIMULATED	0.00704114
REACTOME_TRAF3_DEPENDENT_IRF_ACTIVATION_PATHWAY	0.00688925
WP_MESODERMAL_COMMITMENT_PATHWAY	0.00686917
REACTOME_SYNTHESIS_OF_SUBSTRATES_IN_N_GLYCAN_BIOSYTHESIS	0.00637995
MIKKELSEN_MCV6_LCP_WITH_H3K27ME3	0.00626004
MYLLYKANGAS_AMPLIFICATION_HOT_SPOT_23	0.00570274
REACTOME_TFAP2_AP_2_FAMILY_REGULATES_TRANSCRIPTION_OF_GROWTH_FACTORS_AND_THEIR_RECEPTORS	0.00557405
BROWNE_HCMV_INFECTION_1HR_DN	0.00518675
CREIGHTON_ENDOCRINE_THERAPY_RESISTANCE_1	0.00500777
MOOTHA_PGC	0.00488164
WP_TYPE_II_INTERFERON_SIGNALING_IFNG	0.00482227
SALVADOR_MARTIN_PEDIATRIC_TBD_ANTI_TNF_THERAPY_NONRESPONDER_PRE_TREATMENT_UP	0.00474793
KEGG_SELENOAMINO_ACID_METABOLISM	0.00462819
DER_IFN_ALPHA_RESPONSE_UP	0.00460515
BOYAULT_LIVER_CANCER_SUBCLASS_G2	0.00443236
HOLLERN_EMT_BREAST_TUMOR_DN	0.00442192
KEGG_PYRUVATE_METABOLISM	0.00411688
WAMUNYOKOLI_OVARIAN_CANCER_GRADES_1_2_UP	0.0037742
WP_SIGNALING_PATHWAYS_IN_GLIOBLASTOMA	0.0037449
BYSTRYKH_HEMATOPOIESIS_STEM_CELL_QTL_CIS	0.00368589
REACTOME_FORMATION_OF_THE_BETA_CATENIN_TCF_TRANSACTIVATING_COMPLEX	0.00329543
HELLER_SILENCED_BY_METHYLATION_DN	0.00304381
WP_PATHWAYS_OF_NUCLEIC_ACID_METABOLISM_AND_INNATE_IMMUNE_SENSING	0.00282359
BIOCARTA_EPHA4_PATHWAY	0.0023824
WP_WNT_SIGNALING_PATHWAY_AND_PLURIPOTENCY	0.00234665
WALLACE_PROSTATE_CANCER_RACE_DN	0.00227181
ABDELMOHSEN_ELAVL4_TARGETS	0.0018294
WP_EDA_SIGNALLING_IN_HAIR_FOLLICLE_DEVELOPMENT	0.00155288
KEGG_PANCREATIC_CANCER	0.00121357
REACTOME_TRAF6_MEDIATED_IRF7_ACTIVATION	0.00110321
BILBAN_B_CLL_LPL_UP	0.000957446
TAKAYAMA_BOUND_BY_AR	0.000955461
DING_LUNG_CANCER_MUTATED_SIGNIFICANTLY	0.000683034
MARKS_HDAC_TARGETS_UP	0.000358115
KRIGE_RESPONSE_TO_TOSEDOSTAT_6HR_UP	0.000156856
KORKOLA_CHORIOCARCINOMA_UP	-6.9337e-05
KEGG_SMALL_CELL_LUNG_CANCER	-0.000155707
STEINER_ERYTHROCYTE_MEMBRANE_GENES	-0.000590841
BIOCARTA_RANKL_PATHWAY	-0.000815712
WATANABE_ULCERATIVE_COLITIS_WITH_CANCER_DN	-0.000835127
BLANCO_MELO_HUMAN_PARAINFLUENZA_VIRUS_3_INFECTION_A594_CELLS_UP	-0.000869508
REACTOME_SIGNALING_BY_MEMBRANE_TETHERED_FUSIONS_OF_PDGFRA_OR_PDGFRB	-0.00113028
DURCHDEWALD_SKIN_CARCINOGENESIS_UP	-0.00151583
PARK_HSC_MARKERS	-0.0018784
KORKOLA_EMBRYONIC_CARCINOMA_VS_SEMINOMA_UP	-0.00217955
BIOCARTA_VDR_PATHWAY	-0.00236153
PID_ECADHERIN_KERATINOCYTE_PATHWAY	-0.00248841
YAO_TEMPORAL_RESPONSE_TO_PROGESTERONE_CLUSTER_7	-0.00280648
HUPER_BREAST_BASAL_VS_LUMINAL_UP	-0.00318618
BLANCO_MELO_COVID19_SARS_COV_2_INFECTION_A594_ACE2_EXPRESSING_CELLS_UP	-0.00319704
FARMER_BREAST_CANCER_CLUSTER_8	-0.00342053
REACTOME_SYNTHESIS_OF_GDP_MANNOSE	-0.00352785
REACTOME_GRB2_SOS_PROVIDES_LINKAGE_TO_MAPK_SIGNALING_FOR_INTEGRINS	-0.00372296
SANA_RESPONSE_TO_IFNG_UP	-0.00418143
LEE_METASTASIS_AND_ALTERNATIVE_SPLICING_DN	-0.00418717
KEGG_ENDOMETRIAL_CANCER	-0.00436945
TAVOR_CEBPA_TARGETS_UP	-0.00438798
BIOCARTA_CHEMICAL_PATHWAY	-0.00451421
CHARAFE_BREAST_CANCER_LUMINAL_VS_BASAL_DN	-0.00461381
REACTOME_ALPHA_OXIDATION_OF_PHYTANATE	-0.00486252
PID_DELTA_NP63_PATHWAY	-0.00494876
REACTOME_INTERFERON_ALPHA_BETA_SIGNALING	-0.00502625
KOKKINAKIS_METHIONINE_DEPRIVATION_48HR_UP	-0.00506828
PID_ALPHA_SYNUCLEIN_PATHWAY	-0.00529467
SCHEIDEREIT_IKK_INTERACTING_PROTEINS	-0.00530562
KEGG_MELANOMA	-0.00542479
SEITZ_NEOPLASTIC_TRANSFORMATION_BY_8P_DELETION_UP	-0.00543402
KAYO_AGING_MUSCLE_UP	-0.00547402
REACTOME_PRE_NOTCH_EXPRESSION_AND_PROCESSING	-0.00572052
CHEN_NEUROBLASTOMA_COPY_NUMBER_GAINS	-0.00580535
SIG_PIP3_SIGNALING_IN_B_LYMPHOCYTES	-0.00584777
YAN_ESCAPE_FROM_ANOIKIS	-0.00596691
REACTOME_INTRACELLULAR_SIGNALING_BY_SECOND_MESSENGERS	-0.00606846
SCHAEFFER_PROSTATE_DEVELOPMENT_AND_CANCER_BOX4_DN	-0.0067579
REACTOME_SIGNALING_BY_TGFB_FAMILY_MEMBERS	-0.00701702
REACTOME_BINDING_OF_TCF_LEF_CTNNB1_TO_TARGET_GENE_PROMOTERS	-0.00734202
BLANCO_MELO_RESPIRATORY_SYNCYTIAL_VIRUS_INFECTION_A594_CELLS_UP	-0.00754709
WP_REGULATION_OF_ACTIN_CYTOSKELETON	-0.00758587
GARGALOVIC_RESPONSE_TO_OXIDIZED_PHOSPHOLIPIDS_BLACK_UP	-0.00759845
PYEON_HPV_POSITIVE_TUMORS_DN	-0.00792987
REACTOME_SUMOYLATION_OF_TRANSCRIPTION_COFACTORS	-0.0080385
TENEDINI_MEGAKARYOCYTE_MARKERS	-0.00829583
GRANDVAUX_IFN_RESPONSE_NOT_VIA_IRF3	-0.00832219
NUNODA_RESPONSE_TO_DASATINIB_IMATINIB_DN	-0.00847764
MURAKAMI_UV_RESPONSE_6HR_UP	-0.00851325
REACTOME_INTERLEUKIN_37_SIGNALING	-0.00881943
REACTOME_INTERFERON_GAMMA_SIGNALING	-0.00889645
HINATA_NFKB_TARGETS_KERATINOCYTE_UP	-0.00900932
BIOCARTA_ACH_PATHWAY	-0.0102907
REACTOME_CLASS_I_PEROXISOMAL_MEMBRANE_PROTEIN_IMPORT	-0.0105973
NIKOLSKY_BREAST_CANCER_20Q11_AMPLICON	-0.0108543
REACTOME_NR1H3_NR1H2_REGULATE_GENE_EXPRESSION_LINKED_TO_CHOLESTEROL_TRANSPORT_AND_EFFLUX	-0.0109164
WP_VITAMIN_D_RECEPTOR_PATHWAY	-0.0110261
REACTOME_TRAIL_SIGNALING	-0.0115812
GENTILE_UV_LOW_DOSE_DN	-0.0116657
YAMASHITA_LIVER_CANCER_STEM_CELL_UP	-0.0120841
HOFMANN_MYELODYSPLASTIC_SYNDROM_RISK_UP	-0.0121249
REACTOME_RHO_GTPASES_ACTIVATE_KTN1	-0.0123283
BUYTAERT_PHOTODYNAMIC_THERAPY_STRESS_UP	-0.012369
WP_HEAD_AND_NECK_SQUAMOUS_CELL_CARCINOMA	-0.0125709
REACTOME_RAC1_GTPASE_CYCLE	-0.0126348
SA_FAS_SIGNALING	-0.0126857
LOPEZ_MBD_TARGETS	-0.0127266
GRAHAM_CML_QUIESCENT_VS_NORMAL_DIVIDING_UP	-0.0130343
REACTOME_HEME_SIGNALING	-0.0130713
ONDER_CDH1_TARGETS_2_DN	-0.013335
BLANCO_MELO_COVID19_SARS_COV_2_INFECTION_A594_CELLS_UP	-0.0134674
REACTOME_TP53_REGULATES_TRANSCRIPTION_OF_CASPASE_ACTIVATORS_AND_CASPASES	-0.013841
REACTOME_CA2_PATHWAY	-0.0140879
REACTOME_TP53_REGULATES_TRANSCRIPTION_OF_GENES_INVOLVED_IN_CYTOCHROME_C_RELEASE	-0.0144173
WP_ONE_CARBON_METABOLISM_AND_RELATED_PATHWAYS	-0.0145943
REACTOME_TNFR1_INDUCED_PROAPOPTOTIC_SIGNALING	-0.0147111
WP_PHOTODYNAMIC_THERAPYINDUCED_AP1_SURVIVAL_SIGNALING	-0.0147425
MARTINEZ_RB1_TARGETS_UP	-0.0148967
RODRIGUES_DCC_TARGETS_UP	-0.0149253
KOINUMA_TARGETS_OF_SMAD2_OR_SMAD3	-0.01521
WP_BENZENE_METABOLISM	-0.0153987
BROWNE_HCMV_INFECTION_10HR_DN	-0.015585
SATO_SILENCED_EPIGENETICALLY_IN_PANCREATIC_CANCER	-0.0155928
YAGI_AML_WITH_T_9_11_TRANSLOCATION	-0.0162001
DEBIASI_APOPTOSIS_BY_REOVIRUS_INFECTION_DN	-0.0162118
WP_UNFOLDED_PROTEIN_RESPONSE	-0.0163307
WP_THE_OVERLAP_BETWEEN_SIGNAL_TRANSDUCTION_PATHWAYS_THAT_CONTRIBUTE_TO_A_RANGE_OF_LMNA_LAMINOPATHIES	-0.0164082
BLANCO_MELO_BETA_INTERFERON_TREATED_BRONCHIAL_EPITHELIAL_CELLS_DN	-0.0167473
KEGG_CHEMOKINE_SIGNALING_PATHWAY	-0.0167732
GARGALOVIC_RESPONSE_TO_OXIDIZED_PHOSPHOLIPIDS_BLACK_DN	-0.0168697
PID_P38_MK2_PATHWAY	-0.0169528
KEGG_COLORECTAL_CANCER	-0.0174698
BLANCO_MELO_COVID19_SARS_COV_2_INFECTION_CALU3_CELLS_UP	-0.0176425
KEGG_PATHWAYS_IN_CANCER	-0.0180192
RODRIGUES_NTN1_TARGETS_UP	-0.0181259
WP_TRYPTOPHAN_METABOLISM	-0.0189922
PID_TAP63_PATHWAY	-0.0191541
REACTOME_DEFECTIVE_RIPK1_MEDIATED_REGULATED_NECROSIS	-0.0192637
REACTOME_DDX58_IFIH1_MEDIATED_INDUCTION_OF_INTERFERON_ALPHA_BETA	-0.0198541
TCGA_GLIOBLASTOMA_MUTATED	-0.020679
WP_FTO_OBESITY_VARIANT_MECHANISM	-0.0208008
BILD_HRAS_ONCOGENIC_SIGNATURE	-0.0211976
MATZUK_IMPLANTATION_AND_UTERINE	-0.021205
LIAN_LIPA_TARGETS_6M	-0.0212816
LI_WILMS_TUMOR_ANAPLASTIC_DN	-0.0217293
WP_MONOAMINE_TRANSPORT	-0.0218776
WP_MACROPHAGE_MARKERS	-0.0221392
VALK_AML_CLUSTER_6	-0.0221619
BOYAULT_LIVER_CANCER_SUBCLASS_G6_DN	-0.0221808
BROWNE_HCMV_INFECTION_14HR_DN	-0.0224726
NUYTTEN_EZH2_TARGETS_UP	-0.0225995
LEIN_LOCALIZED_TO_PROXIMAL_DENDRITES	-0.0227447
WP_SARSCOV2_AND_COVID19_PATHWAY	-0.0232571
BIOCARTA_FXR_PATHWAY	-0.0234077
WP_ANDROGEN_RECEPTOR_SIGNALING_PATHWAY	-0.0236233
REACTOME_SUMOYLATION_OF_TRANSCRIPTION_FACTORS	-0.0237269
REACTOME_P130CAS_LINKAGE_TO_MAPK_SIGNALING_FOR_INTEGRINS	-0.0238
LIAN_LIPA_TARGETS_3M	-0.0240748
ISHIKAWA_STING_SIGNALING	-0.0241235
WP_BREAST_CANCER_PATHWAY	-0.0241886
ZHAN_EARLY_DIFFERENTIATION_GENES_UP	-0.0243867
YAGI_AML_WITH_INV_16_TRANSLOCATION	-0.0246365
REACTOME_GABA_RECEPTOR_ACTIVATION	-0.0250019
GALI_TP53_TARGETS_APOPTOTIC_UP	-0.025092
GOERING_BLOOD_HDL_CHOLESTEROL_QTL_CIS	-0.0253128
REACTOME_CLASS_A_1_RHODOPSIN_LIKE_RECEPTORS	-0.0253952
WP_SMALL_CELL_LUNG_CANCER	-0.0254696
REACTOME_PEPTIDE_HORMONE_BIOSYNTHESIS	-0.0254834
VILIMAS_NOTCH1_TARGETS_DN	-0.0256557
PID_CXCR4_PATHWAY	-0.0256729
REACTOME_REGULATION_BY_C_FLIP	-0.0257665
REACTOME_ESTROGEN_DEPENDENT_GENE_EXPRESSION	-0.0257677
WONG_ENDOMETRIAL_CANCER_LATE	-0.025908
WP_FGFR3_SIGNALLING_IN_CHONDROCYTE_PROLIFERATION_AND_TERMINAL_DIFFERENTIATION	-0.0260391
LOPES_METHYLATED_IN_COLON_CANCER_DN	-0.0261743
REACTOME_PEPTIDE_LIGAND_BINDING_RECEPTORS	-0.0262856
BIOCARTA_TEL_PATHWAY	-0.0264005
DEURIG_T_CELL_PROLYMPHOCYTIC_LEUKEMIA_DN	-0.0264075
REACTOME_NOTCH_HLH_TRANSCRIPTION_PATHWAY	-0.0265767
REACTOME_G_PROTEIN_MEDIATED_EVENTS	-0.0268495
WP_CHEMOKINE_SIGNALING_PATHWAY	-0.0268586
WP_THE_INFLUENCE_OF_LAMINOPATHIES_ON_WNT_SIGNALING	-0.0269205
LIU_CDX2_TARGETS_DN	-0.027178
HADDAD_T_LYMPHOCYTE_AND_NK_PROGENITOR_UP	-0.0273954
REACTOME_ESR_MEDIATED_SIGNALING	-0.0276463
DOUGLAS_BMI1_TARGETS_DN	-0.0276525
LOPES_METHYLATED_IN_COLON_CANCER_UP	-0.0277503
KEGG_REGULATION_OF_ACTIN_CYTOSKELETON	-0.0278127
MCCABE_BOUND_BY_HOXC6	-0.0278578
AMIT_EGF_RESPONSE_20_MCF10A	-0.0281956
VALK_AML_CLUSTER_8	-0.0282114
KEGG_BASAL_CELL_CARCINOMA	-0.0282789
PID_CMYB_PATHWAY	-0.028377
HAN_SATB1_TARGETS_DN	-0.0291972
RUTELLA_RESPONSE_TO_HGF_VS_CSF2RB_AND_IL4_UP	-0.0292927
WP_APOPTOSIS_MODULATION_AND_SIGNALING	-0.0293112
CREIGHTON_ENDOCRINE_THERAPY_RESISTANCE_4	-0.0293732
KEGG_INOSITOL_PHOSPHATE_METABOLISM	-0.0298098
YAO_TEMPORAL_RESPONSE_TO_PROGESTERONE_CLUSTER_12	-0.0299582
BERENJENO_ROCK_SIGNALING_NOT_VIA_RHOA_UP	-0.0299989
CASTELLANO_NRAS_TARGETS_DN	-0.0304398
REACTOME_GPCR_LIGAND_BINDING	-0.030481
DOANE_RESPONSE_TO_ANDROGEN_DN	-0.0304893
WP_APOPTOSIS	-0.0304928
BIOCARTA_PPARG_PATHWAY	-0.0305763
REACTOME_INOSITOL_PHOSPHATE_METABOLISM	-0.0305902
REACTOME_GASTRIN_CREB_SIGNALLING_PATHWAY_VIA_PKC_AND_MAPK	-0.0307478
REACTOME_REGULATED_NECROSIS	-0.0308574
RIZKI_TUMOR_INVASIVENESS_3D_UP	-0.0309783
STREICHER_LSM1_TARGETS_UP	-0.0310355
SIG_BCR_SIGNALING_PATHWAY	-0.0314864
REACTOME_CLASS_B_2_SECRETIN_FAMILY_RECEPTORS	-0.031506
TAKEDA_TARGETS_OF_NUP98_HOXA9_FUSION_10D_UP	-0.0315608
REACTOME_NR1H2_AND_NR1H3_MEDIATED_SIGNALING	-0.0319484
BIOCARTA_MSP_PATHWAY	-0.0321087
STAMBOLSKY_TARGETS_OF_MUTATED_TP53_DN	-0.0321657
NIKOLSKY_BREAST_CANCER_10Q22_AMPLICON	-0.0325474
WP_SYNTHESIS_AND_DEGRADATION_OF_KETONE_BODIES	-0.0326805
PID_ER_NONGENOMIC_PATHWAY	-0.0327787
SIG_INSULIN_RECEPTOR_PATHWAY_IN_CARDIAC_MYOCYTES	-0.033412
WESTON_VEGFA_TARGETS_3HR	-0.0334764
REACTOME_LEISHMANIA_INFECTION	-0.0337994
KEGG_PROSTATE_CANCER	-0.0338006
XU_GH1_AUTOCRINE_TARGETS_DN	-0.0338601
REACTOME_CLEC7A_INFLAMMASOME_PATHWAY	-0.033965
TAKEDA_TARGETS_OF_NUP98_HOXA9_FUSION_8D_DN	-0.0341082
KEGG_APOPTOSIS	-0.0346106
PHONG_TNF_RESPONSE_VIA_P38_PARTIAL	-0.03471
RICKMAN_METASTASIS_DN	-0.0347572
KEGG_ARRHYTHMOGENIC_RIGHT_VENTRICULAR_CARDIOMYOPATHY_ARVC	-0.0350186
WP_ARRHYTHMOGENIC_RIGHT_VENTRICULAR_CARDIOMYOPATHY	-0.0350186
KIM_WT1_TARGETS_UP	-0.035284
REACTOME_CASPASE_ACTIVATION_VIA_DEATH_RECEPTORS_IN_THE_PRESENCE_OF_LIGAND	-0.0365768
WP_FLUOROACETIC_ACID_TOXICITY	-0.036746
BUCKANOVICH_T_LYMPHOCYTE_HOMING_ON_TUMOR_UP	-0.0369475
BIOCARTA_PELP1_PATHWAY	-0.0369975
ZIRN_TRETINOIN_RESPONSE_WT1_UP	-0.0370605
WP_DNA_DAMAGE_RESPONSE_ONLY_ATM_DEPENDENT	-0.0370931
ZHOU_INFLAMMATORY_RESPONSE_LIVE_DN	-0.0375349
HOLLEMAN_DAUNORUBICIN_B_ALL_UP	-0.037558
JEPSEN_SMRT_TARGETS	-0.0378283
BLALOCK_ALZHEIMERS_DISEASE_UP	-0.0379064
REACTOME_SYNTHESIS_OF_PIPS_AT_THE_PLASMA_MEMBRANE	-0.0381194
REACTOME_RIPK1_MEDIATED_REGULATED_NECROSIS	-0.0381387
GRAESSMANN_RESPONSE_TO_MC_AND_SERUM_DEPRIVATION_UP	-0.0383713
KEGG_TGF_BETA_SIGNALING_PATHWAY	-0.0386024
BIOCARTA_DEATH_PATHWAY	-0.0388554
WP_SENESCENCE_AND_AUTOPHAGY_IN_CANCER	-0.0389725
TAKEDA_TARGETS_OF_NUP98_HOXA9_FUSION_16D_UP	-0.039049
WP_CHROMOSOMAL_AND_MICROSATELLITE_INSTABILITY_IN_COLORECTAL_CANCER	-0.0392578
REACTOME_GABA_B_RECEPTOR_ACTIVATION	-0.0393043
WP_GLUTATHIONE_METABOLISM	-0.0395202
BEGUM_TARGETS_OF_PAX3_FOXO1_FUSION_AND_PAX3	-0.0397272
BYSTRYKH_HEMATOPOIESIS_STEM_CELL_QTL_TRANS	-0.03973
KYNG_DNA_DAMAGE_BY_4NQO_OR_UV	-0.0397349
REACTOME_SIGNALING_BY_GPCR	-0.0398394
ABBUD_LIF_SIGNALING_2_DN	-0.039896
WP_TP53_NETWORK	-0.0401353
PID_LKB1_PATHWAY	-0.0402999
DAWSON_METHYLATED_IN_LYMPHOMA_TCL1	-0.0405387
NATSUME_RESPONSE_TO_INTERFERON_BETA_UP	-0.0406265
FORTSCHEGGER_PHF8_TARGETS_DN	-0.0409981
TONKS_TARGETS_OF_RUNX1_RUNX1T1_FUSION_SUSTAINED_IN_MONOCYTE_DN	-0.0410243
WP_EBOLA_VIRUS_PATHWAY_ON_HOST	-0.0410888
SABATES_COLORECTAL_ADENOMA_SIZE_UP	-0.0412467
RASHI_RESPONSE_TO_IONIZING_RADIATION_1	-0.0415662
BIOCARTA_P53HYPOXIA_PATHWAY	-0.0416334
KEGG_PHOSPHATIDYLINOSITOL_SIGNALING_SYSTEM	-0.0421035
KRIGE_RESPONSE_TO_TOSEDOSTAT_24HR_UP	-0.0423922
REACTOME_CASPASE_ACTIVATION_VIA_EXTRINSIC_APOPTOTIC_SIGNALLING_PATHWAY	-0.042474
EBAUER_TARGETS_OF_PAX3_FOXO1_FUSION_DN	-0.0425643
RASHI_RESPONSE_TO_IONIZING_RADIATION_5	-0.0427975
WP_ECTODERM_DIFFERENTIATION	-0.0431519
REACTOME_DOWNREGULATION_OF_ERBB2_SIGNALING	-0.0433098
GAZDA_DIAMOND_BLACKFAN_ANEMIA_ERYTHROID_DN	-0.0434027
WALLACE_PROSTATE_CANCER_DN	-0.0434952
RAMJAUN_APOPTOSIS_BY_TGFB1_VIA_MAPK1_UP	-0.0435286
STEIN_ESTROGEN_RESPONSE_NOT_VIA_ESRRA	-0.0437114
YAO_TEMPORAL_RESPONSE_TO_PROGESTERONE_CLUSTER_3	-0.043746
REACTOME_CONSTITUTIVE_SIGNALING_BY_ABERRANT_PI3K_IN_CANCER	-0.043986
TAVOR_CEBPA_TARGETS_DN	-0.0440798
BIOCARTA_MTA3_PATHWAY	-0.0448623
GRAHAM_NORMAL_QUIESCENT_VS_NORMAL_DIVIDING_UP	-0.0449759
REACTOME_PLATELET_AGGREGATION_PLUG_FORMATION	-0.0450279
ZWANG_CLASS_2_TRANSIENTLY_INDUCED_BY_EGF	-0.0451383
WP_NANOPARTICLE_TRIGGERED_AUTOPHAGIC_CELL_DEATH	-0.0452806
IVANOVA_HEMATOPOIESIS_STEM_CELL	-0.0453613
WP_ENDOPLASMIC_RETICULUM_STRESS_RESPONSE_IN_CORONAVIRUS_INFECTION	-0.0456561
SMIRNOV_CIRCULATING_ENDOTHELIOCYTES_IN_CANCER_DN	-0.0458057
GUO_HEX_TARGETS_DN	-0.0458947
REACTOME_ASSEMBLY_OF_THE_HIV_VIRION	-0.0460852
MIKKELSEN_PLURIPOTENT_STATE_DN	-0.0462024
MEBARKI_HCC_PROGENITOR_WNT_UP	-0.0466952
TONKS_TARGETS_OF_RUNX1_RUNX1T1_FUSION_GRANULOCYTE_UP	-0.0469832
PID_TRAIL_PATHWAY	-0.0470762
AMIT_EGF_RESPONSE_240_MCF10A	-0.0471941
PICCALUGA_ANGIOIMMUNOBLASTIC_LYMPHOMA_DN	-0.0472711
PID_A6B1_A6B4_INTEGRIN_PATHWAY	-0.0473875
REACTOME_ERYTHROCYTES_TAKE_UP_CARBON_DIOXIDE_AND_RELEASE_OXYGEN	-0.047539
MOOTHA_FFA_OXYDATION	-0.0475612
DAVICIONI_PAX_FOXO1_SIGNATURE_IN_ARMS_UP	-0.0475779
TONKS_TARGETS_OF_RUNX1_RUNX1T1_FUSION_MONOCYTE_DN	-0.047581
RIGGINS_TAMOXIFEN_RESISTANCE_DN	-0.0477562
REACTOME_SYNTHESIS_OF_5_EICOSATETRAENOIC_ACIDS	-0.0481542
ONGUSAHA_BRCA1_TARGETS_UP	-0.0489054
MCCLUNG_CREB1_TARGETS_UP	-0.0490079
RIZ_ERYTHROID_DIFFERENTIATION_HEMGN	-0.0491257
HAMAI_APOPTOSIS_VIA_TRAIL_DN	-0.0492115
LINDVALL_IMMORTALIZED_BY_TERT_DN	-0.0492823
WP_16P112_PROXIMAL_DELETION_SYNDROME	-0.0492998
BIOCARTA_PAR1_PATHWAY	-0.049429
REACTOME_G_ALPHA_Q_SIGNALLING_EVENTS	-0.0497083
GRAHAM_CML_DIVIDING_VS_NORMAL_QUIESCENT_DN	-0.049892
XU_CREBBP_TARGETS_DN	-0.0499871
REACTOME_ERYTHROCYTES_TAKE_UP_OXYGEN_AND_RELEASE_CARBON_DIOXIDE	-0.0499875
SCIBETTA_KDM5B_TARGETS_UP	-0.0502491
JAZAG_TGFB1_SIGNALING_VIA_SMAD4_DN	-0.0503466
ZHANG_ANTIVIRAL_RESPONSE_TO_RIBAVIRIN_DN	-0.050902
KESHELAVA_MULTIPLE_DRUG_RESISTANCE	-0.050965
REACTOME_PI3K_AKT_SIGNALING_IN_CANCER	-0.0512586
OUELLET_CULTURED_OVARIAN_CANCER_INVASIVE_VS_LMP_DN	-0.0513454
REACTOME_FOXO_MEDIATED_TRANSCRIPTION	-0.0514279
WP_ENDOMETRIAL_CANCER	-0.051661
TONKS_TARGETS_OF_RUNX1_RUNX1T1_FUSION_ERYTHROCYTE_UP	-0.0519837
MASSARWEH_TAMOXIFEN_RESISTANCE_DN	-0.0523646
KOKKINAKIS_METHIONINE_DEPRIVATION_96HR_UP	-0.0526392
BIOCARTA_EDG1_PATHWAY	-0.0527114
CHEN_METABOLIC_SYNDROM_NETWORK	-0.0527589
BYSTRYKH_HEMATOPOIESIS_STEM_CELL_RUNX1	-0.0530786
CAIRO_PML_TARGETS_BOUND_BY_MYC_DN	-0.0530789
PID_THROMBIN_PAR4_PATHWAY	-0.0532295
REACTOME_SIGNALING_BY_ERBB4	-0.0532786
VALK_AML_WITH_11Q23_REARRANGED	-0.0535746
REACTOME_ADENYLATE_CYCLASE_INHIBITORY_PATHWAY	-0.0541635
PID_LYSOPHOSPHOLIPID_PATHWAY	-0.0544039
CHICAS_RB1_TARGETS_CONFLUENT	-0.0544715
REACTOME_G_ALPHA_S_SIGNALLING_EVENTS	-0.0545205
GRAESSMANN_APOPTOSIS_BY_DOXORUBICIN_UP	-0.0548616
CHEN_PDGF_TARGETS	-0.0549133
NIKOLSKY_BREAST_CANCER_19P13_AMPLICON	-0.0551244
SARRIO_EPITHELIAL_MESENCHYMAL_TRANSITION_DN	-0.055258
REACTOME_RUNX1_REGULATES_TRANSCRIPTION_OF_GENES_INVOLVED_IN_WNT_SIGNALING	-0.0557612
DANG_REGULATED_BY_MYC_DN	-0.0557905
REACTOME_PKA_MEDIATED_PHOSPHORYLATION_OF_CREB	-0.0559745
DUTERTRE_ESTRADIOL_RESPONSE_24HR_DN	-0.0562437
DAVICIONI_RHABDOMYOSARCOMA_PAX_FOXO1_FUSION_UP	-0.0563398
REACTOME_PEXOPHAGY	-0.0564893
YAO_TEMPORAL_RESPONSE_TO_PROGESTERONE_CLUSTER_2	-0.0567446
CHARAFE_BREAST_CANCER_LUMINAL_VS_BASAL_UP	-0.0567515
REACTOME_DEFECTS_OF_CONTACT_ACTIVATION_SYSTEM_CAS_AND_KALLIKREIN_KININ_SYSTEM_KKS	-0.0572803
MEBARKI_HCC_PROGENITOR_WNT_UP_BLOCKED_BY_FZD8CRD	-0.0577413
REACTOME_PEPTIDE_HORMONE_METABOLISM	-0.0578507
LEIN_MIDBRAIN_MARKERS	-0.0583679
NGUYEN_NOTCH1_TARGETS_UP	-0.0584016
WP_ESTROGEN_RECEPTOR_PATHWAY	-0.0585273
MCBRYAN_PUBERTAL_BREAST_4_5WK_UP	-0.0585729
CHIANG_LIVER_CANCER_SUBCLASS_INTERFERON_DN	-0.0586205
KEGG_VASOPRESSIN_REGULATED_WATER_REABSORPTION	-0.0586857
PID_LPA4_PATHWAY	-0.0594061
LI_INDUCED_T_TO_NATURAL_KILLER_UP	-0.0599179
MILI_PSEUDOPODIA_CHEMOTAXIS_DN	-0.0603033
NIKOLSKY_BREAST_CANCER_17P11_AMPLICON	-0.06046
REACTOME_PKA_ACTIVATION_IN_GLUCAGON_SIGNALLING	-0.0604613
REACTOME_FOXO_MEDIATED_TRANSCRIPTION_OF_CELL_DEATH_GENES	-0.060868
HAN_SATB1_TARGETS_UP	-0.0610309
PID_THROMBIN_PAR1_PATHWAY	-0.0611002
VALK_AML_CLUSTER_16	-0.0614989
CREIGHTON_ENDOCRINE_THERAPY_RESISTANCE_5	-0.0624201
WP_METHYLATION_PATHWAYS	-0.0630757
LI_PROSTATE_CANCER_EPIGENETIC	-0.0630776
GOBERT_OLIGODENDROCYTE_DIFFERENTIATION_DN	-0.0638546
LEE_EARLY_T_LYMPHOCYTE_DN	-0.0638952
REACTOME_G_ALPHA_Z_SIGNALLING_EVENTS	-0.064352
SCIAN_CELL_CYCLE_TARGETS_OF_TP53_AND_TP73_UP	-0.0644261
THILLAINADESAN_ZNF217_TARGETS_DN	-0.0645857
WANG_LSD1_TARGETS_UP	-0.064778
ZIRN_TRETINOIN_RESPONSE_UP	-0.0653593
REACTOME_ADENYLATE_CYCLASE_ACTIVATING_PATHWAY	-0.0657588
CHARAFE_BREAST_CANCER_LUMINAL_VS_MESENCHYMAL_UP	-0.0661922
HALMOS_CEBPA_TARGETS_DN	-0.0663073
LOPEZ_MESOTHELIOMA_SURVIVAL_UP	-0.0664234
ZHU_CMV_8_HR_DN	-0.0671343
REACTOME_RUNX1_REGULATES_ESTROGEN_RECEPTOR_MEDIATED_TRANSCRIPTION	-0.067255
WAMUNYOKOLI_OVARIAN_CANCER_LMP_UP	-0.0674052
JECHLINGER_EPITHELIAL_TO_MESENCHYMAL_TRANSITION_DN	-0.0677414
WP_DEREGULATION_OF_RAB_AND_RAB_EFFECTOR_GENES_IN_BLADDER_CANCER	-0.0679175
HOQUE_METHYLATED_IN_CANCER	-0.0682021
WAKABAYASHI_ADIPOGENESIS_PPARG_RXRA_BOUND_8D	-0.0682389
GARGALOVIC_RESPONSE_TO_OXIDIZED_PHOSPHOLIPIDS_PINK_DN	-0.0683088
MONNIER_POSTRADIATION_TUMOR_ESCAPE_DN	-0.0688993
KEGG_DILATED_CARDIOMYOPATHY	-0.0690956
REACTOME_SIGNALING_BY_MST1	-0.0691881
TONKS_TARGETS_OF_RUNX1_RUNX1T1_FUSION_HSC_UP	-0.0692929
NOJIMA_SFRP2_TARGETS_UP	-0.0695433
MEDINA_SMARCA4_TARGETS	-0.0698088
MCGARVEY_SILENCED_BY_METHYLATION_IN_COLON_CANCER	-0.0702539
KANG_CISPLATIN_RESISTANCE_UP	-0.0713392
ENGELMANN_CANCER_PROGENITORS_UP	-0.0719507
FERRANDO_LYL1_NEIGHBORS	-0.0719991
WP_TRANSCRIPTIONAL_CASCADE_REGULATING_ADIPOGENESIS	-0.0724823
SCHUETZ_BREAST_CANCER_DUCTAL_INVASIVE_DN	-0.0726542
MIKKELSEN_MCV6_LCP_WITH_H3K4ME3	-0.0727507
PID_HDAC_CLASSII_PATHWAY	-0.0727692
TONKS_TARGETS_OF_RUNX1_RUNX1T1_FUSION_SUSTAINDED_IN_ERYTHROCYTE_UP	-0.0730566
MIYAGAWA_TARGETS_OF_EWSR1_ETS_FUSIONS_UP	-0.0754148
RIZ_ERYTHROID_DIFFERENTIATION_12HR	-0.0763885
REACTOME_NUCLEAR_SIGNALING_BY_ERBB4	-0.0767833
BLANCO_MELO_RESPIRATORY_SYNCYTIAL_VIRUS_INFECTION_A594_CELLS_DN	-0.0772923
WP_MAJOR_RECEPTORS_TARGETED_BY_EPINEPHRINE_AND_NOREPINEPHRINE	-0.0773626
GHANDHI_DIRECT_IRRADIATION_DN	-0.0783902
LIEN_BREAST_CARCINOMA_METAPLASTIC_VS_DUCTAL_DN	-0.0792152
GARGALOVIC_RESPONSE_TO_OXIDIZED_PHOSPHOLIPIDS_PURPLE_DN	-0.0793183
HUMMERICH_SKIN_CANCER_PROGRESSION_DN	-0.0794823
BHAT_ESR1_TARGETS_NOT_VIA_AKT1_DN	-0.079514
YANG_BREAST_CANCER_ESR1_UP	-0.0799274
RODRIGUES_THYROID_CARCINOMA_POORLY_DIFFERENTIATED_DN	-0.0801281
CHEMNITZ_RESPONSE_TO_PROSTAGLANDIN_E2_DN	-0.0803314
PARENT_MTOR_SIGNALING_UP	-0.0805962
YOSHIMURA_MAPK8_TARGETS_UP	-0.0823025
SANSOM_APC_TARGETS_DN	-0.0840962
MOREAUX_MULTIPLE_MYELOMA_BY_TACI_UP	-0.0876301
REACTOME_DEFECTIVE_FACTOR_VIII_CAUSES_HEMOPHILIA_A	-0.0876747
SENESE_HDAC1_TARGETS_DN	-0.0886076
BERENJENO_TRANSFORMED_BY_RHOA_DN	-0.0900253
REACTOME_NUCLEAR_RECEPTOR_TRANSCRIPTION_PATHWAY	-0.0949538
ROSS_AML_WITH_PML_RARA_FUSION	-0.0972797
PEREZ_TP53_TARGETS	-0.0978244
HUTTMANN_B_CLL_POOR_SURVIVAL_UP	-0.100292
VALK_AML_WITH_EVI1	-0.10107
RODRIGUES_THYROID_CARCINOMA_ANAPLASTIC_DN	-0.101637
WINNEPENNINCKX_MELANOMA_METASTASIS_DN	-0.10263
POOLA_INVASIVE_BREAST_CANCER_DN	-0.105406
TORCHIA_TARGETS_OF_EWSR1_FLI1_FUSION_UP	-0.106199
MIKKELSEN_IPS_LCP_WITH_H3K4ME3	-0.107415
SHEDDEN_LUNG_CANCER_GOOD_SURVIVAL_A4	-0.108106
ZWANG_EGF_INTERVAL_DN	-0.109344
SMID_BREAST_CANCER_LUMINAL_A_UP	-0.11181
LEE_BMP2_TARGETS_UP	-0.115752
DODD_NASOPHARYNGEAL_CARCINOMA_UP	-0.118864
