# Supplementary material for: Modification of BRCA1-associated breast cancer risk by HMMR overexpression
Source: Nat Commun. 2022 Apr 7;13:1895. doi: 10.1038/s41467-022-29335-z (PMC8989921; doi:10.1038/s41467-022-29335-z)
Supplement: Supplementary file 7 — Supplementary Data 4 [file 41467_2022_29335_MOESM7_ESM.xlsx]

## Sheet: Supplementary Data 4
Supplementary Data 4. Risk-linked gene sets including BRCA1 and/or HMMR.
Risk-linked gene sets including BRCA1	Risk-linked gene sets including HMMR
BIOCARTA_G2_PATHWAY	CASORELLI_ACUTE_PROMYELOCYTIC_LEUKEMIA_DN
PID_E2F_PATHWAY	RHEIN_ALL_GLUCOCORTICOID_THERAPY_DN
PID_ATM_PATHWAY	DACOSTA_UV_RESPONSE_VIA_ERCC3_DN
REACTOME_CELL_CYCLE	PUJANA_BRCA1_PCC_NETWORK
REACTOME_CHROMOSOME_MAINTENANCE	PUJANA_ATM_PCC_NETWORK
CASORELLI_ACUTE_PROMYELOCYTIC_LEUKEMIA_DN	NUYTTEN_NIPP1_TARGETS_DN
KOKKINAKIS_METHIONINE_DEPRIVATION_48HR_UP	NUYTTEN_EZH2_TARGETS_DN
KOKKINAKIS_METHIONINE_DEPRIVATION_96HR_UP	JECHLINGER_EPITHELIAL_TO_MESENCHYMAL_TRANSITION_DN
LINDGREN_BLADDER_CANCER_CLUSTER_1_DN	KAYO_AGING_MUSCLE_UP
LASTOWSKA_NEUROBLASTOMA_COPY_NUMBER_UP	BROWNE_HCMV_INFECTION_14HR_DN
DACOSTA_UV_RESPONSE_VIA_ERCC3_DN	CREIGHTON_ENDOCRINE_THERAPY_RESISTANCE_1
PUJANA_BRCA1_PCC_NETWORK	MARSON_BOUND_BY_FOXP3_UNSTIMULATED
PUJANA_ATM_PCC_NETWORK	MARSON_BOUND_BY_E2F4_UNSTIMULATED
NUYTTEN_EZH2_TARGETS_DN	COLINA_TARGETS_OF_4EBP1_AND_4EBP2
KAUFFMANN_DNA_REPAIR_GENES	GOBERT_OLIGODENDROCYTE_DIFFERENTIATION_UP
RADAEVA_RESPONSE_TO_IFNA1_UP	FISCHER_DREAM_TARGETS
NGUYEN_NOTCH1_TARGETS_UP	WILCOX_RESPONSE_TO_PROGESTERONE_UP
BLALOCK_ALZHEIMERS_DISEASE_UP
DEBIASI_APOPTOSIS_BY_REOVIRUS_INFECTION_DN
MARSON_BOUND_BY_FOXP3_STIMULATED
HOQUE_METHYLATED_IN_CANCER
GRESHOCK_CANCER_COPY_NUMBER_UP
UROSEVIC_RESPONSE_TO_IMIQUIMOD
GOBERT_OLIGODENDROCYTE_DIFFERENTIATION_DN
FISCHER_DREAM_TARGETS
WP_DNA_DAMAGE_RESPONSE
WP_INTEGRATED_BREAST_CANCER_PATHWAY
WP_ATM_SIGNALING_PATHWAY
WP_DNA_IRDAMAGE_AND_CELLULAR_RESPONSE_VIA_ATR
WP_MIRNA_REGULATION_OF_DNA_DAMAGE_RESPONSE
WP_DNA_IRDOUBLE_STRAND_BREAKS_DSBS_AND_CELLULAR_RESPONSE_VIA_ATM
WP_INTEGRATED_CANCER_PATHWAY
WP_SIGNALING_PATHWAYS_IN_GLIOBLASTOMA
WP_PATHWAYS_AFFECTED_IN_ADENOID_CYSTIC_CARCINOMA
WP_ANDROGEN_RECEPTOR_SIGNALING_PATHWAY
WP_BREAST_CANCER_PATHWAY
PID_BARD1_PATHWAY
REACTOME_REPRODUCTION
REACTOME_SUMOYLATION
REACTOME_SUMOYLATION_OF_DNA_DAMAGE_RESPONSE_AND_REPAIR_PROTEINS
REACTOME_TRANSCRIPTIONAL_REGULATION_BY_TP53
REACTOME_DNA_DOUBLE_STRAND_BREAK_REPAIR
REACTOME_RESOLUTION_OF_D_LOOP_STRUCTURES
REACTOME_HOMOLOGY_DIRECTED_REPAIR
REACTOME_RESOLUTION_OF_D_LOOP_STRUCTURES_THROUGH_SYNTHESIS_DEPENDENT_STRAND_ANNEALING_SDSA
REACTOME_NONHOMOLOGOUS_END_JOINING_NHEJ
REACTOME_DNA_DOUBLE_STRAND_BREAK_RESPONSE
REACTOME_PROCESSING_OF_DNA_DOUBLE_STRAND_BREAK_ENDS
REACTOME_RNA_POLYMERASE_II_TRANSCRIPTION
