# Supplementary material for: Modification of BRCA1-associated breast cancer risk by HMMR overexpression
Source: Nat Commun. 2022 Apr 7;13:1895. doi: 10.1038/s41467-022-29335-z (PMC8989921; doi:10.1038/s41467-022-29335-z)
Supplement: Supplementary file 8 — Supplementary Data 5 [file 41467_2022_29335_MOESM8_ESM.xlsx]

## Sheet: Supplementary Data 5a
Supplementary Data 5a. Risk-linked gene sets coexpressed with HMMR (Spearman's correlation coefficient > 0.4) across TCGA primary breast tumors.
Risk-linked gene set	Correlation	p	FDR	sum chi-squared p GWAS
ACOSTA_PROLIFERATION_INDEPENDENT_MYC_TARGETS_UP	0.410811	1.14046e-45	7.10674e-45	0.0432952
BASAKI_YBX1_TARGETS_UP	0.765354	1.22829e-210	3.44433e-209	0.0329766
BIOCARTA_CDC25_PATHWAY	0.784037	8.86844e-228	3.51086e-226	0.0108648
BIOCARTA_CELLCYCLE_PATHWAY	0.727184	3.83142e-180	6.78565e-179	0.0163148
BIOCARTA_EFP_PATHWAY	0.740313	5.05363e-190	1.03063e-188	0.00636716
BIOCARTA_G1_PATHWAY	0.562814	3.60932e-92	3.4701e-91	0.00267837
BIOCARTA_G2_PATHWAY	0.796807	1.63671e-240	8.47313e-239	0.035932
BIOCARTA_MCM_PATHWAY	0.77705	3.57061e-221	1.09228e-219	0.021096
BIOCARTA_RB_PATHWAY	0.736861	2.2826e-187	4.2672e-186	0.0435365
CASORELLI_ACUTE_PROMYELOCYTIC_LEUKEMIA_DN	0.783645	2.11179e-227	7.48019e-226	0.0461399
CHIN_BREAST_CANCER_COPY_NUMBER_UP	0.520637	7.94969e-77	6.68767e-76	0.0474829
FISCHER_DREAM_TARGETS	0.833165	2.04628e-282	6.88574e-280	0.00999909
GOBERT_OLIGODENDROCYTE_DIFFERENTIATION_UP	0.821494	6.26371e-268	7.02579e-266	0.00974446
GRAESSMANN_RESPONSE_TO_MC_AND_DOXORUBICIN_DN	0.491862	1.55793e-67	1.26323e-66	0.0053296
HONRADO_BREAST_CANCER_BRCA1_VS_BRCA2	0.692268	1.79422e-156	2.68336e-155	0.0211772
KAUFFMANN_DNA_REPAIR_GENES	0.745671	3.14103e-194	7.28936e-193	0.0189253
KEGG_CELL_CYCLE	0.809942	1.33697e-254	8.99779e-253	0.0278165
KEGG_HOMOLOGOUS_RECOMBINATION	0.694994	3.38014e-158	5.17007e-157	0.0406306
KEGG_ONE_CARBON_POOL_BY_FOLATE	0.662892	4.92154e-139	6.1337e-138	0.0357571
KEGG_P53_SIGNALING_PATHWAY	0.468988	9.36644e-61	7.08271e-60	0.000422294
KEGG_PROGESTERONE_MEDIATED_OOCYTE_MATURATION	0.712271	1.34019e-169	2.19987e-168	0.00248696
KOKKINAKIS_METHIONINE_DEPRIVATION_96HR_DN	0.642757	3.4905e-128	4.19483e-127	0.000347597
KRIGE_RESPONSE_TO_TOSEDOSTAT_24HR_DN	0.415641	8.19906e-47	5.15698e-46	0.00618457
KRIGE_RESPONSE_TO_TOSEDOSTAT_6HR_DN	0.409687	2.09228e-45	1.29184e-44	0.00740159
LINDGREN_BLADDER_CANCER_CLUSTER_1_DN	0.682647	1.55601e-150	2.18166e-149	0.0377837
MARIADASON_RESPONSE_TO_CURCUMIN_SULINDAC_5	0.42483	4.8566e-49	3.30151e-48	0.0306165
MARSON_BOUND_BY_E2F4_UNSTIMULATED	0.828775	7.72146e-277	1.73218e-274	0.006949
MATZUK_MEIOTIC_AND_DNA_REPAIR	0.670071	4.13101e-143	5.2456e-142	0.0175206
MATZUK_SPERMATOCYTE	0.553768	1.08327e-88	1.01256e-87	0.0226626
MORI_EMU_MYC_LYMPHOMA_BY_ONSET_TIME_UP	0.726897	6.20476e-180	1.07072e-178	0.00150664
NUYTTEN_EZH2_TARGETS_DN	0.81668	2.92506e-262	2.46071e-260	0.00312219
PID_ATM_PATHWAY	0.684645	9.50227e-152	1.36064e-150	0.0350514
PID_BARD1_PATHWAY	0.709554	9.45972e-168	1.51581e-166	0.0196284
PID_E2F_PATHWAY	0.776195	2.21171e-220	6.47165e-219	0.0285819
PID_FOXM1_PATHWAY	0.795476	3.83272e-239	1.84244e-237	0.00404723
PID_MYC_ACTIV_PATHWAY	0.58584	1.60006e-101	1.68257e-100	0.0428751
PID_P53_REGULATION_PATHWAY	0.420361	6.00276e-48	3.99986e-47	0.00690013
PUJANA_ATM_PCC_NETWORK	0.535305	6.45415e-82	5.56877e-81	0.0285999
PUJANA_BRCA1_PCC_NETWORK	0.788164	8.50007e-232	3.8137e-230	0.0146212
PUJANA_BREAST_CANCER_LIT_INT_NETWORK	0.777483	1.41354e-221	4.53006e-220	0.0124801
PYEON_CANCER_HEAD_AND_NECK_VS_CERVICAL_UP	0.627073	2.79183e-120	3.18458e-119	0.00957406
REACTOME_CELL_CYCLE	0.833207	1.80488e-282	6.88574e-280	0.0186081
REACTOME_CHROMOSOME_MAINTENANCE	0.639956	9.74016e-127	1.15002e-125	0.0119118
REACTOME_DNA_DOUBLE_STRAND_BREAK_REPAIR	0.675434	3.12502e-146	4.0445e-145	0.00934699
REACTOME_EXTENSION_OF_TELOMERES	0.699651	3.44059e-161	5.38492e-160	0.0237595
REACTOME_G1_S_DNA_DAMAGE_CHECKPOINTS	0.678929	2.66162e-148	3.5123e-147	0.000515263
REACTOME_HOMOLOGY_DIRECTED_REPAIR	0.681523	7.41855e-150	1.01723e-148	0.00227475
REACTOME_M_PHASE	0.818911	7.23703e-265	6.95789e-263	0.0484803
REACTOME_METABOLISM_OF_FOLATE_AND_PTERINES	0.472721	7.94354e-62	6.075e-61	0.0378167
REACTOME_METABOLISM_OF_NUCLEOTIDES	0.617205	1.54951e-115	1.70954e-114	0.0406594
REACTOME_MISMATCH_REPAIR	0.69045	2.47767e-155	3.62494e-154	0.0342632
REACTOME_MITOTIC_PROPHASE	0.544087	4.36074e-85	3.91304e-84	0.0366044
REACTOME_PROCESSING_OF_DNA_DOUBLE_STRAND_BREAK_ENDS	0.629607	1.58326e-121	1.83713e-120	0.00549677
REACTOME_REGULATION_OF_TP53_EXPRESSION_AND_DEGRADATION	0.590175	2.28169e-103	2.43742e-102	0.000824705
REACTOME_RESOLUTION_OF_D_LOOP_STRUCTURES	0.72607	2.48183e-179	4.17568e-178	0.0128773
REACTOME_RESOLUTION_OF_D_LOOP_STRUCTURES_THROUGH_SYNTHESIS_DEPENDENT_STRAND_ANNEALING_SDSA	0.73758	6.43972e-188	1.23827e-186	0.0134239
REACTOME_RRNA_MODIFICATION_IN_THE_NUCLEUS_AND_CYTOSOL	0.480462	4.31777e-64	3.34007e-63	0.00557291
REACTOME_SNRNP_ASSEMBLY	0.657187	7.10335e-136	8.69191e-135	0.0440832
REACTOME_STABILIZATION_OF_P53	0.54964	3.85777e-87	3.50849e-86	0.00353425
REACTOME_SUMO_IS_CONJUGATED_TO_E1_UBA2_SAE1	0.401765	1.40829e-43	8.53855e-43	0.0142419
REACTOME_SUMOYLATION	0.461596	1.13392e-58	8.2949e-58	0.00250931
REACTOME_SUMOYLATION_OF_CHROMATIN_ORGANIZATION_PROTEINS	0.504407	1.78059e-71	1.46138e-70	0.0311306
REACTOME_SUMOYLATION_OF_DNA_DAMAGE_RESPONSE_AND_REPAIR_PROTEINS	0.575553	2.98217e-97	2.99553e-96	0.00543587
REACTOME_SUMOYLATION_OF_RNA_BINDING_PROTEINS	0.576283	1.50169e-97	1.53127e-96	0.00927272
REACTOME_TELOMERE_EXTENSION_BY_TELOMERASE	0.582559	3.82728e-100	3.96271e-99	0.0470274
REACTOME_TP53_REGULATES_TRANSCRIPTION_OF_GENES_INVOLVED_IN_G1_CELL_CYCLE_ARREST	0.728466	4.40905e-181	8.01971e-180	0.0414956
REACTOME_TRANSCRIPTIONAL_REGULATION_BY_TP53	0.743825	9.08247e-193	2.0375e-191	0.0328249
REACTOME_TRNA_PROCESSING	0.59476	2.3721e-105	2.57488e-104	0.0351434
RHEIN_ALL_GLUCOCORTICOID_THERAPY_DN	0.741526	5.76189e-191	1.25089e-189	0.041663
SA_REG_CASCADE_OF_CYCLIN_EXPR	0.745729	2.82492e-194	6.78989e-193	0.00705886
SESTO_RESPONSE_TO_UV_C4	0.419252	1.11374e-47	7.07121e-47	0.0385609
SHAFFER_IRF4_TARGETS_IN_ACTIVATED_B_LYMPHOCYTE	0.452831	2.87787e-56	2.06043e-55	0.0355101
SHEPARD_BMYB_MORPHOLINO_DN	0.740995	1.49055e-190	3.13482e-189	0.0339721
VERNELL_RETINOBLASTOMA_PATHWAY_UP	0.81397	3.84059e-259	2.87191e-257	0.026758
WEST_ADRENOCORTICAL_TUMOR_UP	0.826247	1.06634e-273	1.4353e-271	0.0199288
WILCOX_RESPONSE_TO_PROGESTERONE_UP	0.805	3.57703e-249	2.00612e-247	0.0284594
WP_ATM_SIGNALING_PATHWAY	0.783759	1.64169e-227	6.13811e-226	0.00283088
WP_CELL_CYCLE	0.806219	1.69324e-250	1.03595e-248	0.0435431
WP_DNA_DAMAGE_RESPONSE	0.752086	2.08815e-199	5.62131e-198	0.0075897
WP_DNA_IRDAMAGE_AND_CELLULAR_RESPONSE_VIA_ATR	0.785794	1.76964e-229	7.44355e-228	0.00516115
WP_DNA_IRDOUBLE_STRAND_BREAKS_DSBS_AND_CELLULAR_RESPONSE_VIA_ATM	0.747191	1.92367e-195	4.79492e-194	0.0139887
WP_G1_TO_S_CELL_CYCLE_CONTROL	0.78358	2.43913e-227	8.20769e-226	0.0103516
WP_HOMOLOGOUS_RECOMBINATION	0.622202	6.43495e-118	7.21787e-117	0.00628793
WP_INTEGRATED_CANCER_PATHWAY	0.738722	8.55387e-189	1.69316e-187	0.00820663
WP_MIRNA_REGULATION_OF_DNA_DAMAGE_RESPONSE	0.749787	1.55983e-197	4.03757e-196	0.0124366
WP_MIRNAS_INVOLVED_IN_DNA_DAMAGE_RESPONSE	0.521161	5.28487e-77	4.50217e-76	0.0149267
WP_RETINOBLASTOMA_GENE_IN_CANCER	0.827187	7.36685e-275	1.23947e-272	0.0106575
WP_TCA_CYCLE_IN_SENESCENCE	0.512727	3.49942e-74	2.90755e-73	0.029668
WP_TRANSSULFURATION_AND_ONE_CARBON_METABOLISM	0.68151	7.55745e-150	1.01723e-148	0.0136806
YIH_RESPONSE_TO_ARSENITE_C3	0.573867	1.44582e-96	1.43093e-95	0.0234373

## Sheet: Supplementary Data 5b
Supplementary Data 5b. Risk-linked gene sets coexpressed with HMMR across tumors with germline BRCA1 pathological variants, but not across luminal A tumors.
Risk-linked gene set	Correlation - BRCA1 tumors	p BRCA1 tumors	Correlation - Luminal A tumors	p luminal A tumors
ACOSTA_PROLIFERATION_INDEPENDENT_MYC_TARGETS_UP	0.684211	0.00231889	-0.0095198	0.884748
AMIT_EGF_RESPONSE_240_MCF10A	-0.574819	0.0141379	-0.125385	0.0554973
BERENJENO_TRANSFORMED_BY_RHOA_DN	-0.692466	0.00196449	-0.0908752	0.165771
BHAT_ESR1_TARGETS_NOT_VIA_AKT1_DN	-0.832817	6.55465e-06	-0.023485	0.720616
BIOCARTA_ACH_PATHWAY	-0.556244	0.0182052	0.108561	0.0975664
BIOCARTA_EDG1_PATHWAY	-0.76677	0.000313828	0.0141549	0.829348
BIOCARTA_MSP_PATHWAY	0.659443	0.00370123	-0.0554081	0.398568
BIOCARTA_SET_PATHWAY	0.698658	0.00172833	0.105491	0.107461
BLANCO_MELO_COVID19_SARS_COV_2_INFECTION_A594_ACE2_EXPRESSING_CELLS_RUXOLITINIB_UP	0.673891	0.00283229	-0.0543638	0.407527
BLANCO_MELO_COVID19_SARS_COV_2_INFECTION_A594_ACE2_EXPRESSING_CELLS_UP	0.684211	0.00231889	-0.0190916	0.771266
BLANCO_MELO_COVID19_SARS_COV_2_INFECTION_CALU3_CELLS_UP	0.572755	0.01455	0.0845608	0.197277
BLANCO_MELO_RESPIRATORY_SYNCYTIAL_VIRUS_INFECTION_A594_CELLS_UP	0.486068	0.0426843	0.121067	0.0645115
CHARAFE_BREAST_CANCER_LUMINAL_VS_BASAL_UP	-0.814241	4.38501e-05	0.103641	0.113797
CHARAFE_BREAST_CANCER_LUMINAL_VS_MESENCHYMAL_UP	-0.713106	0.00126456	-0.0352709	0.591138
CHEMNITZ_RESPONSE_TO_PROSTAGLANDIN_E2_DN	-0.601651	0.00958309	-0.0804549	0.219979
CHEN_NEUROBLASTOMA_COPY_NUMBER_GAINS	-0.47162	0.0499704	0.0880055	0.179588
CHICAS_RB1_TARGETS_CONFLUENT	-0.52322	0.0277072	0.00729075	0.911608
CREIGHTON_ENDOCRINE_THERAPY_RESISTANCE_5	-0.785346	0.000168017	0.0496519	0.449412
DANG_REGULATED_BY_MYC_DN	-0.537668	0.0231587	0.0410992	0.531309
DUTERTRE_ESTRADIOL_RESPONSE_24HR_DN	-0.671827	0.00294518	0.053343	0.4164
DUTTA_APOPTOSIS_VIA_NFKB	0.684211	0.00231889	0.117071	0.07389
ENGELMANN_CANCER_PROGENITORS_UP	-0.589267	0.011509	0.00677095	0.917888
GARGALOVIC_RESPONSE_TO_OXIDIZED_PHOSPHOLIPIDS_BLACK_UP	-0.560372	0.0172292	-0.0289256	0.659566
GARGALOVIC_RESPONSE_TO_OXIDIZED_PHOSPHOLIPIDS_PURPLE_DN	-0.605779	0.00900242	0.0233445	0.722218
GOBERT_OLIGODENDROCYTE_DIFFERENTIATION_DN	-0.661507	0.00356539	0.0240676	0.713985
GRAHAM_CML_QUIESCENT_VS_NORMAL_DIVIDING_UP	0.634675	0.00568411	-0.0350377	0.593594
HALMOS_CEBPA_TARGETS_DN	-0.622291	0.00695667	-0.114971	0.0792469
HINATA_NFKB_TARGETS_KERATINOCYTE_UP	0.514964	0.0306071	-0.0536108	0.414061
IVANOVA_HEMATOPOIESIS_STEM_CELL	-0.622291	0.00695667	-0.0113892	0.862321
KEGG_DILATED_CARDIOMYOPATHY	-0.605779	0.00900242	0.0391679	0.550791
KEGG_MELANOMA	-0.498452	0.0371221	0.0635844	0.332578
KEGG_PROSTATE_CANCER	-0.558308	0.0177118	0.0814767	0.214162
KEGG_TGF_BETA_SIGNALING_PATHWAY	-0.675955	0.00272292	0.0853363	0.193188
KRIGE_RESPONSE_TO_TOSEDOSTAT_24HR_DN	0.671827	0.00294518	-0.0436579	0.506044
KRIGE_RESPONSE_TO_TOSEDOSTAT_6HR_DN	0.675955	0.00272292	-0.018451	0.778739
LEIN_LOCALIZED_TO_PROXIMAL_DENDRITES	-0.473684	0.0488745	-0.0760867	0.246115
LEIN_MIDBRAIN_MARKERS	-0.626419	0.00650921	-0.0301562	0.646047
LIEN_BREAST_CARCINOMA_METAPLASTIC_VS_DUCTAL_DN	-0.667699	0.00318184	0.102884	0.11647
LINDVALL_IMMORTALIZED_BY_TERT_DN	-0.496388	0.0380074	0.0175799	0.788932
MARIADASON_RESPONSE_TO_CURCUMIN_SULINDAC_5	0.698658	0.00172833	0.116045	0.0764708
MARZEC_IL2_SIGNALING_UP	0.498452	0.0371221	-0.106915	0.102779
MCCLUNG_CREB1_TARGETS_UP	-0.607843	0.00872294	-0.0928767	0.156616
MEBARKI_HCC_PROGENITOR_WNT_UP_BLOCKED_BY_FZD8CRD	-0.550052	0.0197516	-0.035121	0.592716
MEDINA_SMARCA4_TARGETS	-0.638803	0.00530456	0.0273802	0.6767
MILI_PSEUDOPODIA_CHEMOTAXIS_DN	-0.585139	0.0122161	-0.0247653	0.706071
MIYAGAWA_TARGETS_OF_EWSR1_ETS_FUSIONS_UP	-0.517028	0.0298607	-0.0945915	0.14908
MONNIER_POSTRADIATION_TUMOR_ESCAPE_DN	-0.525284	0.0270174	0.0340074	0.604502
MOOTHA_FFA_OXYDATION	-0.647059	0.00460692	-0.0395538	0.54687
NGUYEN_NOTCH1_TARGETS_UP	-0.644995	0.00477392	0.0312895	0.6337
NIKOLSKY_BREAST_CANCER_17P11_AMPLICON	-0.572755	0.01455	-0.0663997	0.311583
NUNODA_RESPONSE_TO_DASATINIB_IMATINIB_DN	0.479876	0.0456981	0.0252804	0.700249
ONGUSAHA_BRCA1_TARGETS_UP	-0.597523	0.0101937	0.039035	0.552145
OSAWA_TNF_TARGETS	0.54386	0.0214012	-0.115453	0.0779918
PID_ER_NONGENOMIC_PATHWAY	-0.473684	0.0488745	0.0743541	0.257059
PID_HDAC_CLASSII_PATHWAY	-0.5129	0.0313682	-0.0738858	0.260074
PID_THROMBIN_PAR1_PATHWAY	-0.484004	0.0436712	0.0169318	0.79654
PID_THROMBIN_PAR4_PATHWAY	-0.477812	0.0467386	0.0723807	0.269928
REACTOME_CELLULAR_SENESCENCE	0.659443	0.00370123	0.0799847	0.222693
REACTOME_DISEASES_OF_PROGRAMMED_CELL_DEATH	0.496388	0.0380074	0.108351	0.0982215
REACTOME_HCMV_INFECTION	0.556244	0.0182052	0.0615717	0.348132
REACTOME_METABOLISM_OF_FOLATE_AND_PTERINES	0.49226	0.0398274	0.120003	0.0669079
REACTOME_METHIONINE_SALVAGE_PATHWAY	0.649123	0.00444468	-0.0723189	0.270338
REACTOME_ONCOGENE_INDUCED_SENESCENCE	0.479876	0.0456981	0.111284	0.089411
REACTOME_P130CAS_LINKAGE_TO_MAPK_SIGNALING_FOR_INTEGRINS	-0.506708	0.0337412	0.079168	0.227464
REACTOME_PENTOSE_PHOSPHATE_PATHWAY	0.764706	0.000334294	0.116985	0.0741039
REACTOME_PEPTIDE_HORMONE_METABOLISM	-0.500516	0.0362531	0.101718	0.120686
REACTOME_PI3K_AKT_SIGNALING_IN_CANCER	-0.601651	0.00958309	-0.0531088	0.418451
REACTOME_PLATELET_AGGREGATION_PLUG_FORMATION	-0.638803	0.00530456	0.10208	0.119363
REACTOME_RRNA_MODIFICATION_IN_THE_NUCLEUS_AND_CYTOSOL	0.760578	0.000378167	0.0786426	0.230571
REACTOME_RUNX1_REGULATES_ESTROGEN_RECEPTOR_MEDIATED_TRANSCRIPTION	-0.680083	0.00251438	0.0590252	0.36846
REACTOME_SUMO_IS_TRANSFERRED_FROM_E1_TO_E2_UBE2I_UBC9	0.510836	0.0321441	0.0979819	0.134996
REACTOME_SYNTHESIS_OF_SUBSTRATES_IN_N_GLYCAN_BIOSYTHESIS	-0.597523	0.0101937	0.023293	0.722805
REACTOME_TP53_REGULATES_TRANSCRIPTION_OF_CELL_DEATH_GENES	0.550052	0.0197516	-0.0397252	0.545133
REACTOME_TRNA_PROCESSING	0.727554	0.000905343	0.0937411	0.152782
RODRIGUES_DCC_TARGETS_UP	-0.564499	0.0162956	-0.0962146	0.142204
RODRIGUES_THYROID_CARCINOMA_ANAPLASTIC_DN	-0.72549	0.00095102	-0.101308	0.122197
RODRIGUES_THYROID_CARCINOMA_POORLY_DIFFERENTIATED_DN	-0.72549	0.00095102	-0.00586622	0.928829
SALVADOR_MARTIN_PEDIATRIC_TBD_ANTI_TNF_THERAPY_NONRESPONDER_PRE_TREATMENT_UP	0.717234	0.00115215	0.0198446	0.762509
SCHUETZ_BREAST_CANCER_DUCTAL_INVASIVE_DN	-0.622291	0.00695667	-0.00730199	0.911473
SENESE_HDAC1_TARGETS_DN	-0.686275	0.00222583	-0.0479774	0.464864
TONKS_TARGETS_OF_RUNX1_RUNX1T1_FUSION_HSC_UP	-0.562436	0.0167572	-0.0557621	0.395557
TONKS_TARGETS_OF_RUNX1_RUNX1T1_FUSION_MONOCYTE_UP	0.578947	0.013342	0.0171135	0.794405
TORCHIA_TARGETS_OF_EWSR1_FLI1_FUSION_UP	-0.531476	0.0250291	-0.0278036	0.671989
VALK_AML_CLUSTER_8	-0.529412	0.0256785	-0.0523849	0.424829
VALK_AML_WITH_11Q23_REARRANGED	-0.552116	0.0192249	-0.0922913	0.159253
VANTVEER_BREAST_CANCER_BRCA1_UP	0.731682	0.000819146	-0.0699962	0.286056
WAKABAYASHI_ADIPOGENESIS_PPARG_RXRA_BOUND_8D	-0.618163	0.00742869	-0.0851818	0.193998
WALLACE_PROSTATE_CANCER_DN	-0.628483	0.00629439	-0.0691598	0.291863
WP_ANDROGEN_RECEPTOR_SIGNALING_PATHWAY	-0.661507	0.00356539	0.106049	0.105608
WP_ENDOMETRIAL_CANCER	-0.529412	0.0256785	-0.0977506	0.135923
WP_ESTROGEN_RECEPTOR_PATHWAY	-0.490196	0.0407626	0.0565657	0.388775
WP_MAJOR_RECEPTORS_TARGETED_BY_EPINEPHRINE_AND_NOREPINEPHRINE	-0.496388	0.0380074	-0.02325	0.723297
WP_PENTOSE_PHOSPHATE_METABOLISM	0.488132	0.0417148	0.0251222	0.702036
YAGI_AML_RELAPSE_PROGNOSIS	0.585139	0.0122161	-0.0574339	0.381528
YIH_RESPONSE_TO_ARSENITE_C4	0.479876	0.0456981	-0.0471316	0.472778
ZHU_CMV_8_HR_DN	-0.52322	0.0277072	-0.0790482	0.22817
ZIRN_TRETINOIN_RESPONSE_UP	-0.649123	0.00444468	0.0563859	0.390287
