# Supplementary material for: Modification of BRCA1-associated breast cancer risk by HMMR overexpression
Source: Nat Commun. 2022 Apr 7;13:1895. doi: 10.1038/s41467-022-29335-z (PMC8989921; doi:10.1038/s41467-022-29335-z)
Supplement: Supplementary file 9 — Supplementary Data 6 [file 41467_2022_29335_MOESM9_ESM.xlsx]

## Sheet: Supplementary Data 6
Supplementary Data 6. Histopathological and marker features of developed mammary tumors (16 tumors characterized in each setting).
Tumor ID	Genotype group	Pattern	Metaplastic (yes/no)	Metaplastic (type)	Metaplastic (%)	Nuclear grade (score 1-3)	Glandular grade (score 1-3)	Glandular (%)	Mitotic rate (score 1-3)	Histologic grade (score 1-3)	Stroma (%)	Necrosis (%)	Growth pattern	K8 (score 0-3)	K14 (score 0-3)	ERa
MG 9.2	Brca1f/f Trp53+/-	Glandular	No	NA	NA	3	1	80	2	2	15	5	NA	0-1	2	Negative
MI 11.3	Brca1f/f Trp53+/-	Solid foci	No	NA	NA	3	3	0	2	3	5	NA	Expansive	0	1	Negative
MI 11.4	Brca1f/f Trp53+/-	Glandular, trabecular, spidle, and chondroid matrix	Yes	Matrix-producing and spindle	10 and 20	3	2	20	1	2	5	80	NA	1	1-2	Negative
MI 13.3	Brca1f/f Trp53+/-	Solid foci	No	NA	NA	3	2	35	3	3	5	20	NA	0-1	2	Negative
MI 13.5	Brca1f/f Trp53+/-	Solid diffuse	No	NA	NA	3	3	0	3	3	30	20	Expansive	1	1	Negative
MI 15.4	Brca1f/f Trp53+/-	Solid diffuse and matrix	Yes	Matrix-producing	5	3	3	0	3	3	10	15	Expansive	0-1	1	Negative
MI 15.5	Brca1f/f Trp53+/-	Solid diffuse	No	NA	NA	3	3	0	3	3	5	20	Expansive	0-1	2	Negative
MI 19.1	Brca1f/f Trp53+/-	Solid foci and spindle	Yes	Spindle	5	3	3	0	3	3	10	15	Expansive	0-1	2	Negative
MJ 1.2	Brca1f/f Trp53+/-	Solid diffuse	No	NA	NA	3	3	10	3	3	5	20	Expansive	0-1	2	Negative
MJ 4.1	Brca1f/f Trp53+/-	Solid diffuse and spindle	Yes	Spindle	95	3	3	0	3	3	5	30	Expansive	0	1	Negative
MJ 6.1	Brca1f/f Trp53+/-	Solid foci	No	NA	NA	3	3	0	3	3	20	20	Expansive	1	2	Negative
MJ 7.2	Brca1f/f Trp53+/-	Solid diffuse	No	NA	NA	3	3	0	3	3	1	60	Expansive	0-1	2	Negative
MK 5.2	Brca1f/f Trp53+/-	Glandular and squamous	Yes	Squamous	25	3	3	0	3	3	5	20	Expansive	2	2	Negative
ML 5.2	Brca1f/f Trp53+/-	Solid diffuse and spindle (high pleomorphic)	Yes	Spindle	20	3	3	0	3	3	5	20	Expansive	1	2-3	Negative
ML 6.5	Brca1f/f Trp53+/-	Solid diffuse, spindle and glandular	Yes	Spindle	10	3	3	5	3	3	5	40	Expansive	0-1	2-3	Negative
ML 7.3	Brca1f/f Trp53+/-	Solid diffuse and spindle foci	Yes	Spindle	5	3	3	10	3	3	10	15	Expansive	0-1	2-3	Negative
OF 2.4	HMMRTg/+ Brca1f/f Trp53+/-	Solid foci	No	NA	NA	3	3	0	3	3	30	0	Expansive	1	2	Negative
OF 4.1	HMMRTg/+ Brca1f/f Trp53+/-	Solid diffuse and matrix	Yes	Matrix-producing	2	3	3	5	3	3	5	20	NA	0-1	1	Negative
OF 4.3	HMMRTg/+ Brca1f/f Trp53+/-	Solid diffuse and matrix	Yes	Matrix-producing	5	3	2	20	3	3	5	15	Expansive	1	2	Negative
OF 5.3	HMMRTg/+ Brca1f/f Trp53+/-	Glandular and trabecular	No	NA	NA	3	2	30	1	2	30	0	Infiltrative	0-1	1	Negative
OF 6.3	HMMRTg/+ Brca1f/f Trp53+/-	Solid diffuse and matrix	Yes	Matrix-producing	10	3	3	0	3	3	5	20	Expansive	0	2	Negative
OF 6.4	HMMRTg/+ Brca1f/f Trp53+/-	Glandular, trabecular and spindle	Yes	Spindle	40	3	2	20	2	2	10	0	NA	2-3	1	Negative
OF 7.4	HMMRTg/+ Brca1f/f Trp53+/-	Solid and trabecular	No	NA	NA	3	3	0	2	3	30	0	Expansive	0	1	Negative
OF 9.1	HMMRTg/+ Brca1f/f Trp53+/-	Solid foci	No	NA	NA	3	3	0	2	3	5	NA	NA	0-1	1	Negative
OF 9.2	HMMRTg/+ Brca1f/f Trp53+/-	Solid diffuse	No	NA	NA	3	3	0	2	3	5	5	Expansive	0-1	3	Negative
OG 6.5	HMMRTg/+ Brca1f/f Trp53+/-	Solid foci	No	NA	NA	3	2	30	3	3	25	30	Expansive	0-1	1	Negative
OH 2.4	HMMRTg/+ Brca1f/f Trp53+/-	Glandular, trabecular and spindle	Yes	Spindle	40	3	2	15	1	2	50	0	NA	1	1-2	Negative
OH 4.2	HMMRTg/+ Brca1f/f Trp53+/-	Solid foci	No	NA	NA	3	3	5	3	3	5	0	Expansive	1	1-2	Negative
OM 3.2	HMMRTg/+ Brca1f/f Trp53+/-	Solid diffuse	Yes	Matrix-producing and spindle	5 and 5	3	3	0	3	3	5	15	Expansive	1	1-2	Negative
OM 5.2	HMMRTg/+ Brca1f/f Trp53+/-	Solid and spindle	Yes	Spindle	30	3	3	0	3	3	10	20	Mixed	0	2	Negative
OM 5.6	HMMRTg/+ Brca1f/f Trp53+/-	Glandular, trabecular and spidle	Yes	Spindle	5	3	2	20	2	2	35	0	Infiltrative	0	2	Negative
OP 14.4	HMMRTg/+ Brca1f/f Trp53+/-	Solid diffuse	No	NA	NA	3	3	0	3	3	0	15	Expansive	2	3	Negative
OA 1.1	HMMRTg/Tg Brca1f/f Trp53+/-	Glandular	No	NA	NA	3	1	75	3	2	20	0	Mixed	2	2	Negative
OAA 2.3	HMMRTg/Tg Brca1f/f Trp53+/-	Solid diffuse and spindle	Yes	Matrix-producing and spindle	20 and 5	3	3	0	3	3	0	30	Expansive	0-1	2	Negative
OAA 7.4	HMMRTg/Tg Brca1f/f Trp53+/-	Solid diffuse	Yes	Spindle	10	3	0	0	3	3	5	60	Mixed	0-1	0-1	Negative
OAC 9.3	HMMRTg/Tg Brca1f/f Trp53+/-	Glandular and squamous	Yes	Squamous	55	3	2	70	3	3	20	0	Infiltrative	0-1	2	Negative
OAE 2.4	HMMRTg/Tg Brca1f/f Trp53+/-	Solid diffuse and spindle	Yes	Spindle	90	3	3	5	3	3	0	20	Expansive	0-1	1	Negative
OB 5.3	HMMRTg/Tg Brca1f/f Trp53+/-	Solid foci	No	NA	NA	3	3	10	3	3	20	20	Expansive	0	2	Negative
OC 4.1	HMMRTg/Tg Brca1f/f Trp53+/-	Solid diffuse and spindle	Yes	Spindle	5	3	3	5	3	3	5	30	Expansive	1	2	Negative
OC 6.4	HMMRTg/Tg Brca1f/f Trp53+/-	Solid	No	NA	NA	3	3	5	2	3	5	10	Expansive	0	2	Negative
OD 5.1	HMMRTg/Tg Brca1f/f Trp53+/-	Solid foci	No	NA	NA	3	3	0	3	3	10	10	Mixed	1-2	2	Negative
OE 6.4	HMMRTg/Tg Brca1f/f Trp53+/-	Solid diffuse	No	NA	NA	3	3	0	3	3	5	30	Expansive	0-1	1-2	Negative
OI 8.1	HMMRTg/Tg Brca1f/f Trp53+/-	Solid diffuse	No	NA	NA	3	3	10	3	3	5	80	NA	1	2-3	Negative
OJ 2.1	HMMRTg/Tg Brca1f/f Trp53+/-	Solid diffuse	No	NA	NA	3	3	0	3	3	5	5	Expansive	0	1	Negative
OJ 7.1 (tumor #1)	HMMRTg/Tg Brca1f/f Trp53+/-	Solid diffuse and spindle	Yes	Spindle	20	3	3	5	3	3	1	15	Expansive	0-1	2	Negative
OJ 7.1 (tumor #2)	HMMRTg/Tg Brca1f/f Trp53+/-	Solid diffuse and spindle	Yes	Spindle	15	3	3	0	3	3	1	0	Expansive	0	1	Negative
OK 5.3	HMMRTg/Tg Brca1f/f Trp53+/-	Solid diffuse and spindle	Yes	Spindle	25	3	3	10	3	3	5	0	Infiltrative	0	2	Negative
