# Supplementary material for: Modification of BRCA1-associated breast cancer risk by HMMR overexpression
Source: Nat Commun. 2022 Apr 7;13:1895. doi: 10.1038/s41467-022-29335-z (PMC8989921; doi:10.1038/s41467-022-29335-z)
Supplement: Supplementary file 11 — Source Data [file 41467_2022_29335_MOESM11_ESM.xlsx]

## Sheet: Fig 1A
Source data Fig 1: gene sets analyzed in GWAS summary statistics
Gene set name	Entrez gene identifiers
ABBUD_LIF_SIGNALING_1_DN	25996	8803	92154	80344	146556	3820	3170	63932	91369	1644	594	94121	10753	3225	3987	8289	23191	7102	3099	3655	214	79026	1943	100133941	57162	26578	5168	2891
ABBUD_LIF_SIGNALING_1_UP	1999	6036	1051	3659	3554	7378	3036	9111	3934	6774	7071	5999	28959	58472	58480	2266	9021	22821	65983	5696	2878	6343	602	4121	9547	116844	1534	230	7132	728113	7494	3827	6892	5770	55365	10449	7106	56261	4353	6482	2203	3929	7450
ABBUD_LIF_SIGNALING_2_DN	5308	54816	6323	10370	1081	259232
ABBUD_LIF_SIGNALING_2_UP	481	3726	5214	2260	5521	2877	7430	1601	1301	5800	1634	8829
ABDELMOHSEN_ELAVL4_TARGETS	4684	998	596	387	142	1742	51719	836	23484	3672	5610	387893	10890	3785	1000	3688
ABDULRAHMAN_KIDNEY_CANCER_VHL_DN	9886	59	23022	216	8676	23421	65258	221	22872	7364	6638	9867	8897
ABE_INNER_EAR	7783	6158	6144	6205	81876	58473	7404	6161	5947	102724770	65268	477	4921	3489	10186	56914	1191	1428	6209	4256	4035	29937	10083	8190	4504	51035	28974	347	9973	11224	10791	1690	7311	81888	23632	8237	1297	6284	1299	26232	3671	2297	6193	140606
ABE_VEGFA_TARGETS	1038	7056	9709	1839	4361	285	910	1959	5743	4171	8613	2	58488	5539	1827	1960	9497	671	5420
ABE_VEGFA_TARGETS_2HR	10849	2889	5133	1038	8613	3949	100996246	7378	6795	1613	5580	7936	9709	8764	3164	1523	1839	348	3898	910	5743	5539	833	8277	1996	10209	671	23039	4171	1026	5055	5493	23174	1827	1543
ABE_VEGFA_TARGETS_30MIN	5539	1958	10221	27253	3003	6863	5743	8277	717	210	4350	1620	3845	348	6795	3067	1996	1847	4647	3164	1959	1839	1827	4171	3491	9805	910	7407	1960
ABRAHAM_ALPC_VS_MULTIPLE_MYELOMA_DN	7040	7345	1019	1020	7518	5728	5664	4609	5970	11140	7520	961	891	7295	5663	1025	7157	6929	836	3572
ABRAHAM_ALPC_VS_MULTIPLE_MYELOMA_UP	6300	2	5914	3162	994	4790	3488	351	1027	3486	348	1634	355	860	595	8945	6387	7132	3725	948	5265	5925	5159	960	604	2260
ABRAMSON_INTERACT_WITH_AIRE	9126	11198	10856	4171	142	3837	55832	2956	9343	6426	10985	11260	10527	8348	1655	6427	6428	8290	5430	10048	10528	10155	4175	7514	8334	5591	6634	708	5111	10521	4436	5431	7153	10514	4678	8243	26986	5903	4001	25929	9688	4174	6628	84181
ACEVEDO_LIVER_CANCER_DN	5176	114757	7733	9361	2114	58510	64651	51449	9075	3856	51302	29947	6514	26135	1672	26505	4929	8694	4501	4482	6715	22809	134526	53838	5051	6794	6385	2642	6647	4055	55140	5340	22822	8402	10424	718	65983	8263	429	284904	84881	201161	28960	1892	3916	57176	29997	133	23368
ACEVEDO_LIVER_CANCER_UP	206358	8892	90701	60686	653505	50848	3608	80011	11334	8554	3122	7103	92912	5828	6599	523	26128	3134	84240	6176	9935	23595	171586	10735	7298	56987	3936	2882	26959	56986	10092	79169	9697	51639	11040	6678	54499	81689	6948	6921	2547	2631	28969	6455	63895	10728	58155	389524	286053
ACEVEDO_LIVER_CANCER_WITH_H3K27ME3_DN	23508	170370	8331	85235	1130	171568	400058	1837	325	11069	55810	30820	8330	1029	56099	91419	3321	200025	27328	139728	1400	55351	6334	8343	84684	2898	55559	8336	56986	5287	57188	10231	8365	151649	7301	554313	56101	80781	3012	54937	283092	51360	85301	8360	463	196951	390538	79776	9643
ACEVEDO_LIVER_CANCER_WITH_H3K27ME3_UP	7180	170627	29071	55714	253827	340602	23269	5728	5066	89795	389903	114821	219983	152485	10320	266740	221823	4112	6717	2982	4908	5621	11030	5801	1687	28983	4139	122258	22914	374	3363	1281	91746	341032	10512	5275	10551	58511	100506164	57001	23022	136895	685	1131	4093	4317	285513	266977	3447
ACEVEDO_LIVER_CANCER_WITH_H3K9ME3_DN	56477	25902	55808	8361	4254	91181	3075	338917	116369	55332	27098	27340	54799	154865	113091	3204	3227	8294	1836	8969	8336	7693	8363	138639	79846	10713	8365	8367	79691	160851	3938	25977	151126	10383	660	122773	90075	767	3012	57111	9187	121504	201134	253714	8370	284697	8368	84290	6447
ACEVEDO_LIVER_CANCER_WITH_H3K9ME3_UP	22998	285335	54474	287	2533	28986	128025	400322	152404	442862	4056	8972	147199	168667	6318	440737	221806	83900	783	143162	4286	54558	116449	113746	26034	84441	401190	10404	59271	84547	6317	23026	27152	54491	100287879	89883	23411	5986	54331	57683	340273	6819	154810	81870	6014	9085	2873	64109	58511
ACEVEDO_LIVER_TUMOR_VS_NORMAL_ADJACENT_TISSUE_DN	255043	51109	2267	1577	4239	5745	54436	84879	30827	730	164091	30	64651	6564	55749	4502	7433	56548	5909	3483	9519	51332	55876	54940	93436	1672	26999	123	22977	11185	151313	375318	388886	2053	57107	6415	4499	132884	6580	65983	2203	161291	26751	1805	64284	51085	55908	10613	9388
ACEVEDO_LIVER_TUMOR_VS_NORMAL_ADJACENT_TISSUE_UP	8992	54432	5279	51053	283489	90580	4738	51406	27173	83658	94134	5929	84320	81610	7846	84925	8669	23029	9580	6921	8260	51504	318	157506	5902	56915	4201	55718	928	55967	125058	5708	144348	57175	25804	4736	8490	138428	51726	81689	5828	23353	11334	51303	54969	119710	9652	55003	27338
ACEVEDO_METHYLATED_IN_LIVER_CANCER_DN	26165	55503	3887	3214	79623	83478	401039	9982	55154	114548	1745	94120	2196	132612	51314	51270	79798	4043	9567	2209	10651	266740	1369	23519	4142	4357	27035	11093	57047	3605	653121	284123	5672	10252	64745	133482	4014	287015	80318	219681	6758	375757	6251	94033	54762	3933	7681	54829	55039
ACEVEDO_NORMAL_TISSUE_ADJACENT_TO_LIVER_TUMOR_DN	1445	83692	27346	58476	191	164656	5861	79672	3309	4490	79590	8148	51025	1672	6647	55527	7410	10982	171546	55347	10237	58477	8140	3021	7260	670	3157	5869	10221	2938	57533	337	10216	4860	9361	55276	51465	7733	130	50808	83875	51302	414328	8736	6319	8364	3033	6709	130589
ACEVEDO_NORMAL_TISSUE_ADJACENT_TO_LIVER_TUMOR_UP	196968	9388	6185	6564	169355	173	80013	10473	64710	56907	55884	27244	8647	10180	60481	2941	23029	25957	441531	6176	6189	1803	2	56851	3181	5411	7388	221786	5757	64065	10985	57619	100652781	6272	6157	3054	2289	29944	170960	2267	25862	10050	92014	133686	51290	90806	7561	6050	26232
ACOSTA_PROLIFERATION_INDEPENDENT_MYC_TARGETS_DN	863	8273	4758	23462	212	29125	389	3662	7360	9289	2994	7984	2962	1645	871	3858	9751	375346	3937	3145	598	55846	5190	51573	1316	64170	272	55501	56652	4609	4059	6007	6397	2099	3043	54480	64092	10826	7138	101	5788	5872	9840	3726	26020	6296	2232	1443	54507
ACOSTA_PROLIFERATION_INDEPENDENT_MYC_TARGETS_UP	9975	23225	1852	706	1503	730101	23214	25898	5830	6502	6526	23277	5864	9775	2639	4953	4552	10636	9019	23139	1434	4023	27440	23086	26574	8021	22984	10273	55630	23076	9110	27339	54832	11137	898	51324	51499	55794	642	9221	89944	23313	4902	55893	26872	23596	2653	55057	10007
ADDYA_ERYTHROID_DIFFERENTIATION_BY_HEMIN	3398	10661	4208	3693	2993	1051	2232	1316	2235	1514	5292	1390	11080	102	51278	54913	2969	22861	29948	4502	2495	144195	4602	1958	8870	29015	1512	4800	3304	3725	54541	5778	2812	1660	3039	8131	3638	11001	467	3309	4005	1371	11156	1646	7525	284119	1728	7296	64112
AFFAR_YY1_TARGETS_DN	83463	4176	26872	1915	5978	23210	441931	5265	1718	3070	9212	7070	5593	10112	10657	3835	27131	5771	6863	3106	53340	1995	4175	5188	54101	1854	4172	259266	8508	5928	64122	4062	3978	1514	8549	7702	5204	7058	3148	4436	699	9801	1293	341	2305	4147	2674	586	94081
AFFAR_YY1_TARGETS_UP	4885	84707	64506	4620	3880	55363	55959	10912	54898	8797	5824	94241	4621	4804	5372	3680	3913	11254	1760	627	8722	57468	7125	10193	19	2671	4632	27316	26061	2719	4625	407	6414	167681	4826	4118	6890	4068	3694	10938	7168	3965	84722	2170	89869	1956	4675	4313	2810
AGARWAL_AKT_PATHWAY_TARGETS	1950	4513	5328	4318	4313	5743	6696	7039	7424	7423	7422
AGUIRRE_PANCREATIC_CANCER_COPY_NUMBER_DN	23362	3155	4772	11030	490	5155	9437	4357	4627	4242	6883	10907	23541	55274	27352	8936	26628	4155	51643	6923	55832	54471	2799	8664	3066	3925	57228	22818	29127	10691	23543	6610	1975	10671	25776	11231	9681	55652	10250	23468	26121	55958	26088	3227	377	1870	1848	51809	25932
AGUIRRE_PANCREATIC_CANCER_COPY_NUMBER_UP	54938	222255	11236	22890	8295	1738	8193	143	10298	55422	6141	22933	9732	26085	11154	1628	23660	10552	9422	10467	79744	51326	312	8775	11169	9520	26256	57333	4836	23131	57513	10016	114876	2852	55316	79139	80755	8405	4355	10156	5509	55040	51337	10397	7705	28958	5878	93487	2145
AIGNER_ZEB1_TARGETS	100133941	2706	10205	56937	57619	4072	10207	92359	999	1525	1366	2810	161291	1832	2707	114569	1001	4070	5493	11187	83481	1009	84958	153562	1002	93099	10103	26751	100506658	1824	23555	4582	50848	8796	5099
AIYAR_COBRA1_TARGETS_DN	51074	573	6427	5121	55893	4254	3315	1364	4171	10935	25840	6659	2261	3070	25920	11005	2806	3182	3251	1362	6574	79719	28960	55205	10540	5718	55930	57716	2049
AIYAR_COBRA1_TARGETS_UP	9076	1508	2543	10126	5412	8309	2058	440	7076	5618	55740	6304	55193	12	8720	23542	4751	54991	5547	8560	6279	143	10818	57761	26233	23585	9804	4256	29937	51093	347	1647	7162	79581	8519	5304	445	374	7033	2274
AKL_HTLV1_INFECTION_DN	22934	84525	5774	1848	7273	54504	25957	10632	5367	917	5771	163486	9218	892	55076	57515	51646	158471	10656	3001	5175	1846	5743	9659	2015	10129	942	3002	23097	3725	2534	10578	29103	4212	27230	29909	10314	51761	51465	301	3514	23376	55125	84864	4128	55540	10049	51389	999
AKL_HTLV1_INFECTION_UP	230	119	1687	10276	10951	2171	6281	2770	6659	351	9315	4830	163	8673	9448	6303	1495	5315	5867	3418	58472	7266	10455	47	3956	7922	3958
ALCALA_APOPTOSIS	972	8189	5018	2597	1915	83464	9907	8665	5250	476	2778	9235	8086	64834	9266	5899	6810	11035	5880	3150	3002	355	5214	3312	10632	10153	6391	3052	25821	2821	23259	310	64092	10067	2242	581	10550	100506144	3030	26999	1327	834	6016	506	924	4736	22948	23190	56947
ALCALAY_AML_BY_NPM1_LOCALIZATION_DN	8942	6117	6509	5243	10449	1841	24137	10681	8395	55601	26999	51466	10396	11004	2166	30819	23287	23225	332	7464	54976	8659	9232	7083	645	2305	4121	9452	8975	9455	952	3123	5424	22974	1033	4288	64780	9331	1163	140462	9145	23397	10581	8842	7422	439	2581	4085	8821
ALCALAY_AML_BY_NPM1_LOCALIZATION_UP	7490	3678	8347	4000	3212	10010	6868	66036	3215	8915	2015	3176	444	5806	3213	54558	8324	1809	6309	23001	3205	5663	55353	23475	26750	4052	3485	29062	4313	79068	1359	9578	9231	25780	2162	182	79948	1191	3075	8349	6307	55268	9807	1824	54910	6238	29970	1500	29966
ALFANO_MYC_TARGETS	1465	2243	7504	6894	23170	5339	5019	10969	1181	5100	55735	51187	6525	375790	10645	10983	4052	79754	2572	8301	4326	6949	3735	5782	5329	2621	10263	7041	864	1967	27249	10954	10606	3655	3225	6781	7052	7023	9693	3797	2012	10049	5830	4860	133	1513	26585	3491	5328
ALONSO_METASTASIS_DN	4909	6949	3423	286257	3955	10017	474344	11214	79048	5101	1008	10964	10215	7472	400966	2060	1238	9420	5978	148145	79442	1907	5069	2308	1588	10766
ALONSO_METASTASIS_EMT_DN	1907	7472	1008	5101	5069
ALONSO_METASTASIS_EMT_UP	1829	6386	4060	8507	2266	25932	53340	8321	4236	1508	967	7278	1462	5578	7846	12	10670	1000	3897	3161	6594	1910	54443	3685	5861	2012	7277	6414	4313	6678	1524	5216	5901	334	10381
ALONSO_METASTASIS_NEURAL_UP	2012	1123	967	5156	334	3815	4286	4105	5803	84335	4118	6414	23064	5376	8507	6386	6281	3897
ALONSO_METASTASIS_UP	53340	6281	7277	1983	3312	1163	5216	9070	4236	25932	8351	8364	55651	8321	51253	4043	2266	84335	1102	6165	59286	4105	84159	205	158	5803	7296	12	10184	6204	328	29088	22948	7520	8507	9425	26519	9540	54443	22919	8031	5511	1081	11112	9689	55970	7278	5376	6921
ALTEMEIER_RESPONSE_TO_LPS_WITH_MECHANICAL_VENTILATION	55647	7127	4939	3665	8744	7378	1439	2669	2634	3553	6348	3937	1230	4501	9615	2643	9636	5341	10875	3552	55106	129607	92610	729230	2921	467	7057	345611	4210	7051	5209	9180	85363	2710	9590	6347	8477	10912	64135	58503	2358	1437	133	2209	338339	6403	6361	6402	7941
AMBROSINI_FLAVOPIRIDOL_TREATMENT_TP53	2733	84901	10667	10898	9968	3589	2957	1306	26152	9538	3993	8309	23178	2852	1729	55367	5157	10948	55526	120	1490	3800	4040	9568	9353	4440	2908	1606	79575	58528	7220	1032	274	55762	339005	3795	10263	4084	2921	64215	151011	8702	9214	240	30851	2920	7869	489	818
AMIT_DELAYED_EARLY_GENES	3280	2355	7071	1390	7832	5937	3397	23764	8553	677	8554	3726	4665	8061	678	467	1316	7538
AMIT_EGF_RESPONSE_120_HELA	3187	4170	6876	8795	9518	8660	3728	3576	1545	9469	23764	2152	8915	1026	6303	51278	4673	7039	3727	56892	7462	408	182	10093	65124	51421	2920	4145	9731	864	9020	9466	2669	329	65988	6615	83480	627	2050	5329	1848	374	81565	1839	23135	678	10435	8882	4597
AMIT_EGF_RESPONSE_120_MCF10A	10045	10611	79693	1839	7296	8507	4673	6364	6737	3622	2069	23764	3553	79135	8915	55257	23612	7016	63899	55573	644096	81848	1969	1174	5329	3552	25804	8061	23432	1848	220	5524	5055	9518	10209	8986	5092	581	2057	51143	3976
AMIT_EGF_RESPONSE_20_HELA	3725	10628	9475	29990	6616	5575	23645	2353	9284	4616	80149	7832
AMIT_EGF_RESPONSE_20_MCF10A	360	7922	6405	6734	4188	5719	5887	950	6319	10745	4323	7057
AMIT_EGF_RESPONSE_240_HELA	23268	10938	1390	9984	3575	65983	200734	7057	6385	6935	7150	22905	2275	9580	22839	8613	3589	2247	4071	7430	2707	23279	7171	6461	9590	85360	5997	10611	10652	10397	10844	2193	3954	10769	9945	382	6259	7296	7804	6734	22936	7410	4144	10093	5937	1604	3622	5099	65981
AMIT_EGF_RESPONSE_240_MCF10A	6453	51330	9645	7280	8835	2553	5744	9709	9590	3638	5724	7039	650	5099	10678	23657	1846	9263	30844	5328	54707
AMIT_EGF_RESPONSE_40_HELA	1843	1316	467	57018	23645	8870	54873	1847	10484	55602	4781	1958	4154	8900	3725	8554	6515	1960	3768	8394	602	3164	9592	7832	51366	1051	50862	8535	10277	10365	3280	5743	3569	3726	7538	3949	10150	64225	6446	3397	1844	79823
AMIT_EGF_RESPONSE_40_MCF10A	1958	133	4712	699	3491	81622	55320	2353	7538	1316	10469	3725	118597829	1960	2799	7286	1847	84263
AMIT_EGF_RESPONSE_480_HELA	2260	10174	2683	6046	4739	8301	5606	1282	22839	1499	595	9112	1729	55658	6238	9260	8507	274	4070	2297	3673	5742	9883	56949	6636	5328	2067	3487	4152	57476	7052	85360	1284	79180	10468	871	6510	5270	3628	2553	1725	5817	4507	5054	3872	8613	50515	26240	29984
AMIT_EGF_RESPONSE_480_MCF10A	10123	2673	402055	6781	623	3673	6662	27076	55686	57403	54509	5366	9815	6525	57761	7424	5981	10468	26099	5744	4953	50515	2297	26519	1594	51074	6447	7422	7262	3241	2887	80723	5594	26499	387509	23523	84747	54583	8636	29960	64208	89795	9047
AMIT_EGF_RESPONSE_60_HELA	3280	80155	4929	6515	6648	8013	6574	864	1490	23142	2296	10150	8087	10808	10787	7422	120526	3491	3949	5359	2355	2354	5187	10640	7357	677	595	5781	3976	64112	115201	7127	9052	5054	7071	25976	8553	9477	3768	4820	5315	101928649	6591	5366	388	10370	1316
AMIT_EGF_RESPONSE_60_MCF10A	1958	4255	7128	10395	3280	9592	1647	2920	3397	65124	800	7168	5734	390	3491	27071	8626	3576	8609	8498	1490	3624	56993	3694	8553	9020	3569	10769	83638	10916	3725	10611	10221	11010	8870	80149	5743	11046	3726
AMIT_SERUM_RESPONSE_120_MCF10A	29946	1647	7016	1028	51015	23529	8877	3858	5329	56300	3726	650	23673	3976	23037	1906	5292	6498	55686	23764	2633	1746	6662	10116	2650	9020	3397	79693	65124	688	3399	9314	7430	8660	4616	3627	11221	5205	7071	25792	80004	79669	150094	4335	1604	390	10611	27071	5912
AMIT_SERUM_RESPONSE_20_MCF10A	9270	5275	54663	58985	6526	3725	160851	2057	57198	2733	55334	29993	6622	1848	10174	6734	7315
AMIT_SERUM_RESPONSE_240_MCF10A	11010	2012	7097	3853	27242	10611	5652	65983	1028	9076	7051	154	51422	5054	10678	1212	4071	999	7057	7082	23507	4296	10469	7262	8702	9709	50650	3854	5318	23612	9553	5819	3678	8548	7430	51129	7039	220	80028	11135	598	9590	22943	938	5099	2553	22885	647859	30844
AMIT_SERUM_RESPONSE_40_MCF10A	133	3552	5997	25932	728344	5641	2921	2760	1316	1958	10370	2357	1843	2920	3164	4929	118597829	7465	2353	3725	10135	8626	7538	79867	2354	5817	441263	56993	4170	1634	2752	9122	467
AMIT_SERUM_RESPONSE_480_MCF10A	6699	8505	10849	8636	51706	55257	26012	69	10149	55573	79817	29960	55388	7851	6286	3853	5806	3858	1352	8061	26205	8702	6698	81034	9841	4494	81	8076	100287932	10821	7168	6700	5817	938	1836	10920	51074	10280	23640
AMIT_SERUM_RESPONSE_60_MCF10A	5366	3576	79098	800	6319	2619	80149	8553	22837	3491	10957	8609	389136	6364	25913	10769	1839	1827	23169	22936	2069	9338	6453	7286	7050	1960	79901	81788	4071	10916	10221	6659	7128	4929	11264	6446	5743	23150	5092	5734	388	23012	9935	8394	3624	2335	10611	649	2114
AMUNDSON_DNA_DAMAGE_RESPONSE_TP53	23612	7508	3976	1643	6768	4193	8744	1026	577	900	1509	694	7832	23654	10346	8493
AMUNDSON_RESPONSE_TO_ARSENITE	25820	51130	2896	189	6782	10440	30836	406	10523	586	2309	9242	1200	8140	5351	3801	26275	23527	22992	9532	9319	1196	3687	6868	7572	10443	6707	51347	1195	27246	7738	3376	8658	2101	3336	30849	7030	123	9236	9330	286527	4500	8614	5980	4494	2982	6478	79634	10044
ANASTASSIOU_MULTICANCER_INVASIVENESS_SIGNATURE	5159	114899	1462	1311	26585	1289	25903	1290	54829	7078	6424	6695	1293	1009	59	4015	1292	4313	4320	1281	633	23213	7130	1277	7058	25878	11031	5328	83468	1513	22795	1300	4060	6591	6678	51226	7070	1909	2335	83716	3956	79783	1301	165	1634	1278	50863	8038	10631
ANDERSEN_CHOLANGIOCARCINOMA_CLASS1	3006	200010	1415	9080	11039	10537	57191	79605	5784	5021	5744	6928	29800	8365	171586	1428	64762	338761	51330	124975	476	91683	27063	54852	5723	404217	6344	63895	286343	23598	2263	1004	5314	1672	27030	23255	6372	5999	79007	3754	79679	25984	8382	80201	51678	6508	401647	80008	10636
ANDERSEN_CHOLANGIOCARCINOMA_CLASS2	56649	638	5268	3880	11074	79866	1001	822	4680	147920	3099	55359	1048	25797	3914	10103	11254	54933	25878	57121	1510	101	113878	57168	79887	29785	55612	118932	126353	1301	8000	64073	266977	79413	3872	1604	54443	3775	7464	79852	3694	5650	84152	8828	26499	84419	2709	57214	79152
ANDERSEN_LIVER_CANCER_KRT19_DN	1051	9588	92259	10420	10857	4258	50808	6478	12	10404	9060	10318	79798	51449	3033	22949	114789	6400	5763	1317	55281	116842	10400	368	1376	216	54884	2110	210	23600	4784	26063	5313	5091	283	80270	51703	51084	9380	84102	3795	3158	27141	3053	5138	7366	8991	710	7036
ANDERSEN_LIVER_CANCER_KRT19_UP	4072	4321	1515	6133	93663	4736	6157	6218	6189	6222	4688	6165	51602	10576	26136	10971	30834	51447	1120	23521	22934	4673	6993	11335	1476	805	6206	10657	55625	328	6230	79897	6208	90204	6122
APPEL_IMATINIB_RESPONSE	2990	5468	728	1508	3920	4481	9332	1509	2629	5918	1512	347	3073	1522	4758	2517	3074	2760	26031	5359	2022	968	5476	11314	11025	348	54	1514	3916	5337	427	341	2799
APPIERTO_RESPONSE_TO_FENRETINIDE_DN	6519	55699	2209	1281	80210	8364	3939	29796	7114	4190	9551	752	5230	5501	4191	84886	1719	4695	283991	6418	23479	80777	10280	23582	55757	79096	10410	57835	79143	1956	10465	80314	55037	8815	10564	22879	10155	399671	5055	5757	440	539	8665	2313	506	6251	3015	10651	29968
APPIERTO_RESPONSE_TO_FENRETINIDE_UP	91663	7249	9518	22887	4256	55605	4811	4071	63826	5688	3854	3491	6385	6814	4643	2571	3312	10598	23037	6046	5704	23223	4314	84812	5567	79616	3308	6357	3687	7345	10142	342979	51706	7037	63874	29979	79894	81669
APRELIKOVA_BRCA1_TARGETS	8091	375	6118	1739	1152	5701	7473	9444	6016	3301	8027	1653	56925	3320	728689	308	7453	537	2810	59	57062	2923	2260	9982	7846	8650	760	6709	306	1654	5700	7168	9475	1965	2058	3856	3399	2806	70	9188	6876	6301	4747	5178	351	58	7022	7431
ASGHARZADEH_NEUROBLASTOMA_POOR_SURVIVAL_DN	1107	79948	100128782	1268	2676	54329	2770	8913	6659	6605	23261	6871	9001	107	283209	79169	8739	55800	94239	125144	4914	7644	22903	8880	321	57731	9101	57459	3223	92806	55339	84553	7982	27086	29767	221935	83591	8128	59269	374655	23259	6328	22858
ASTIER_INTEGRIN_SIGNALING	22877	4927	81544	2475	2181	23195	3727	10575	2624	11151	58509	60439	3851	3550	1143	2548	6441	3985	10948	58528	25859	11311	23505	116372	10987	29798	8975	4956	2036	9770	2707	5700	10252	5977	23165	100272147	6305	10443	7410	387	2353	7791	2118	840	10979	11338	1861	32	3964
ASTON_MAJOR_DEPRESSIVE_DISORDER_DN	6663	9705	6900	7204	3992	10512	23303	1267	1588	5354	3306	7074	6296	4927	2861	3821	55556	5663	5158	25963	5168	8123	3796	5027	2185	192683	23150	2065	1318	8073	7319	131544	333	7804	10486	4137	586	1307	5094	9725	9939	2044	10215	1314	4599	9125	8871	127544	1663
ASTON_MAJOR_DEPRESSIVE_DISORDER_UP	7276	57711	800	1311	9229	7248	5862	23216	3490	324	9416	23382	23034	3073	11190	53616	10659	8718	7169	887	5980	4052	10797	8497	65057	11122	9885	22881	51526	8727	2947	3725	5108	515	5325	5179	64131	9687	2944	53844	4330	5745	100272147	23090	22800	26220	53335	23033	3730
AUJLA_IL22_AND_IL17A_SIGNALING	56300	6374	2919	1673	6278	4283	6348	50506	29949	6283	1440
AUNG_GASTRIC_CANCER	3206	63892	10562	6773	7178	8190	201255	5603	24137	148223	6892	102723547	863	93974	91754	55217	8602	7301	6819	83998	4007	5571	23476	5349	55055	83699	1671	8683	84072	55204	5469	6132	501	2114	3475	1670	4605	51146	25956	3603	8085	55920	54905	27121	4319	7203	332	55335	9716
AZARE_NEOPLASTIC_TRANSFORMATION_BY_STAT3_DN	9536	3339	9052	978	55806	7035	6364	10974	360	51316	1363	3860	5493	55057	10160	5742	23089	2290
AZARE_NEOPLASTIC_TRANSFORMATION_BY_STAT3_UP	9497	23022	6638	1595	771	182	7039	8519	5796	2878	3598	23586	6422	4131	813	26585	6695	6431	1440	5646	7447	1993	3694	1289	9938	50486	131566	8675	2335	6447	3428	154754	3075	5870	316	64131	4938	1660	2014	9638	7057	11261	2537	9908	5552	3481	5360	4121	8626
AZARE_STAT3_TARGETS	4837	1660	3371	3694	1314	11261	23279	6431	4314	9908	5756	8626	6280	25932	1654	4170	5128	55573	23511	2683	894	2335	7057	5099
BACOLOD_RESISTANCE_TO_ALKYLATING_AGENTS_DN	2058	26043	5608	4808	7678	64714	80862	10716	8565	9869	5178	6917	10128	10155	55744	900	5813	8324	10016	203068	7852	6427	4552	393	1462	11014	23133	10924	27229	1955	10396	491	8570	56829	1431	8473	546	377	51465	9118	22948	9315	3981	7716	6426	10099	9128	754	293
BACOLOD_RESISTANCE_TO_ALKYLATING_AGENTS_UP	3398	4192	6474	8492	26509	4501	3310	3491	23014	6998	4005	2532	4489	1009	5654	8910	8507	416	5519	10371	760	4502	9910	4494	3479
BAE_BRCA1_TARGETS_DN	7128	10905	119	10525	9414	7086	7694	1384	4494	6949	790	2746	3716	6491	4841	10114	10148	4869	1593	4090	3915	7057	5586	573	7130	3658	361	4602	5828	7082
BAE_BRCA1_TARGETS_UP	2548	3880	3978	1350	4082	7555	7114	468	8887	3958	4856	10549	4833	10276	819	222	9619	3728	51495	7979	6303	901	3422	7001	7334	5578	10653	2764	23471	240	3775	2958	1407	3094	128	3475	2034	6307	6049	10903	2790	1514	11333	2139	3727	3017	6787	7422	9275
BAELDE_DIABETIC_NEPHROPATHY_DN	9231	23380	9659	10346	6772	6672	4938	5919	23370	9516	3799	7374	54765	6599	1804	2316	10797	4627	259230	1647	54587	5683	56829	5789	10133	716	259217	92140	56255	9778	1604	301	8418	667	5684	8531	5516	4683	34	7322	6892	3183	54665	23066	805	7004	4175	1052	5058
BAELDE_DIABETIC_NEPHROPATHY_UP	11030	22899	5787	9356	4058	3384	2022	2621	947	2203	3373	6687	5175	4495	581	10327	445	1396	7123	9452	3249	15	5138	55846	2023	4609	7075	486	1393	4253	4502	221395	670	3397	595	123876	51763	2678	720	9767	8644	7089	8613	2822	1800	94	81544	4134	2009
BAFNA_MUC4_TARGETS_UP	55729	554	10783	60674	6615
BAKER_HEMATOPOESIS_STAT1_TARGETS	840	4313	2247	596	27065	4609	4318	836	834	835
BAKER_HEMATOPOESIS_STAT5_TARGETS	898	595	5292	4609	596	896	894
BAKER_HEMATOPOIESIS_STAT3_TARGETS	894	890	4170	4313	27065	595	355	4318	5292	332	11040	4609	3091	596	896
BAKKER_FOXO3_TARGETS_DN	51363	84266	5209	114787	203068	84908	23559	84824	9685	3430	26232	10586	3150	84629	5023	9260	221188	11211	79897	9289	8886	5833	166824	54107	23036	1017	3773	1069	114781	51218	9828	286451	653	6626	4716	377	85359	23513	51367	858	26046	85407	57636	200933	3236	54763	5368	6582	91748
BAKKER_FOXO3_TARGETS_UP	694	2892	5229	1510	340260	53344	150274	375035	1027	9934	10370	401207	23039	1439	9236	140885	55802	4835	56521	3815	8408	94241	83606	81552	1634	27244	160518	538	283209	427	271	383	4771	28511	1316	1374	255394	114883	11034	80315	9990	65018	5997	81542	10908	901	2771	7414	5934
BALDWIN_PRKCI_TARGETS_UP	23466	91754	81844	9052	10618	8777	5062	11165	493	5021	8519	55032	55752	4856	9748	26137	100	3077	28951	64398	6383	4205	4891	8839	1979	366	4150	7029	6999	9550	23255	388	2764	2355	79022	7105	9497	6414	1082	1964
BALLIF_DEVELOPMENTAL_DISABILITY_P16_P12_DELETION	226	6338	5579	50615	91949	487	6340	3566	79831	115584	146183	6911	1201
BANDRES_RESPONSE_TO_CARMUSTIN_MGMT_24HR_DN	7781	3029	2555	5469	3033	2520	2801	6701	10290	2861	4982	4192	8449	6014	8517	147	5888	7185	7087	4902	8470	87	9048	10109	1297	4481	5858	2962	7090	5216	5995	7106	6813
BANDRES_RESPONSE_TO_CARMUSTIN_MGMT_24HR_UP	6610	2339	6619	2664	6602	6617	1842	7009	6629
BANDRES_RESPONSE_TO_CARMUSTIN_MGMT_48HR_DN	2593	5213	8517	4654	4033	4016	72	2512	5620	3757	1414	636	1297	4902	8870	1158	3914	2886	3667	1046	5496	116	655	2302	7709	5092	2972	977	4717	10458	3638	5098	4656	1489	1146	2280	4861	6442	5602	1024	7533	9334	5883	7425	1588	5995	3898	2801	2146
BANDRES_RESPONSE_TO_CARMUSTIN_MGMT_48HR_UP	6554	6629	6567	203068	7368	8727	8506	2803	6530	8521	6610	6617	8477	6619	6347	6602	2798	8503	8218
BANDRES_RESPONSE_TO_CARMUSTIN_WITHOUT_MGMT_24HR_DN	2962	6579	7090	2339	2801	5954	3033	87	3636
BANDRES_RESPONSE_TO_CARMUSTIN_WITHOUT_MGMT_24HR_UP	2664	6619	1842	2798	6617	6602	6629	6610	941	552	9267	1937	1967	412
BANDRES_RESPONSE_TO_CARMUSTIN_WITHOUT_MGMT_48HR_DN	5216	3667	4034	87	2200	3638	3640	513	4902	107161145	116	5871	7283	5496	2962	343	70	3675	3151	3872	7456	3636	147	478	268	4192	4016	2052	7533	2534	5413	6473
BANDRES_RESPONSE_TO_CARMUSTIN_WITHOUT_MGMT_48HR_UP	6617	6554	6038	8521	6619	3903	1842	6623	8915	6602	6610	941	6629	6480	6489	2798	2665	2101
BARIS_THYROID_CANCER_DN	10111	4313	2886	55958	2264	5894	633	1001	688	7155	4735	4218	7317	8714	466	914	4738	11065	3659	3068	3480	95	960	114876	6636	8467	7398	595	4008	23521	3635	2339	3996	5925	2064	9267	2734	3431	3597	1460	6734	7076	894	307	959	8741	2244	7414	29941
BARIS_THYROID_CANCER_UP	100	51382	2644	51340	4899	6184	468	5929	10963	1347	1537	1315	1337	2073	2947	54205	23020	8894	4179	9926	5798	88	2752	1349
BARRIER_CANCER_RELAPSE_NORMAL_SAMPLE_DN	10695	79868	677	80233	8558	23117	613	26012	4779	23645	6829	10312	79816	3725	3303	8227	23550	26173	9772	6687	23192	3916	7297	23102	54584	89941	1455	10494	10443	55048	29894	6709
BARRIER_CANCER_RELAPSE_NORMAL_SAMPLE_UP	9053	3479	80321	8723	270	355	2678	5571	57102	7019	7850	9685	10863	5732	224	5697	8732	8693	1113	5873	1193	1359	5567	509	1389	9452	262	4033	2641	79625	79782	10982	4771
BARRIER_CANCER_RELAPSE_TUMOR_SAMPLE_DN	23334	5978	23302	4303	55898	6490	4122	5315	755	59341	51198	141	6311
BARRIER_CANCER_RELAPSE_TUMOR_SAMPLE_UP	11258	8992	1163	79752	51138	9412	4189	9550	3576	3015	79590	6782	4321	4067	11235	9140
BARRIER_COLON_CANCER_RECURRENCE_DN	8558	7102	5476	80762	26027	166	22887	10370	4924	5211	55643	83481	7881	938	79754	6773	682	56928	115703
BARRIER_COLON_CANCER_RECURRENCE_UP	6185	51290	6731	11169	302	2132	7095	286451	5701	10440	51463	3081	29909	81565	4809	51108	28231	3075	57187	10920	10714	400	11015	56521	23321	10330	55603	54432	9391	11137	54806	56886	8796	29922	7511	5162	283	6819	6570	2308	56681	9452
BASAKI_YBX1_TARGETS_DN	8337	2632	9522	6519	6296	1915	4233	276	8743	79090	64847	158471	3912	5002	27090	7163	7536	391059	23157	117177	9317	9060	85414	23362	23767	8519	3099	375449	5265	54800	7035	84168	79937	54502	9518	22837	10384	23015	7225	5564	23030	9685	7756	81031	55186	6319	694	10472	7422
BASAKI_YBX1_TARGETS_UP	359845	100506498	4173	5694	124565	3491	57415	2590	80179	3831	5134	6341	56937	6237	27242	26973	6236	54908	7468	53838	4494	374	81624	100288911	55355	10395	7286	51659	10628	2618	2950	7057	126353	55215	5985	1111	9212	6510	3918	22974	54939	1660	9232	4751	6008	3148	4495	79172	4176
BASSO_B_LYMPHOCYTE_NETWORK	10606	6950	2237	7791	3313	5690	79026	8553	5425	10866	1981	8896	6921	27258	10627	8337	5435	9750	4706	6636	4131	11337	26137	1540	6742	10856	6303	291	22974	3133	4085	25777	7345	57418	7375	3182	4014	10969	6231	27338	1503	23474	9214	4830	6672	6508	7979	3251	80208
BASSO_CD40_SIGNALING_DN	820	26469	653361	29760	2650	4861	3397	3399	10750	604	51465	10402	1429	10235	1439	9098	4207	7922	445815	3667	6850	3695	4814	55885	1687	8073	28951	473	199	28755	638	7832	8875	26191	4689	6518	10106	5577	5368	6929	3512	10603	25840	6480	655	3782	23299	2852	9771
BASSO_CD40_SIGNALING_UP	4602	9094	3663	3662	5880	8744	5791	10938	4049	4794	4792	3383	5996	3108	3123	4791	6776	4616	22936	10437	3726	6772	9322	643	9261	3359	4741	822	1380	7127	6504	9181	6348	960	10184	11156	1326	221692	2185	84159	10154	7185	23308	3134	10379	81552	1105	1844	4208
BASSO_HAIRY_CELL_LEUKEMIA_DN	5074	25816	7188	23240	643	28387
BASSO_HAIRY_CELL_LEUKEMIA_UP	2037	2012	3047	6934	7076	10395	11345	8522	4094	409	6857	6867	5253	25937	9528	26994	9672	199	6496	567	10288	6176	10873	26032	2247	2322	667	8434	26050	6253	7850	3039	7057	115207	5352	1102	5797	27306	5480	1612	6284	4618	3554	3606	10253	115	9341	3043	89927
BAUS_TFF2_TARGETS_DN	56271	9027	5950	419	1656	7001	50865	1075	5121	7932	9532	7069
BAUS_TFF2_TARGETS_UP	100506736	55600	4050	6890	931	344	9429	3105	345611	6935	100	7033	1800	2782	728358	587	2678	11054	6355	5698	5948	337	26191	1606	653808	1396	6514	1565	5696	25939	2981	3665
BECKER_TAMOXIFEN_RESISTANCE_DN	23089	10449	27250	4199	6868	6967	9859	3488	6947	7074	3066	7594	374	10286	1347	595	2260	7272	1848	938	7105	3554	2012	7026	202	171546	222	5947	23595	3480	4781	2697	54898	3576	4487	8513	4488	4071	79143	2104	5569	3930	2625	10626	3661	5796	10656	9635	8540
BECKER_TAMOXIFEN_RESISTANCE_UP	4836	3959	9166	5307	10544	7991	1381	645051	567	3397	3660	6876	5520	7366	6414	10410	3434	1363	8519	10950	1666	1509	7033	8537	2537	9111	283	58	10561	7031	10379	6642	3429	2052	10124	784	5753	5610	7980	684	8204	4250	1525	22928	4826	9636	2961	10099	1960
BEGUM_TARGETS_OF_PAX3_FOXO1_FUSION_AND_PAX3	182	5744	3400	7025	9760	2335	9050
BEGUM_TARGETS_OF_PAX3_FOXO1_FUSION_DN	6239	51330	23677	3815	3675	55240	3755	3589	64506	81606	8572	9249	29775	2150	9935	27122	7421	3397	4609	1969	1289	2048	2650	3371	649	4091	598	55966	3714	7869	8527	652	5054	7058	7078	1675	7422	274	7164	3691	7481	7071	970	4616	6662	2317
BEGUM_TARGETS_OF_PAX3_FOXO1_FUSION_UP	6446	51100	10154	2043	5099	27253	2778	5350	57045	7025	26053	4907	27010	9425	5577	1602	10203	10667	1268	33	5793	3078	10451	2823	4052	64084	57088	5607	1806	9510	8577	4121	3977	2791	9353	8543	5308	3400	9262	11096	54674	5087	27333	6322	4958	4254	8676	9522	81027
BEIER_GLIOMA_STEM_CELL_DN	3123	317649	773	404093	6655	8609	91775	7805	10457	23175	84864	129685	3109	113451	3119	2595	57602	3113	26270	23564	7090	10409	83648	118812	57463	3628	64430	64332	4891	23313	7529	84708	3176	2495	100131827	11343	54707	7732	7077	3117	55662	90203	1839	599	10385	2517	3486	1845	3122
BEIER_GLIOMA_STEM_CELL_UP	56675	28231	9658	441478	22987	9306	162681	23363	5194	25914	56265	114798	6017	55930	112724	27164	710	6495	24141	51251	7088	283120	51678	23327	157506	19	10842	4753	7767	645321	8842	1134	9465	170575	25897	2043	1299	2261	57186	401321
BENITEZ_GBM_PROTEASOME_INHIBITION_RESPONSE	6659	83667	6449	6664	93436	80174	547	3156	10137	6502	53635	23258	2033	7465	90007	51514	3091	23089	3658	4084	158427	10982	25793	4595	595	1719	694	54707	387082	55924	6613	1856	7157	8079	51122	10916	10957	23326	1613	55668	166	4783	440	54859	51133	11057	56905	112858
BENNETT_SYSTEMIC_LUPUS_ERYTHEMATOSUS	9636	10410	1668	10970	4599	9582	54739	4939	6772	2358	4600	4938	3959	10964	3665	375790	8743	8638	5359	4061	6890	1667	710	6036	23424	820	6279	3437	3430
BENPORATH_CYCLING_GENES	57153	22894	1032	51155	9928	4193	83541	11065	8568	55020	3014	3643	1163	1062	6093	8881	10068	7756	54532	1500	23152	4863	55599	84961	3434	5635	6715	729	56204	7033	57727	4751	3337	9547	9899	1869	6598	8930	8336	3690	51341	25961	10625	51514	84914	4281	9088	1955	9055
BENPORATH_EED_TARGETS	6585	26273	406	55829	3222	7782	3233	326343	5362	139818	9001	50506	3736	89797	6550	4488	8811	30009	467	7481	7161	399717	4094	1287	84628	220441	386757	4036	5734	3110	246	11035	2203	83741	22943	3235	4762	4990	29906	84525	10154	91373	92162	55336	55803	55531	2128	133	7080
BENPORATH_ES_1	1434	891	9910	23195	29785	4072	5331	3710	5771	2118	7547	90990	7019	25926	26135	55920	80155	2260	57633	63978	22800	26018	81542	57685	6426	10439	57122	64782	2562	10637	29920	51491	114569	6638	6626	3838	6611	262	90806	6480	9143	1763	26354	55388	5427	4173	5198	6059	11040
BENPORATH_ES_2	6997	1788	79727	2118	2842	10052	1592	2846	1841	64782	54596	9136	9074	4998	55237	79852	8820	2041	5936	23397	54821	79923	4605	79007	3070	63978	11200	23683	5822	993	79075	55787	4999	5460	51125	23302	7547	8884	9573	55388
BENPORATH_ES_CORE_NINE	9603	3159	688	3149	4605	83439	3609	7545	7004
BENPORATH_ES_CORE_NINE_CORRELATED	6873	23028	11169	51442	53335	64425	54815	5933	64919	25937	6664	9319	2976	64764	9111	10943	7022	1761	3148	3149	2001	2000	2627	3659	7468	4609	9603	1054	6659	4188	865	6663	6772	3607	3297	6689	1051	3096	7004	3400	7027	3159	1869	468	4783	3091	4605	60436	2120
BENPORATH_ES_WITH_H3K27ME3	8174	166979	2637	2200	158471	285966	23440	57179	4681	1641	4886	222546	2517	117154	57626	79668	429	3358	7472	92162	11023	148	84803	2834	27023	6920	130367	27012	30061	349334	796	776	134548	374378	65055	347730	9227	3303	8929	64064	79966	90527	84530	23671	6586	1746	6833	53616	3234
BENPORATH_MYC_MAX_TARGETS	9140	2649	4520	3306	27230	10329	10067	9956	10093	64834	1385	5693	2108	4726	51187	811	8554	10171	51304	4709	10389	9113	3621	8347	8269	5612	5564	6617	8487	5373	5164	10247	9167	1654	6509	6198	29107	7533	10982	4242	29911	7559	26060	7504	3134	10368	29954	4830	57804
BENPORATH_MYC_TARGETS_WITH_EBOX	6257	4582	6134	6223	2023	675	4817	10606	5664	10280	887	2592	9804	34	3145	2356	2717	3930	3151	5160	5133	1622	6844	26986	3660	27113	3312	2114	3925	8061	8558	551	4176	943	5997	4948	5915	661	2597	8504	7884	3181	5732	4353	7037	3291	7490	595	2395
BENPORATH_NANOG_TARGETS	23543	4013	55644	23468	5764	27230	23484	55851	6934	6781	285282	65117	80011	9814	3015	9929	3839	79596	5265	164	2067	953	1490	10622	7453	124152	51079	34	90809	57719	374882	23309	55527	10147	79587	9554	11218	7316	128338	9242	6189	9249	9836	26959	1808	79414	4037	152007	5771
BENPORATH_NOS_TARGETS	55188	51569	7547	153572	23463	3910	51366	11211	9227	25805	2521	3781	1848	84894	8317	6886	9215	9242	23363	10346	10003	9603	25788	27327	84705	10529	23412	79923	701	4123	9550	23213	79158	79947	4534	100652748	29028	56944	5082	6423	79960	55196	348235	8805	5924	6222	9425	2247	57633
BENPORATH_OCT4_TARGETS	8872	2308	51155	91768	6423	27345	8555	8846	84705	26227	5168	3781	2247	348235	11266	1809	10580	57633	2697	5082	6429	7323	56992	9325	11141	5519	79414	8705	22882	5631	1837	3037	23660	6938	7874	4534	27327	10092	1374	3727	9529	51268	79977	6422	9603	64794	6189	57492	22943
BENPORATH_PRC2_TARGETS	4118	84667	266743	7161	29091	201780	2300	340419	3224	6330	129804	57214	9118	22806	2201	6495	947	6886	22986	9542	25975	2891	9758	57535	2149	124872	151278	24141	9365	3239	5075	54798	5376	1594	387597	64321	114088	5734	2049	84504	389658	30009	9899	203111	284273	25903	2824	3651	9244
BENPORATH_PROLIFERATION	51182	2178	5805	79017	10635	2617	7804	10328	4171	55110	7272	5962	4751	4711	23413	29028	65005	1062	7037	51571	79723	113130	1033	29097	699	9377	51029	64785	7818	1054	113115	29089	83879	6280	9156	3608	2175	6632	4087	6637	23560	8559	9133	55872	3267	3930	7298	2146	4085
BENPORATH_SOX2_TARGETS	55211	1462	55837	3421	79759	28973	153572	94104	5218	9440	54520	27161	91975	4860	23468	6235	9188	51684	55662	9726	1982	6748	6992	80010	144699	10637	3550	7431	4088	4711	29796	84513	1856	342926	23363	57610	10146	7044	5527	595	27173	3609	54700	51773	6883	28512	283991	7089	3014
BENPORATH_SUZ12_TARGETS	6833	388531	5918	3225	203111	55340	390790	54897	23236	5069	7133	1149	150221	57336	11141	116443	4803	8929	4498	9839	27319	26050	5923	7093	55901	5827	401	30062	3310	284654	22806	5654	5015	84504	7472	440730	9152	4883	84525	1400	140597	3228	57393	3084	8941	58157	256586	1394	6886
BERENJENO_ROCK_SIGNALING_NOT_VIA_RHOA_DN	5500	6678	688	1282	1316	9592	10979	58527	2131	6311	11098	23451	3480	7412	80005	8829	51421	7357	9444	7168	51100	2152	51747	9260	1958	4627	70	8850	55884	10627	2194	79960	7026	59	1284	7414	6093	6309	26118	3309	6741	80014	1435	7494	5074	4026	1290	259282
BERENJENO_ROCK_SIGNALING_NOT_VIA_RHOA_UP	117581	1356	7148	5947	8153	728113	29927	7107	9536	10449	1041	5737	54458	467	57761	10397	706	2052	3695	5396	1728	22949	765	9328	947	217	2520	885
BERENJENO_TRANSFORMED_BY_RHOA_DN	7204	2585	10628	6400	6405	92675	6709	5118	3908	55577	2260	2149	92154	83719	9158	2019	1292	8425	3306	1374	23635	51661	4008	6038	28981	9445	3727	7421	7498	827	647087	1634	26286	2619	7291	51112	2629	53917	10540	2947	57153	10627	11346	54985	5376	4335	10659	2934	2621
BERENJENO_TRANSFORMED_BY_RHOA_FOREVER_DN	9590	151887	22822	10631	51602	10808	4256	1105	1894	5329	10188	8870	2149	2920	54893	1839	646	83903	5743	10040	2317	306	2697	9208	2069	255743	1969	8436	154796	27063
BERENJENO_TRANSFORMED_BY_RHOA_FOREVER_UP	5617	1647	4489	358	51635	7078	51170	1036	28959	55365	2632	51450	25791	216	56925	3590	1649	9975	5156	5376	1634
BERENJENO_TRANSFORMED_BY_RHOA_REVERSIBLY_DN	6876	5090	7070	10580	345611	10951	3491	2273	5734	214	90102	4609	51550	205	7114	72	9637	81	7057	133	26524	100526664	58	54206	3371	1848	1490	3624	5054	3481
BERENJENO_TRANSFORMED_BY_RHOA_REVERSIBLY_UP	1611	4062	4259	8878	54575	4501	5295	1759	2938	7133
BERENJENO_TRANSFORMED_BY_RHOA_UP	2098	29074	7398	7070	25804	79441	10460	6161	2146	54888	10963	84154	7283	10452	1763	7443	2817	10063	10189	1478	7301	58516	26524	5743	339665	26586	5597	6426	3776	10591	5983	2286	117246	5111	135250	3164	1105	1948	51154	133	2303	1503	56945	55651	5557	10051	51512	5424	5693
BERGER_MBD2_TARGETS	6035	5646	1056	7032	5967	63036	277
BERNARD_PPAPDC1B_TARGETS_DN	55711	23023	9637	5465	2948	54904	3092	3683	8614	89796	7057	2263	5265	387509	5914	4601	55357	1827	641372	346389	3488	3572	147991	5618	112268389	200734	55061	6781	8645	80758	80139	9522	1154	120	6452	57178	7867	83699	5909	3800	9759	10947	7033	2731	84513	55764	57586	23526	23231
BERNARD_PPAPDC1B_TARGETS_UP	64393	8125	1350	55691	4848	253461	8942	5179	23350	2029	56940	51187	84328	10094	4647	7289	23161	23256	2873	55684	54462	56894	55275	55333	8295	163486	1349	91526	26258	55105	11275	3006	6609	10324	11193	60492	9520
BERTUCCI_INVASIVE_CARCINOMA_DUCTAL_VS_LOBULAR_DN	4314	7048	2149	4239	84617	8404	108	5452	4958	64844	116535	10840	2006	6160	5293	6422	7450	947	7018	79780	4804	5175	161176	10628	64168	5950	5166	3479	216	857	63924	1805	1112	2167	6414	2078	23460	7148	4185	7133	6164	92241	51705	9370	7010	54857
BERTUCCI_INVASIVE_CARCINOMA_DUCTAL_VS_LOBULAR_UP	84299	9931	4606	199990	10273	1795	55048	1717	2886	7020	4900	219902	949	999	3717	2064	2288	22934	10893	10090	84250	7529	7332	3312
BERTUCCI_MEDULLARY_VS_DUCTAL_BREAST_CANCER_DN	23099	654342	104472715	51062	23637	284119	219654	2316	23008	4627	147906	6695	2273	93380	55831	87	6272	2938	1944	7267	6876	861	200734	144165	1909	358	7169	23363	7041	2969	201931	4188	4723	8365	320	89795	645166	7078	55107	800	84056	84239	8639	106481916	4628	10979	4921	8362	445815
BERTUCCI_MEDULLARY_VS_DUCTAL_BREAST_CANCER_UP	8531	441168	64866	196383	10436	10384	716	84883	4791	221002	55726	11119	56605	57473	57168	9688	1520	5604	5686	26147	11040	55110	55080	2553	6227	2550	51513	3001	653361	55165	875	57234	29780	3902	115361	1052	10105	348	5993	115362	2992	1890	115004	5464	9021	10906	3538	2035	26577
BHAT_ESR1_TARGETS_NOT_VIA_AKT1_DN	157638	5468	1942	23328	1604	288	9569	23362	1001	6256	9080	1903	84189	7832	7586	63027	8829	9766	57530	64764	23179	165679	5087	64067	5167	57619	7328	7088	124936	9697	26959	122786	2099	55812	57198	84159	687	9121	2131	5166	4088	11099	54578	9723	1131	210	114884	2625	3321
BHAT_ESR1_TARGETS_NOT_VIA_AKT1_UP	25987	115	8140	55244	60386	81875	1870	2317	3795	25909	8563	114904	7466	1545	3055	6461	23030	23541	28966	9277	399665	91107	90249	10603	5655	6509	83643	2274	9424	6338	744	55388	54868	27295	10171	5305	3487	53834	29914	64377	1952	51388	23286	252969	54865	23370	3954	9862	7450
BHAT_ESR1_TARGETS_VIA_AKT1_DN	23613	283078	9723	9121	2820	7088	3321	51363	7328	55568	10826	5166	84159	25875	79156	481	9605	598	157638	9568	55625	2099	23328	5784	57198	8412	55315	7042	23362	11099	3371	7903	29760	51141	55788	154313	10057	1628	255488	57530	210	64764	80263	29841	8829	8000	26959	54843	5916
BHAT_ESR1_TARGETS_VIA_AKT1_UP	140730	3123	2288	10940	467	85395	80233	9862	79935	11135	144404	2353	7466	29914	80709	6242	9536	114034	64377	3860	25987	109	6337	7494	5174	252969	6542	51559	126410	9687	4176	1870	51659	4054	3475	5241	55615	6723	9781	9214	4004	2683	27202	28966	60598	5036	78999	84842	23541
BHATI_G2M_ARREST_BY_2METHOXYESTRADIOL_DN	79898	5816	51108	57761	9573	84706	831	5571	79961	1491	875	4990	84283	8690	57758	57474	54102	468	7504	22871	6164	6448	55070	57185	256355	84273	196483	10491	7079	6160	51149	6154	727	79630	26471	83478	55323	84836	1153	64333	84954	26149	3475	51027	29968	122481	6122	7805	79752
BHATI_G2M_ARREST_BY_2METHOXYESTRADIOL_UP	1958	55872	8727	100101467	9440	286676	5814	4660	84839	8877	57405	4605	3491	3012	11009	23603	51053	54441	8539	711	60559	6627	51449	84617	55041	22943	3842	5873	991	83540	4706	3006	55706	27342	255239	163702	2590	5143	644297	9787	8740	3984	147138	2791	84366	4893	3320	27099	54922
BHATTACHARYA_EMBRYONIC_STEM_CELL	26640	1973	9212	892	983	2058	6128	3838	871	6741	5460	11168	9188	3308	10459	10694	57633	79960	79071	51083	6124	10644	813	84617	7594	6229	3182	3148	9232	3417	51514	3066	57685	79923	219409	221079	6432	4678	8519	24137	5308	5684	7138	55920	2697	26354	6997	4831	6175
BIDUS_METASTASIS_DN	55194	79895	9535	84875	1796	5164	79763	23710	3995	80162	2624	56995	3240	6503	51312	285266	32	57121	80345	8496	10417	395	6404	114907	4683	342908	87	23755	102724312	54453	2162	2995	140606	3140	23166	8045	50506	5304	259232	1160	59339	55761	121274	79670	93210	55129	7106	8837	23518
BIDUS_METASTASIS_UP	3320	200845	23397	7027	5716	390411	3189	51729	5033	10920	51132	1111	9702	10776	9972	81706	90417	3015	8550	55388	10657	57403	1736	4904	23545	150082	6241	4893	10051	7803	10236	152078	26683	23435	64795	64769	57003	29127	51203	9188	8428	7416	24137	3192	7403	219988	1434	170302	6426
BIERIE_INFLAMMATORY_RESPONSE_TGFB1	2920	5743	6364	6372	4609
BILANGES_RAPAMYCIN_SENSITIVE_GENES	60625	2180	56996	388021	7127	6209	23398	6303	23644	125058	2820	5546	10489	286262	84172	10861	140890	151742	140707	117143	6135	6164	283927	10268	57698	6147	11224	23138	3638	3655	9439	4758	9001	6155	6146	8315	10592
BILANGES_RAPAMYCIN_SENSITIVE_VIA_TSC1_AND_TSC2	5250	11051	3476	7280	10576	10935	9533	5269	10945	292	3615	140707	10382	3178	84320	23555	51263	8996	6234	6160	6950	633	4673	10575	9804	84838	9255	1968	1431	689	7386	26330	5479	4736	6173	617	25873	10478	203068	1429	9501	3646	10606	641371	2992	956	6227	8225	10412
BILANGES_SERUM_AND_RAPAMYCIN_SENSITIVE_GENES	6223	6203	6202	7178	51386	55850	7311	6132	8665	27439	1915	10253	5859	6154	1933	56659	6217	6152	6208	6137	6201	2197	55218	6229	10480	6228	29997	26960	23309	6159	6156	6130	6124	6191	9045	1937	5763	6144	6129	6204	8667	6193	6188	9349	4048	23521	6207	1975	6194
BILANGES_SERUM_RESPONSE_TRANSLATION	1937	6193	6191	9045	6194	8570	1375	6144	53940	10412	8665	6934	1933	1915	4634	1759	6201	341359	1586	10399	6142	6188	6128	6202	6134	6159	3906	6124	23046	5763	84159	8667	6223	55225
BILANGES_SERUM_SENSITIVE_GENES	4314	7280	266722	9804	55225	1028	57552	84159	633	2938	11140	58528	252839	203068	2829	5179	126006	3196	1375	25791	1429	3646	6934	1656	440387	341359	22953	23195	6222	115811	4736	8260	3906	10412	645	5457	4634	5662	115362	92140	5351	7090	150372	9244	2550	51092	29789	23395	89891
BILANGES_SERUM_SENSITIVE_VIA_TSC1	221527	7277	4222	3726	285126	64388	1958	79047	390	26608	2888	3890	22822	1846	55813	1642	375323	4239	9356	4826	6863
BILANGES_SERUM_SENSITIVE_VIA_TSC2	10615	7058	10360	8729	57613	9879	4734	55704	6597	57187	23293	4926	8661	9669	1490	1278	23095	1281	3833	79034	3491	23405	6634	476	2734	728689	283742	347733	55236	125058	3008
BILBAN_B_CLL_LPL_DN	26047	6303	301	9314	8339	2353	4332	3148	9454	5621	9459	26137	5366	6799	79368	5997	1843	3398	23360	1973	25957	339287	283796	3726	57018	8870	2745	6421	56940	6432	64231	825	23527	55082	2534	51411	6653	4082	10875	22914	6932	10147
BILBAN_B_CLL_LPL_UP	28900	51284	5292	8910	3817	55884	3117	55127	4938	55326	1687	9823	4905	2208	4939	3495	65124	665	8915	1236	23291	22982	9674	1374	6238	388650	23089	4023	23460	1595	2317	605	6480	55734	51582	10129	1756	4236	475	8295	23216	27240	9844	4605	9962	23268	27090	9590	634
BILD_CTNNB1_ONCOGENIC_SIGNATURE	1778	9411	26524	26225	1591	730755	55205	170506	4750	5744	10772	55970	58517	2908	5325	23030	2058	3552	80205	9444	23254	80204	23049	860	1462	7128	9126	1997	546	79101	987	8313	91746	6653	9830	23023	4921	9169	7150	140890	80139	51003	25957	157869	79109	9749	28996	11335	79048
BILD_E2F3_ONCOGENIC_SIGNATURE	1917	6117	81831	27065	6874	10612	2175	10645	79101	10194	388228	158399	22808	9120	4678	56548	7915	109	8739	9368	10656	7128	134549	2850	29028	4324	221061	6812	55084	11168	5379	2237	85358	7074	23228	4747	23456	23195	23333	8604	6450	84915	55225	2643	53346	9308	1609	64130	92370
BILD_HRAS_ONCOGENIC_SIGNATURE	29126	81848	4170	9592	7039	1604	80328	8334	285672	6926	65059	101	8797	4673	4323	4067	7076	5473	10397	23529	1839	3783	1847	835	150381	3223	4953	163259	8651	50515	5292	805	2710	5266	3949	79993	9982	23645	85301	490	113146	8848	861	154	6515	54910	6382	7980	23524
BILD_MYC_ONCOGENIC_SIGNATURE	493	2012	51651	7846	4804	170689	1606	144577	55341	84916	79413	51619	10244	617	55902	1019	64285	118568819	861	5213	7965	100288413	119559	6573	10514	8334	7051	101	9221	55785	339230	1140	9266	3329	87178	286042	26094	1723	7052	3303	1289	10379	79711	7127	55621	1801	255231	6949	23171
BILD_SRC_ONCOGENIC_SIGNATURE	7072	10808	23150	9388	6714	6653	326625	6744	89845	23765	10299	4999	27107	131566	5896	7128	5744	8295	26278	51592	79813	7559	1452	5055	57493	150696	25820	771	81926	7804	157680	834	8853	4572	10634	9988	4012	125476	47	4047	1277	64848	55120	4140	144165	55612	6526	55870	23023
BIOCARTA_41BB_PATHWAY	3458	8744	3565	4792	3604	3558	11183	5599	4217	1147	1432	5970	7186	1386	3551	4790	4214	3725
BIOCARTA_ACE2_PATHWAY	5972	1282	183	1215	1288	59272	1636	1287	186	185	1284	1285	1286
BIOCARTA_ACETAMINOPHEN_PATHWAY	1544	1571	5743	5742	9970
BIOCARTA_ACH_PATHWAY	356	5294	5913	5295	2309	7533	1146	1140	572	2185	7015	4593	207	5290
BIOCARTA_ACTINY_PATHWAY	58	8936	5688	4914	5879	10163	10152	4690	8544	10787	10810	8976
BIOCARTA_AGPCR_PATHWAY	2868	2778	5568	5573	5577	5579	5567	408	5575	5578	5576
BIOCARTA_AGR_PATHWAY	5595	58	10298	57144	1605	5913	10718	7402	5599	3908	375790	9542	5879	5594	1134	9815	5058	3909	3084	998	1956	1756	5062	4593	9459	2017	6667	1128	3688	3910	5063	3725	1855
BIOCARTA_AHSP_PATHWAY	2623	210	7389	3145	51327	2235	3039	211	1371	7390	212	3043	3040
BIOCARTA_AKAP13_PATHWAY	9170	1902	5568	387	5577	11214	5567	2768	5571	5576	23566
BIOCARTA_AKAP95_PATHWAY	9918	891	5515	5568	1655	5577	5567	5571	5576	983	10270
BIOCARTA_AKAPCENTROSOME_PATHWAY	5515	5568	387	79902	4133	5577	5585	5116	5567	5571	5581	5576	10142	983
BIOCARTA_AKT_PATHWAY	356	5294	8517	4792	5515	2690	5295	1147	2309	7533	842	572	2308	5170	5970	3320	207	5290	4303	3551	4790	2688
BIOCARTA_ALK_PATHWAY	1482	652	650	4633	4878	4089	7048	8321	7042	4091	27302	324	8646	4090	4879	2626	7471	9241	653	2932	90	659	655	1499	7049	7046	5981	657	8312	7043	1386	6885	4086	7040	4208	6927	1855
BIOCARTA_ALTERNATIVE_PATHWAY	5199	629	730	731	1675	729	727	718	735
BIOCARTA_AMAN_PATHWAY	2529	4123	10690	4121	4122	57134	7903	4125	2526	10905	8707	6484	2527	2528	8708
BIOCARTA_AMI_PATHWAY	1282	2155	5627	462	5340	1288	5624	51327	2244	2243	2159	1287	2149	5327	1284	7035	1285	1286	2147	2266
BIOCARTA_ARAP_PATHWAY	10564	9266	1314	27128	9267	375	8729	116984	1212	9265	116985	2822	8853	50807	10565	26286	55738
BIOCARTA_ARENRF2_PATHWAY	1429	2939	5599	4780	4097	3163	5447	5594	5579	9817	1432	1385	3162	23764	7975	5578	8574	3725	2353	486
BIOCARTA_ARF_PATHWAY	5294	7291	84172	5295	4609	5925	5879	25	7157	4193	51082	1029	6909	25885	5290	1869	9533
BIOCARTA_ASBCELL_PATHWAY	941	356	3565	3558	3586	355	940	958	3122	3127	959	920	3123	3126	3125
BIOCARTA_AT1R_PATHWAY	5595	183	3265	5599	5604	5894	2002	2776	801	5879	5594	6464	5058	2885	5579	5605	805	185	1956	2185	6416	808	5578	1386	4214	3725	6654
BIOCARTA_ATM_PATHWAY	1111	1647	4792	5599	7161	4361	672	11200	472	1026	25	7157	4193	4683	5970	5932	4790	5888	10111	3725
BIOCARTA_ATRBRCA_PATHWAY	5884	1111	675	5810	3364	4361	672	2177	545	2175	11200	2178	472	7157	4683	2176	2189	5888	2188	10111	5883	11277
BIOCARTA_BAD_PATHWAY	3562	5595	4254	5294	5295	6195	596	5568	3479	107	7533	5573	572	5594	5577	3815	5567	5575	207	5290	1439	581	5576	3563	3480
BIOCARTA_BARD1_PATHWAY	672	2177	2175	2178	2176	2189	580	2188
BIOCARTA_BARR_MAPK_PATHWAY	5595	156	2778	5604	5894	3738	107	3737	3736	23236	5594	5605	408	1759
BIOCARTA_BARRESTIN_PATHWAY	156	5465	2778	3738	107	3737	3736	23236	160	408	1173	1759
BIOCARTA_BARRESTIN_SRC_PATHWAY	5595	2268	3265	156	2778	5604	5894	3738	107	3737	3736	23236	5594	5605	408	1759	3055
BIOCARTA_BBCELL_PATHWAY	356	355	940	958	3122	3127	959	920	3123	3126	3125
BIOCARTA_BCELLSURVIVAL_PATHWAY	3727	840	5977	5294	5295	836	2475	331	10575	332	207	5290	51341	3688	2353
BIOCARTA_BCR_PATHWAY	5595	3265	4776	974	7409	5599	5604	5894	695	2002	5335	801	4773	6850	5879	6464	5530	4775	2885	5579	805	1432	4067	5532	808	5578	4772	973	4214	3725	6654	2353	5533
BIOCARTA_BIOPEPTIDES_PATHWAY	5595	183	3265	3827	5599	5604	5894	5335	801	2534	186	5594	6464	6776	2885	5579	6774	5605	805	1432	2185	808	5578	1020	2767	2147	3717	6654	6772
BIOCARTA_BLYMPHOCYTE_PATHWAY	941	3683	1378	3689	1380	958	3122	3127	3383	2213	5788	3123	3126	3125
BIOCARTA_BOTULIN_PATHWAY	6844	6616	1134	1128	6804
BIOCARTA_BTG2_PATHWAY	4803	3276	8208	10036	694	5925	7157	3219	2246	7832	595
BIOCARTA_CACAM_PATHWAY	84254	57172	801	10645	8536	805	808	1385	814
BIOCARTA_CALCINEURIN_PATHWAY	4776	5335	2776	801	4773	1026	5530	4775	5579	805	5532	808	4082	6670	5578	4772	6667	5533
BIOCARTA_CARDIACEGF_PATHWAY	183	3265	1910	1909	4609	387	5335	186	1950	5579	1956	5970	1906	5578	8038	4790	3725	2353
BIOCARTA_CARM_ER_PATHWAY	3066	10013	9759	3065	9612	8204	672	2099	190	10498	10014	1387	11331	23426	2033	8841	595	10891	23013	6908	2957	5469	126961	4208	10011	27043
BIOCARTA_CARM1_PATHWAY	5568	5573	10498	5577	1387	5567	1385	2033	5575	6256	5576	5914
BIOCARTA_CASPASE_PATHWAY	3002	5551	834	843	840	4001	330	1677	837	836	142	842	331	835	1676	397	84823	317	4000	841	839	329
BIOCARTA_CB1R_PATHWAY	1269	1268	5338	23646	570	5337	2166
BIOCARTA_CBL_PATHWAY	5156	4233	51100	1950	2885	56904	5579	1956	867	5578	1436	30011
BIOCARTA_CCR3_PATHWAY	5595	5288	3265	6356	4633	2778	5604	5894	387	2776	23236	5594	4660	5579	1232	5578	27035	3984	9475
BIOCARTA_CCR5_PATHWAY	6351	5599	5335	2776	801	6347	1234	5579	805	1432	2185	808	6387	5578	7852	3725	2353
BIOCARTA_CD40_PATHWAY	8517	4792	1843	1147	7128	9020	7189	958	8518	5970	7187	959	3551	4790	4214
BIOCARTA_CDC25_PATHWAY	995	1111	994	7533	7465	4661	472	993	983
BIOCARTA_CDC42RAC_PATHWAY	5156	5295	387	5879	5058	998	5290	8976
BIOCARTA_CDK5_PATHWAY	5595	4803	3265	8818	5604	5894	1958	4804	5594	5605	8851	3817	1020
BIOCARTA_CDMAC_PATHWAY	5595	3265	4792	5604	5894	4609	7124	23236	5594	5579	5970	5578	4790	50624	3725	2353
BIOCARTA_CELL2CELL_PATHWAY	1445	1496	5175	1495	1499	9564	88	87	7414	89	26045	29119
BIOCARTA_CELLCYCLE_PATHWAY	1017	891	1030	7027	1019	1021	1022	5933	1027	898	902	1026	894	5925	8900	1032	993	1029	595	1031	896	1869	983
BIOCARTA_CERAMIDE_PATHWAY	5595	8772	5599	5604	596	5894	7132	572	8439	9131	5594	8717	6609	5970	6416	8737	7186	841	4790	581	4214
BIOCARTA_CFTR_PATHWAY	154	5568	107	5573	5577	7430	5567	1080	5575	5576	9368
BIOCARTA_CHEMICAL_PATHWAY	840	836	596	1965	142	842	472	572	7157	5579	7094	207	5578	317	637	581	839	6772
BIOCARTA_CHREBP_PATHWAY	5562	5565	5515	2778	5568	107	5573	116285	5577	5563	5567	5575	5571	53632	5576	51085	51422	23205	5564
BIOCARTA_CIRCADIAN_PATHWAY	406	1407	9575	5187	1454	1408
BIOCARTA_CK1_PATHWAY	1812	2911	1813	5515	5568	5573	84152	23236	5577	5530	5567	8851	5575	1453	5576	1020
BIOCARTA_CLASSIC_PATHWAY	713	730	731	717	716	714	729	727	715	718	100293534	720	712	735	721
BIOCARTA_COMP_PATHWAY	713	629	730	5648	731	1675	717	716	714	729	727	4153	715	718	100293534	720	712	735	10747	721
BIOCARTA_CPSF_PATHWAY	1479	1478	1477	10914	10898	29894	51692	53981	8106	100529063
BIOCARTA_CREB_PATHWAY	5595	3265	5295	6195	5568	107	5573	5879	5594	5577	2885	5579	1432	5567	9252	1385	5575	207	5578	5290	5576	6654
BIOCARTA_CREM_PATHWAY	2492	2488	107	1390	7514	9457
BIOCARTA_CSK_PATHWAY	917	916	1445	919	5568	107	7535	5573	5577	1387	3932	5567	915	3122	5575	3127	920	5576	5788	3123	3126	3125
BIOCARTA_CTBP1_PATHWAY	7341	6935	1487	7329	999	10055	10054	4842
BIOCARTA_CTCF_PATHWAY	5294	4089	7048	974	5515	5295	7042	4090	4609	1027	2475	10664	7157	6198	7049	4193	7046	5728	1029	5290	7043	4086	973	7040
BIOCARTA_CTL_PATHWAY	3002	356	5551	917	916	919	3683	3105	355	3689	915	567	3383
BIOCARTA_CTLA4_PATHWAY	941	917	916	23308	29851	3558	5295	919	942	1493	940	2885	3932	915	5781	3122	3127	5290	3702	3123	3126	3125
BIOCARTA_CXCR4_PATHWAY	5595	5288	3265	5295	5604	5894	5335	2776	5594	5579	1398	9564	2185	5970	6387	5578	5290	7852	4790
BIOCARTA_CYTOKINE_PATHWAY	3576	3562	3596	3458	3578	3552	3567	200081	3439	3605	3565	3606	3558	3456	3600	3586	7124	3603	3569
BIOCARTA_D4GDI_PATHWAY	3002	5551	834	843	836	142	842	397	317	394	841	3725
BIOCARTA_DC_PATHWAY	3562	3596	3458	290	1437	3567	924	3439	921	3565	945	3456	3586	3687	958	914	51284
BIOCARTA_DEATH_PATHWAY	843	840	4792	8772	330	1677	836	596	1147	842	331	6709	8837	9020	8717	8718	8743	1676	5970	8737	7186	317	637	4000	841	4790	839	329	2620
BIOCARTA_DICER_PATHWAY	26523	23405	192669	192670	27161
BIOCARTA_DNAFRAGMENT_PATHWAY	3002	840	1677	836	7153	3146	3148	7155	1676	2021
BIOCARTA_DREAM_PATHWAY	5595	4986	5568	1390	5573	5577	30818	5567	1385	5575	5576	3725	2353
BIOCARTA_DSP_PATHWAY	5595	1844	1850	5599	1843	1848	1846	1432	1852
BIOCARTA_ECM_PATHWAY	5595	5294	3265	4633	5295	5604	5894	387	6093	2534	5594	6464	7094	5216	2934	1729	5290	394	3688
BIOCARTA_EDG1_PATHWAY	5595	5294	6610	8877	5156	5295	1901	107	3690	387	5879	23236	5594	80309	3685	5579	6609	207	427	5578	5154	5290
BIOCARTA_EEA1_PATHWAY	1950	5868	1956	9146	7018	7037	8411
BIOCARTA_EFP_PATHWAY	1017	891	1019	1021	1022	57154	9133	2099	1024	7157	64750	2810	7706	1020	1018	983
BIOCARTA_EGF_PATHWAY	5595	3265	5295	5599	5604	5894	2002	3716	5335	1950	6464	6776	2885	5579	6774	1956	6416	6722	5578	5290	1457	4214	5921	3725	6654	2353	6772
BIOCARTA_EGFR_SMRTE_PATHWAY	7067	9612	5604	7068	1950	1432	1956	6256	7704	4214	5914
BIOCARTA_EICOSANOID_PATHWAY	5732	240	2052	27306	9536	1573	5731	5743	5734	5742	2053	57105	5740	23236	6915	5733	5739	5321	241	6916	5737	10800
BIOCARTA_EIF_PATHWAY	1973	10209	1965	1982	1977	8894	1983	1981	8672	29904	1938	1974	1964	8661	1968	3692
BIOCARTA_EIF2_PATHWAY	5610	1965	8893	8894	1983	2932	27102	1968	9451	440275
BIOCARTA_EIF4_PATHWAY	5595	2690	1973	5295	1982	1977	5164	2475	8569	26986	1978	5594	1981	5170	5579	6198	8672	3667	1432	5728	1974	207	5578	5290
BIOCARTA_EOSINOPHILS_PATHWAY	3562	1437	3567	6356	1232	6352	3122	3127	3123	3126	3125
BIOCARTA_EPHA4_PATHWAY	58	6403	2047	5908	2043	2534	4067	3688
BIOCARTA_EPO_PATHWAY	5595	2056	3265	5777	5599	5604	5894	2002	5335	6464	6776	2885	6777	2057	1457	3717	3725	6654	2353
BIOCARTA_EPONFKB_PATHWAY	2056	4792	1026	6648	5970	2902	3091	4790	2057	405	3717
BIOCARTA_ERAD_PATHWAY	4123	4121	4122	26232	8454	6500	57134	9695	7329	4125	10905	9978	10055	7841	29927	821	23193	10054	56886
BIOCARTA_ERBB3_PATHWAY	2065	7321	1950	3084	1956
BIOCARTA_ERBB4_PATHWAY	5663	10718	2066	6868	9542	5579	5578
BIOCARTA_ERK_PATHWAY	5595	4803	3265	5156	5515	8818	2778	5604	6195	5894	2002	4609	8569	4804	5594	6464	2885	6774	5605	1956	5801	9252	2872	3817	3480	3688	6654
BIOCARTA_ERK5_PATHWAY	5595	5294	3265	5295	6195	5598	5335	4914	5594	6464	2885	1385	207	5290
BIOCARTA_ERYTH_PATHWAY	3562	3578	4254	1437	3552	1440	2056	7042	3479	3589	2322	6348	7043	7040	3569
BIOCARTA_ETC_PATHWAY	7384	291	498	293	6392	6389	6391	6390	2820	4694
BIOCARTA_ETS_PATHWAY	3066	23309	3265	2117	1874	9612	1435	5933	2113	10014	25942	1436	11218	2114	1869	3725	2353
BIOCARTA_EXTRINSIC_PATHWAY	2153	2155	2152	5627	462	5624	2244	2243	2159	2149	7035	2147	2266
BIOCARTA_FAS_PATHWAY	356	843	840	8772	4001	8767	1677	5599	836	142	355	1616	6709	8837	5925	5058	5783	1676	5591	397	6416	5062	11124	84823	4000	6885	841	4214	839	3725
BIOCARTA_FBW7_PATHWAY	1017	7027	8454	6500	898	5925	997	55294	1869
BIOCARTA_FCER1_PATHWAY	5595	2205	5294	3265	4776	7409	5295	5599	5604	5894	695	2002	5335	801	4773	6850	2206	5594	2207	6464	5530	4775	2885	5579	805	4067	5321	5532	6416	808	5062	5609	4772	5290	4214	3725	6654	2353	5533
BIOCARTA_FEEDER_PATHWAY	4351	3098	3795	5236	11181	3938	7167	5837	5836
BIOCARTA_FIBRINOLYSIS_PATHWAY	5328	5340	2244	2162	2243	5054	2149	5327	1361	5055	2147	2266
BIOCARTA_FLUMAZENIL_PATHWAY	2558	2876	2559	2555	2556	2554	2557	6647	5581
BIOCARTA_FMLP_PATHWAY	2357	5595	5288	3265	2769	4776	4792	5604	5894	2002	57172	801	4773	5879	23236	5594	8536	5530	5058	4775	5608	5605	805	1432	5532	5970	5606	808	4772	4688	4790	653361	4214	5533
BIOCARTA_FOSB_PATHWAY	3727	2891	84152	2354	1020
BIOCARTA_FREE_PATHWAY	7498	3576	2876	2937	7124	2936	6647	5970	27035	4790
BIOCARTA_FXR_PATHWAY	3949	9971	8431	10062	2172	6256	19
BIOCARTA_G1_PATHWAY	1017	6502	1030	4089	7027	3065	1019	1021	7042	1027	898	545	472	1026	5925	8900	25	7157	993	2932	1029	595	7043	1719	7040	1869	4088	983
BIOCARTA_G2_PATHWAY	995	891	1111	10971	1647	6195	994	672	7533	7465	545	4661	11200	472	1026	1032	7157	993	4193	5591	997	2033	5347	983
BIOCARTA_GABA_PATHWAY	29979	2558	2559	2555	2556	2554	10243	2557	4905	11337
BIOCARTA_GATA3_PATHWAY	3596	3567	3565	5568	5573	4773	5577	1432	5567	5606	5575	2625	4772	5576
BIOCARTA_GCR_PATHWAY	154	5294	4878	2908	2778	5295	801	805	301	5970	808	10699	3320	207	5290	4790	4846
BIOCARTA_GH_PATHWAY	5595	5294	3265	8651	5777	2690	5295	5604	6195	5894	5335	6517	5594	6464	6776	2885	5579	3643	3667	6722	5578	5290	6777	6927	2688	3717	6654
BIOCARTA_GHRELIN_PATHWAY	3483	6750	2691	3479	9771	3489	3485	3486	3487	51738	3488	3484	2688
BIOCARTA_GLEEVEC_PATHWAY	5595	1399	5294	3265	5295	5599	5604	5894	4609	572	6776	2885	6416	613	207	5290	6777	4214	3717	3725	6654	2353	6772
BIOCARTA_GPCR_PATHWAY	5595	3265	4776	5604	5568	5894	2002	107	5335	2776	5573	801	4773	5577	5530	4775	6197	5579	805	5567	5532	808	1385	5575	5578	4772	5576	3725	2353	5533
BIOCARTA_GRANULOCYTES_PATHWAY	3576	3458	3552	1440	6403	3684	3683	7124	3689	5175	3384	727	6404	3383	6402
BIOCARTA_GSK3_PATHWAY	2697	4615	8321	5515	5610	5295	3929	324	7471	2932	5170	1499	5970	595	207	5290	8312	4790	1855	51176
BIOCARTA_HBX_PATHWAY	3265	6464	10542	2885	2185	1385	6654
BIOCARTA_HCMV_PATHWAY	5595	5294	5295	5604	5925	5594	5608	5605	1432	5970	5606	1385	207	5290	4790	6667	4214
BIOCARTA_HDAC_PATHWAY	5294	551	5295	5598	3479	4654	57172	7533	801	4773	8536	5530	10014	5608	3643	805	1432	5532	808	23523	207	4772	5290	3480	5533
BIOCARTA_HER2_PATHWAY	5595	5294	3265	2065	5295	3570	5604	5894	2099	10498	2066	5594	6464	2885	2064	6774	1956	23426	2033	3572	5290	3569	6654
BIOCARTA_HES_PATHWAY	8321	23493	7471	3280	28514	84667	2932	3516	4853	4851	6927	1855
BIOCARTA_HIF_PATHWAY	2056	3939	7422	444	5034	10987	1906	1385	2033	7428	3320	3091	405	4846	3725
BIOCARTA_HIVNEF_PATHWAY	356	5663	840	5664	4792	8772	4001	330	1677	5599	836	596	5580	142	4217	9530	1147	7124	355	7133	7132	4926	842	1616	331	835	6709	8837	9020	5925	8717	4193	1676	5591	5970	397	71	5062	8737	2934	7186	7185	5609	84823	317	8738	637	4000	841
BIOCARTA_HSP27_PATHWAY	58	3552	356	836	596	7867	7124	355	842	1616	3315	317	9261	3316
BIOCARTA_HSWI_SNF_PATHWAY	6602	4763	2908	6601	6597	8289	6599	60	6598	6908	2957	6605
BIOCARTA_IFNA_PATHWAY	10379	3439	7297	3456	3716	3454	6773	3455	6772
BIOCARTA_IFNG_PATHWAY	3458	3716	3459	3460	3717	6772
BIOCARTA_IGF1_PATHWAY	5595	5294	3265	5295	5599	5604	5894	3479	2002	6464	2885	3667	5781	6722	5290	3480	1457	5921	3725	6654	2353
BIOCARTA_IGF1MTOR_PATHWAY	5515	5295	1965	3479	1977	5164	8893	2475	1978	8894	2932	5170	6198	5728	3636	207	1968	5290	3480
BIOCARTA_IGF1R_PATHWAY	5595	3265	5295	5604	6195	5568	5894	107	7533	5573	572	5594	5577	6464	2885	3667	5567	5575	207	5290	5576	3480	6654
BIOCARTA_IL10_PATHWAY	3552	3586	3716	7124	6776	6774	644	3587	645	3162	3569	3588	6772
BIOCARTA_IL12_PATHWAY	3458	917	916	2119	7297	6775	3606	5599	919	2833	1234	5608	8809	3595	1432	915	3594	3717	3725
BIOCARTA_IL17_PATHWAY	3576	3562	4254	1440	917	916	965	3605	925	919	947	915	914	920	3569
BIOCARTA_IL1R_PATHWAY	3552	3439	3557	4792	4615	3456	3553	7042	5599	1147	7124	11213	9020	7189	3656	5608	3556	1432	5970	10454	5606	3654	7043	6885	3551	4790	7040	4214	3569	3725	3554
BIOCARTA_IL2_PATHWAY	3561	5595	3265	3558	5599	5604	5894	2002	3716	3559	6850	6464	6776	2885	3932	3560	3718	6777	1457	3725	6654	2353
BIOCARTA_IL22BP_PATHWAY	7297	3716	6776	6774	3718	9021	6777	3717	6772
BIOCARTA_IL2RB_PATHWAY	3561	5595	356	1399	5294	3265	8651	9111	5777	5295	596	5894	4609	3716	3559	355	5478	572	22806	6850	8837	5594	6464	6776	2885	6198	3667	3560	867	3718	207	9021	5290	6777	1869	6654	2353
BIOCARTA_IL3_PATHWAY	3562	5595	3265	5777	5604	5894	6464	6776	2885	1439	6777	3563	3717	6654	2353
BIOCARTA_IL4_PATHWAY	3561	3565	3716	6464	2885	6198	3667	3566	3718	6778	207
BIOCARTA_IL5_PATHWAY	3567	6356	3568	3565	3553	1232	3122	3127	920	3569	3123	3126	3125
BIOCARTA_IL6_PATHWAY	5595	3265	3570	5604	5894	2002	3716	6464	2885	6774	5781	3718	1051	6722	3572	1457	3569	3717	3725	6654	2353
BIOCARTA_IL7_PATHWAY	5294	9111	5295	596	3716	2534	6776	1387	3932	2185	3718	2033	5290	3575	3574	6777
BIOCARTA_INFLAM_PATHWAY	3576	3562	3596	3458	1437	3552	1440	3567	3439	3565	3558	3456	7042	3600	1435	3586	7124	3589	3122	3127	5154	3574	7043	920	7040	3569	3123	3126	3125
BIOCARTA_INSULIN_PATHWAY	5595	5294	3265	5295	5599	5604	5894	2002	6517	6464	2885	3643	3667	5781	6722	5290	1457	5921	3725	6654	2353
BIOCARTA_INTEGRIN_PATHWAY	5595	58	1399	3265	857	1445	2889	5599	5604	5894	5906	387	6093	2534	5594	6464	2885	4660	5605	7094	7145	9564	7791	88	823	87	826	613	3688	7414	89	84290	3725	6654
BIOCARTA_INTRINSIC_PATHWAY	2161	2160	1282	2153	5627	462	3827	1288	5624	3818	2244	2243	2159	1287	710	2149	1284	2158	1285	1286	2157	2147	2266
BIOCARTA_ION_PATHWAY	5029	5335	5579	2185	5578
BIOCARTA_IRES_PATHWAY	1973	1982	1977	1981	8672	1974	8661
BIOCARTA_KERATINOCYTE_PATHWAY	5595	356	3265	4792	5515	5599	5604	596	5580	5894	5603	4217	1147	7124	355	7133	7132	5583	1616	2113	9020	1950	5594	5579	5608	1432	1956	5588	5970	5606	6416	8737	7186	5578	5609	5581	3551	3204	4790	6667	5582	2114	4214	3725	2353	1050
BIOCARTA_KREB_PATHWAY	2271	6389	4967	8803	1431	50	3418	4190
BIOCARTA_LAIR_PATHWAY	3576	3552	6403	3827	730	7412	3683	7124	3689	3676	729	727	718	6404	3383	3688	3569
BIOCARTA_LDL_PATHWAY	1435	4023	3949	38	6347	3569
BIOCARTA_LECTIN_PATHWAY	730	5648	731	717	729	727	4153	718	100293534	720	735	10747	721
BIOCARTA_LEPTIN_PATHWAY	5562	5565	31	3952	5563	1374	5571	53632	51422	3953	5564
BIOCARTA_LIS1_PATHWAY	8655	1641	5048	10671	1768	7804	146754	81565	25	8851	11258	1639	1769	6249	55567	1457	1020	25981	5649
BIOCARTA_LONGEVITY_PATHWAY	6649	5294	3265	2690	5295	3479	2309	6464	6647	6648	847	207	5290	3480	2688
BIOCARTA_LYM_PATHWAY	3576	3552	8174	7412	3683	947	3689	5175	3384	3676	644076	3383	3688	6402
BIOCARTA_LYMPHOCYTE_PATHWAY	6401	3683	3689	5175	3676	960	3383	3688	6402
BIOCARTA_MAL_PATHWAY	5595	58	3265	4118	5599	5604	5894	387	6093	5879	5594	5605	998	6722	1729	5871	3984	4214	6927
BIOCARTA_MALATEX_PATHWAY	4199	5091	6576	8402	47	4190	5160	1431
BIOCARTA_MAPK_PATHWAY	5595	4215	3265	5600	4792	11184	8986	5607	5602	11183	7042	5599	5604	10746	6195	5598	5894	5603	2002	4217	9064	1147	4609	7867	4149	1616	8569	4216	9020	5597	5879	8550	9448	5594	1326	6300	5596	6464	5058	2885	6197	4293	8717	6198	5608	5605	4294	5601	1432
BIOCARTA_MCALPAIN_PATHWAY	58	3265	4633	5568	2833	5573	824	1950	5577	7094	7430	5567	1956	823	826	5575	5576	3688	84290
BIOCARTA_MCM_PATHWAY	4254	4998	1017	23594	81620	4172	1027	898	990	23595	5001	4176	4175	4999	4173	4171	4174	5000
BIOCARTA_MEF2D_PATHWAY	3066	3065	801	4209	824	4773	5530	5579	805	5532	826	808	23523	2033	5578	4772	84290	5533
BIOCARTA_MELANOCYTE_PATHWAY	4254	6195	596	4286	3815	1385	2033
BIOCARTA_MET_PATHWAY	5595	58	1399	5294	3265	2549	11184	2889	5295	4233	5599	5604	5894	1793	2002	5906	5908	3082	5594	5058	2885	1398	6774	5605	2185	5728	5781	5290	3688	5921	3725	6654	2353
BIOCARTA_MHC_PATHWAY	6891	5694	5696	3105	6890	5693	972	3122	567	3127	5698	3123	3126	3125
BIOCARTA_MITOCHONDRIA_PATHWAY	840	330	1677	836	596	56616	842	331	9131	638	1676	578	317	637	841	581	839	329	2021
BIOCARTA_MITR_PATHWAY	4654	9734	57172	7533	8536
BIOCARTA_MONOCYTE_PATHWAY	6403	6401	3684	3683	3689	5175	3676	960	3383	3688	6402
BIOCARTA_MPR_PATHWAY	995	5595	58	891	5241	3265	6195	5568	107	4661	5573	10487	5594	5577	5300	5567	5575	164091	54852	5576	983
BIOCARTA_MRP_PATHWAY	4363	8714	5243	2950	5244	8647
BIOCARTA_MSP_PATHWAY	3553	1435	7124	6347	4485	4486
BIOCARTA_MTA3_PATHWAY	6615	7277	3065	53615	2099	7278	6591	57504	5174	999	9687	226	3315	9112	2597	7846	1509	3316
BIOCARTA_MTOR_PATHWAY	7249	5515	1973	5295	1982	1977	5164	439965	2475	7248	8569	1978	1981	5170	6198	8672	5728	1974	8661	207	5290	6009
BIOCARTA_MYOSIN_PATHWAY	2776	6093	23236	4660	5579	5585	2768	10672	5578	394	9138
BIOCARTA_NDKDYNAMIN_PATHWAY	2060	8301	29924	801	8871	5530	654364	4830	4831	160	805	8867	5532	808	1173	1759	5533
BIOCARTA_NEUTROPHIL_PATHWAY	6401	3684	3683	3689	5175	960	3383	6402
BIOCARTA_NFAT_PATHWAY	1839	5595	58	183	5294	3265	1482	4878	4776	64100	5295	5599	5604	9421	5568	5894	3479	57172	2626	5573	801	2247	4773	9464	5594	5577	8536	5530	4775	2932	1387	6198	805	1489	1432	5567	5532	1906	811	808	5575	207	1452	4772	5290	814	5576	4208	2147
BIOCARTA_NFKB_PATHWAY	3552	8517	4792	4615	8772	1147	7128	7124	7133	7132	9020	7189	8717	5970	10454	8737	6885	3551	4790	4214	3554
BIOCARTA_NGF_PATHWAY	5595	4803	5294	3265	8818	5295	5599	5604	5894	2002	5335	4804	6464	2885	3817	5290	1457	3725	6654	2353
BIOCARTA_NKCELLS_PATHWAY	5595	5777	3606	7409	5295	5604	3105	6850	5879	5058	2185	3821	567	5290	3824	3822	27040	3688	3823	8302
BIOCARTA_NKT_PATHWAY	3458	1437	3567	3565	6351	3558	7042	1233	2833	1230	1236	940	1234	8809	3595	1232	3566	6348	3459	3594	959	7043	7852	920	3460	7040
BIOCARTA_NO1_PATHWAY	58	6541	7422	857	3827	6262	5568	5573	801	7135	5139	5577	1134	5140	805	3791	5567	5138	808	5575	3320	207	2321	5576	1128	2324	4846	624
BIOCARTA_NO2IL12_PATHWAY	3458	917	916	7297	6775	919	2833	1234	3595	915	914	3594	920	3717	4843
BIOCARTA_NOS1_PATHWAY	5568	5573	801	2903	5577	5530	2905	2906	5579	1742	805	5567	5532	808	5575	5578	2902	5576	4842	2904	5533
BIOCARTA_NOTCH_PATHWAY	5663	28514	6868	3516	4851	5045
BIOCARTA_NPC_PATHWAY	5901	5905	5903	10204	1104	23225	3837	23636	3838	9972	8021
BIOCARTA_NPP1_PATHWAY	6696	1282	249	1288	1287	1284	3381	5167	1285	1286
BIOCARTA_NTHI_PATHWAY	3576	5600	4089	4792	7048	4615	2908	3553	1843	1147	7124	9020	1387	5608	1432	7046	5970	5606	2033	6885	3551	4790	4088
BIOCARTA_NUCLEARRS_PATHWAY	1555	1544	5916	1579	8856	1571	1591	5465	225	9619	64240	1592	5468	1559	9971	9970	1244	8431	1580	10062	1582	8714	5243	7421	1594	5244	5915	5914	8647	19	5467	5825	284541	1576
BIOCARTA_P27_PATHWAY	1017	6502	7027	8454	6500	1027	898	1163	9040	5925	9978	4738	1869
BIOCARTA_P35ALZHEIMERS_PATHWAY	5515	351	2932	8851	823	826	1020	84290
BIOCARTA_P38MAPK_PATHWAY	3265	7042	2002	4217	4609	4149	1616	3150	8569	5879	8550	6464	2885	4293	8717	5608	998	1432	7046	5321	1649	9252	6416	1385	8737	3315	7186	7043	1386	6885	9261	7040	4214	3316	9693	6772
BIOCARTA_P53_PATHWAY	1017	1647	1019	5111	596	898	472	1026	5925	7157	4193	595	317	581	7078	1869
BIOCARTA_P53HYPOXIA_PATHWAY	4793	3090	1647	5599	6872	3303	472	1026	1728	7157	2274	3486	6117	4193	5243	3337	2033	3320	207	3091	581
BIOCARTA_PAR1_PATHWAY	5294	5295	9002	107	387	2776	6093	23236	4660	5579	2149	2768	2185	10672	5578	5290	6885	9138	2147
BIOCARTA_PARKIN_PATHWAY	6622	7341	9627	140739	7327	5413	2861	7326
BIOCARTA_PCAF_PATHWAY	3661	3665	3662	3146	3659	1387	5970	3663	8850	1386	4790	3660	3725
BIOCARTA_PDGF_PATHWAY	5595	5294	3265	5156	5295	5599	5604	5894	2002	3716	5335	6464	6776	2885	5579	6774	6416	6722	5578	5154	5290	1457	4214	5921	3725	6654	2353	6772
BIOCARTA_PDZS_PATHWAY	58	27445	23114	2035	118	1739	1740	9369	6709	2987	1742	8573	6711	4684	2902	286	101928847	1741
BIOCARTA_PELP1_PATHWAY	5595	2099	5594	1387	2033	27043
BIOCARTA_PEPI_PATHWAY	3576	1991	1990	2896	6590	63036	51032	23436
BIOCARTA_PGC1A_PATHWAY	5465	2101	57172	7533	801	6517	8536	5530	10014	805	5532	808	10891	814	5533
BIOCARTA_PITX2_PATHWAY	3065	8321	324	8295	7471	10524	2932	8861	1387	1499	2033	8312	5308	5469	1855	51176
BIOCARTA_PKC_PATHWAY	4792	2776	23236	5579	5970	5578	4790
BIOCARTA_PLATELETAPP_PATHWAY	2160	1282	5328	5340	1288	1287	5054	351	5327	1284	2158	1285	1286	2147
BIOCARTA_PLC_PATHWAY	5294	7409	5295	5335	23236	5579	207	5578	5290
BIOCARTA_PLCD_PATHWAY	5333	147	5579	7052	5578
BIOCARTA_PLCE_PATHWAY	154	5912	5568	5731	107	5573	5577	5567	5575	5576	51196
BIOCARTA_PLK3_PATHWAY	995	1111	7533	545	11200	472	7157	1263
BIOCARTA_PML_PATHWAY	356	3265	5077	7341	7124	355	7133	7132	1616	6672	23411	5925	7157	1387	84106	5371	5914
BIOCARTA_PPARA_PATHWAY	5595	4199	5294	4792	10370	335	5465	5295	9612	8204	5568	1843	4023	5743	4609	336	7124	3303	5573	2168	3295	5925	65003	8431	1962	5594	5577	6776	10062	1387	5579	9611	51	5567	5970	2033	5575	3320	10891	1854	5578	5154	5290	6256	6777	8648	6667	5576	5469
BIOCARTA_PPARG_PATHWAY	5468	4023	1387	2033	10891	6256	8648	5469
BIOCARTA_PRC2_PATHWAY	3066	5928	3065	2145	1911	648	100532731	7528	2146	23512	5931	8726	6015	8535
BIOCARTA_PRION_PATHWAY	333	596	4780	284217	3921	5621	2670	3337	10049	3915	3912	3309
BIOCARTA_PROTEASOME_PATHWAY	6184	5682	5686	6185	5685	5684	5683	5691	7317	5690	5693	5692	5695	5694	7319	7337	5687	5688	5689
BIOCARTA_PS1_PATHWAY	5663	8321	324	7471	28514	6868	2932	1499	3516	4851	8312	8945	6927	1855
BIOCARTA_PTC1_PATHWAY	995	891	994	6469	1022	902	7514	993	5727	4331	983
BIOCARTA_PTDINS_PATHWAY	5214	5213	695	5211	5335	375	7410	572	5879	2932	5170	6198	2931	160	5868	4067	5590	1173	207	8411	5581	182	9181
BIOCARTA_PTEN_PATHWAY	5595	356	5295	2309	1027	5164	5594	6464	2885	5170	9564	1956	5728	207	5290	3688	3611	6654
BIOCARTA_PYK2_PATHWAY	5595	1399	3265	5599	5604	5894	5335	2776	801	5879	5594	6464	5058	2885	5579	5605	805	9564	1432	2185	5606	6416	808	5578	4214	3725	6654
BIOCARTA_RAB_PATHWAY	58	7879	5864	5867	5861	8766	5862	5868	9367	5870	84084	4218	5873
BIOCARTA_RAC1_PATHWAY	5294	5156	23647	4633	8936	7409	7204	5295	1123	5337	5879	5058	4660	6198	8851	10928	5290	4688	3984	1020	4214
BIOCARTA_RACC_PATHWAY	2982	2977	2983	2778	7222	3785	107	7223	3786	2974	56479	9132	59341	4846	7224
BIOCARTA_RACCYCD_PATHWAY	5595	1017	3265	8517	7027	4792	1019	1021	5295	5894	1147	1027	898	387	1026	5925	5879	5594	5058	5970	595	207	5290	3551	4790	1869
BIOCARTA_RAN_PATHWAY	5901	5902	5905	5903	1104
BIOCARTA_RANBP2_PATHWAY	10013	5901	9759	7341	3065	8554	5905	9734	5903	4193	9063
BIOCARTA_RANKL_PATHWAY	10379	3456	5610	5599	8792	2355	8061	8600	7189	5970	3454	4790	3455	2353
BIOCARTA_RANMS_PATHWAY	5901	5902	5905	22974	6790	4926	1104	3837	3838	56992
BIOCARTA_RARRXR_PATHWAY	9612	8850	6908	6256	2957	8648	5914
BIOCARTA_RAS_PATHWAY	5595	5898	5294	3265	5900	5295	5604	5894	2002	1147	387	842	572	5337	5879	998	5970	207	10928	5290	4303	4790
BIOCARTA_RB_PATHWAY	995	1017	1111	1019	994	7533	7465	4661	472	5925	7157	993	983
BIOCARTA_RECK_PATHWAY	4323	3265	4318	8434	4313	7076	7079	7077	7078
BIOCARTA_REELIN_PATHWAY	7804	7436	2534	1600	8851	1020	5649
BIOCARTA_RELA_PATHWAY	8517	4792	8772	1147	7124	7133	7132	7189	1387	8717	5970	2033	8737	3551	4790
BIOCARTA_RHO_PATHWAY	7984	4633	10458	4983	392	387	6093	395	4660	7094	5216	9826	2934	1729	8395	394	9138	7414	3984	8394	393
BIOCARTA_RHODOPSIN_PATHWAY	6295	5957	2978	79751	6011	6010	83733	5145	5158	5148
BIOCARTA_RNA_PATHWAY	5611	4792	5610	1965	1147	9020	8894	7157	5970	4790
BIOCARTA_RNAPOL3_PATHWAY	2975	2972	9330	9328	6908	6741	9329
BIOCARTA_S1P_PATHWAY	8720	3949	3157	6721	51360	51474	22937	6720
BIOCARTA_SALMONELLA_PATHWAY	58	8936	5879	998	8976
BIOCARTA_SAM68_PATHWAY	5595	3265	5594	10657	5921	983
BIOCARTA_SARS_PATHWAY	290	4691	2875	1977	2091	1158	1432
BIOCARTA_SET_PATHWAY	3002	5551	328	3001	1677	3148	6418	8125	1387	1676
BIOCARTA_SHH_PATHWAY	2737	2736	9149	5568	6469	5573	1859	51684	5577	6608	2932	5567	5727	5575	5576	2735
BIOCARTA_SKP2E2F_PATHWAY	1017	6502	7027	8454	6500	898	5925	8900	997	1869
BIOCARTA_SLRP_PATHWAY	633	11081	4060	1833	2331	1634
BIOCARTA_SM_PATHWAY	6631	6628	6636	6629	6635	6634	7307	6632	6637	6626	6625	6633	6627	6427
BIOCARTA_SODD_PATHWAY	8772	330	9530	7124	7133	7132	8717	8737	7186	841
BIOCARTA_SPPA_PATHWAY	5595	3265	9002	5604	5894	5742	6850	23236	5594	5579	2149	5321	6916	5578	3688	2147
BIOCARTA_SPRY_PATHWAY	5595	10253	3265	5604	5894	81848	10251	1950	5594	6464	5787	10252	2885	1956	867	5921	6654
BIOCARTA_SRCRPTP_PATHWAY	995	891	1445	994	5786	64601	993	2885	5579	5578	983
BIOCARTA_STAT3_PATHWAY	5595	7297	3716	2475	5594	6774	3718	3717
BIOCARTA_STATHMIN_PATHWAY	917	916	891	127933	919	5568	5603	9821	3925	5573	5577	5567	915	5575	914	7251	814	5576	983	3309
BIOCARTA_STEM_PATHWAY	3576	3562	3578	1437	1440	3567	2056	3565	925	3558	1435	3589	3574	920	3569
BIOCARTA_STRESS_PATHWAY	8517	4792	10010	5599	1147	7124	7132	835	9020	8717	5608	1432	5970	5606	6416	8737	7186	5871	8738	3551	4790	466	4214	3725
BIOCARTA_SUMO_PATHWAY	7341	7329	6613	6612	10055	10054
BIOCARTA_TALL1_PATHWAY	608	8741	407977	8742	5599	1147	115650	9020	7189	1432	5970	7187	7186	10673	4790
BIOCARTA_TCAPOPTOSIS_PATHWAY	356	917	916	919	355	940	1234	915	920
BIOCARTA_TCR_PATHWAY	5595	917	916	5294	3265	4776	4792	7409	5295	5599	5604	919	5894	2002	7535	5335	801	4773	2534	5778	5879	6464	5530	4775	2885	5579	805	3932	5532	5970	915	6416	808	5578	4772	5290	4790	27040	4214	5921	3725	6654	2353	5533
BIOCARTA_TCRA_PATHWAY	917	916	919	7535	2534	3932	915	3122	3127	920	5788	3123	3126	3125
BIOCARTA_TCYTOTOXIC_PATHWAY	917	916	925	919	3683	3689	940	915	914	3383	7070	5788
BIOCARTA_TEL_PATHWAY	5515	596	4609	2547	8658	7520	5925	7157	7013	1956	7015	3845	7011	3320	207	5578	3480
BIOCARTA_TERC_PATHWAY	4800	4801	5925	6670	6667	4802
BIOCARTA_TERT_PATHWAY	3065	4609	4149	7593	7157	6670	7490	6667
BIOCARTA_TFF_PATHWAY	4583	5595	7032	5294	3265	7033	2690	5295	7031	387	842	572	5594	6464	2885	2064	1499	1956	207	317	5290	3688	2688	6654
BIOCARTA_TGFB_PATHWAY	5595	4087	4089	7048	7042	5604	324	1387	999	4092	7046	10454	2033	9372	6498	7043	6885	7040	4088
BIOCARTA_TH1TH2_PATHWAY	3592	3593	3458	8856	3565	3606	3558	942	3559	940	8809	958	3595	3566	3122	3459	3127	3594	959	3460	3123	3126	3125
BIOCARTA_THELPER_PATHWAY	917	916	919	3683	3689	940	915	914	920	3383	7070	5788
BIOCARTA_TID_PATHWAY	3458	30851	4792	8825	7124	7133	3303	7132	5925	7157	9093	10083	5970	3459	7490	3551	4790	3460	3717
BIOCARTA_TNFR1_PATHWAY	8567	8772	4001	1677	5599	836	142	9530	7124	7132	835	6709	5925	5058	8717	1676	5591	397	6416	5062	8737	7186	84823	8738	4000	6885	841	4214	3725
BIOCARTA_TNFR2_PATHWAY	8517	4792	10010	1843	1147	7128	7133	9020	8518	5970	7187	8737	7186	7185	3551	4790	4214
BIOCARTA_TOB1_PATHWAY	3458	917	916	3565	4089	7048	3558	7042	919	3559	940	10766	7049	7046	915	10140	7043	7040	4088
BIOCARTA_TOLL_PATHWAY	8517	4792	4615	5465	5610	8993	5599	2002	1147	9020	7189	5608	1432	5970	10454	5606	6416	6885	3551	4790	4214	7098	51284	3725	2353
BIOCARTA_TPO_PATHWAY	5595	7066	5294	3265	4352	5295	5604	5894	5335	6464	6776	2885	5579	6774	5578	5290	6777	1457	3717	5921	3725	6654	2353	6772
BIOCARTA_TRKA_PATHWAY	4803	3265	8818	5295	5335	4914	6464	2885	5579	3817	207	5578	5290	6654
BIOCARTA_TSP1_PATHWAY	948	836	7057	2534	1432	3725	2353
BIOCARTA_TUBBY_PATHWAY	3358	2776	23236	7275	1128
BIOCARTA_UCALPAIN_PATHWAY	58	3690	387	6709	5879	7094	7430	88	823	87	826	3688	89	84290
BIOCARTA_VDR_PATHWAY	3276	10036	6602	3065	7249	11198	6601	10498	6597	9318	86	1387	9611	8289	7155	6599	2033	7421	8850	6256	8648	5469	6605	9031
BIOCARTA_VEGF_PATHWAY	5294	3265	7422	5295	10209	1965	8890	1994	5335	8893	8892	8894	6464	5579	3791	7428	1964	5578	8891	1968	5290	2321	3091	405	2324	4846	1967
BIOCARTA_VIP_PATHWAY	1959	7432	4792	5568	1147	4609	5335	2776	5573	801	4773	5577	5530	805	5567	5532	5970	808	5575	4772	1960	7434	4790	5576	4214	5533
BIOCARTA_VITCB_PATHWAY	1282	1288	1287	6515	5034	6513	1284	9962	1285	1286	9963
BIOCARTA_VOBESITY_PATHWAY	9370	2908	5468	4023	3290	7124	56729	6256
BIOCARTA_WNT_LRP6_PATHWAY	22943	8321	27123	7479	7478	79412
BIOCARTA_WNT_PATHWAY	4089	3065	8321	5515	10023	324	7088	4609	1487	51701	7471	11197	2932	1387	1499	10454	595	8312	6885	8945	1457	6927	5467	1855
BLALOCK_ALZHEIMERS_DISEASE_DN	539	444	529	28956	4677	4707	1434	4674	6863	9221	9556	10289	10808	2290	5746	7504	2597	1428	28957	64393	55863	27101	50	8563	27335	514	8766	4711	7251	1457	10367	2273	9520	3043	9956	217	8548	10363	51761	3033	49855	4233	6447	10190	1965	2983	51729	6048	388650
BLALOCK_ALZHEIMERS_DISEASE_INCIPIENT_DN	3033	8601	51663	8891	9098	1290	996	9821	4738	5530	28956	5903	5889	7203	4128	63916	55968	444	10260	51096	9913	324	55669	9475	6416	5048	58189	10589	3964	488	29088	24145	3301	2583	5999	9440	9183	50649	372	25999	30820	10636	22826	2958	471	1022	377	23396	7150
BLALOCK_ALZHEIMERS_DISEASE_INCIPIENT_UP	23658	7812	166647	8243	1368	6468	2969	5859	90338	187	6302	5143	10210	55343	55556	654434	2267	8635	7594	5155	51179	341	80173	2803	8732	25937	6674	2916	3606	10795	2810	9779	58190	8220	1378	23780	10926	10365	57720	51368	54733	2766	60343	81627	10299	65986	6929	10695	51763
BLALOCK_ALZHEIMERS_DISEASE_UP	4034	1278	7942	7156	2239	7172	22836	4090	8877	4325	1760	3652	463	51540	23092	3281	23012	3475	23521	5725	2308	4781	8315	7593	10528	5933	3133	6472	25852	2200	9135	9324	6721	27252	6601	427	26993	4779	7009	4671	7278	10735	5900	11219	1267	8638	10695	7270	6446
BLANCO_MELO_BETA_INTERFERON_TREATED_BRONCHIAL_EPITHELIAL_CELLS_DN	1475	7593	402778	283234	400322	283422	55199	1663	23462	1945	793	54873	10169	6317	9886	84958	55553	6608	197335	80020	57719	100874032	50649	2125	643641	1628	394263	81571	22994	55657	4598	90423	6338	27076	29995	2982	8437	81607	79671	201294	78995	201255	23177	154043	56997	219855	100137047	144110	11138
BLANCO_MELO_BETA_INTERFERON_TREATED_BRONCHIAL_EPITHELIAL_CELLS_UP	3437	3434	3433	4599	54739	116071	2633	23586	91351	64135	57664	84166	81030	219285	85441	80830	11274	25939	4940	84941	151636	4322	115362	9881	6890	54809	9119	64108	23424	3624	83666	3620	57194	5610	5359	25780	6737	55281	9473	24138	11082	79132	7706	55337	8651	9447	11009	5327	7318
BLANCO_MELO_BRONCHIAL_EPITHELIAL_CELLS_INFLUENZA_A_DEL_NS1_INFECTION_DN	83695	5888	83879	23491	90226	78995	55215	11339	440465	9133	7468	10293	2237	158431	54892	113235	26227	81624	133522	79172	9232	2189	4171	84140	63922	25959	51659	4176	253635	347240	7056	84733	140893	4173	79847	6790	8317	148206	84296	57507	11130	29089	84722	6839	84057	55422	1033	348110	55592
BLANCO_MELO_BRONCHIAL_EPITHELIAL_CELLS_INFLUENZA_A_DEL_NS1_INFECTION_UP	3433	3434	91543	3627	3437	129607	4600	4599	8638	10964	116071	54739	2537	93082	81030	64135	10561	51513	3134	23586	51191	8519	4938	2633	23237	4322	3665	51296	91351	80833	94240	9308	3430	84166	27289	11274	8651	56155	3429	4939	8542	85441	3659	684	79132	219285	9881	3398	64108
BLANCO_MELO_BRONCHIAL_EPITHELIAL_CELLS_INFLUENZA_A_INFECTION_DN	200539	84057	9401	91057	6899	64146	257236	147807	155066	2013	55853	374393	828	283248	374907	100507588	130497	80758	9768	1999	283234	85315	8318	80178	128218	254552	79777	57822	114783	6623	123096	29943	7108	79946	1396	7113	1893	122416	7379	54836	94274	5947	145853	83543	6170	90557	11165	3373	118881
BLANCO_MELO_BRONCHIAL_EPITHELIAL_CELLS_INFLUENZA_A_INFECTION_UP	3679	51191	5837	54739	3310	3627	5273	6352	9935	85441	100381270	514	7037	84659	10406	151636	10085	284391	330	314	84301	9572	6400	5806	10631	7586	716	131368	3977	7128	85352	2633	6004	83666	126068	79132	6373	341208	3383	9975	26043	9308	10379	57561	2117	7745	9881	94240	8339
BLANCO_MELO_COVID19_BRONCHIAL_EPITHELIAL_CELLS_SARS_COV_2_INFECTION_DN	8654	55304	218	4330	29760	5099	51702	10451	29842	8581	5087	5627	94122	1628	27314	6947	5803	9723	2135	376267	84455	1831	64207	1556	2246	200407	1058	8424	10457	4033	51454	2043	942	55553	4094	3293	407006	1008	6414	4051	25878	5166	3866	169611	10891	7056	118738	25840	285973
BLANCO_MELO_COVID19_BRONCHIAL_EPITHELIAL_CELLS_SARS_COV_2_INFECTION_UP	1440	6364	6374	6703	56300	6704	3569	6289	3576	10158	1437	57115	6279	629	3383	3624	114897	80149	7128	6700	4938	330	3854	3656	6278	8876	718	6648	5266	7127	8740	8519	55350	2919	7124	5327	51458	192666	2920	3976	117195	1839	4940	10318	341208	10379	84419	4939	27289
BLANCO_MELO_COVID19_SARS_COV_2_INFECTION_A594_ACE2_EXPRESSING_CELLS_DN	9723	23768	1109	302	683	26123	9369	196410	3773	286	85004	3033	56896	6424	5631	169611	155066	8402	4716	81578	7108	10608	727	79019	29968	55256	5660	1015	1020	23321	140462	79987	57326	216	57418	2153	350	9966	6241	79006	2261	56062	84518	5164	7083	30061	5052	2817	6502
BLANCO_MELO_COVID19_SARS_COV_2_INFECTION_A594_ACE2_EXPRESSING_CELLS_RUXOLITINIB_DN	2877	216	140462	2109	7295	1509	1301	85477	55969	55733	113246	57834	286133	10581	2633	7102	191	374291	2644	7351	140823	284	5052	79763	10149	1410	3026	6241	5167	334	123099	952	5274	1514	64080	5691	896	57326	3641	7083	1066	2628	8038	1515	79090	5266	5660	56241	5699
BLANCO_MELO_COVID19_SARS_COV_2_INFECTION_A594_ACE2_EXPRESSING_CELLS_RUXOLITINIB_UP	1958	79365	9572	57718	2920	4792	58492	441733	286006	6401	51156	7128	23645	29841	2354	5187	3576	7087	160419	1942	693146	84807	148523	131450	10737	3552	23764	2921	8349	50856	246213	7124	343578	8330	2669	1280	25976	65986	285429	8870	148254	387082	653641	1628	3456	64332	57758	4783	6347
BLANCO_MELO_COVID19_SARS_COV_2_INFECTION_A594_ACE2_EXPRESSING_CELLS_UP	1958	129607	3456	10561	126295	79365	57718	2920	9572	282616	4792	7128	9473	58492	282617	116071	23645	6401	3576	286006	57664	3665	441733	29841	5187	1942	51156	2354	8519	148523	1850	2303	160419	1280	387082	8330	23764	84875	4783	131450	8870	7124	23586	285429	57061	7087	2669	64651	8349
BLANCO_MELO_COVID19_SARS_COV_2_INFECTION_A594_CELLS_DN	283460	25876	23753	55698	222171	168002	201255	26047	26150	1718	3303	4640	896	6424	55388	8645	283120	113179	2237	375704	23546	81567	54894	84915	401546	83463	283422	100131390	4796	1031	84842	3856	7083	6657	115019	2194	64146	100422737	127707	23089	7104	4174	1468	8503	105375355	9401	4900	2006	3014
BLANCO_MELO_COVID19_SARS_COV_2_INFECTION_A594_CELLS_UP	83729	79924	8614	3552	3569	53346	3918	2523	4319	5806	1437	80329	6196	160428	26585	5097	727758	2069	6352	6447	8710	3383	467	84419	10235	51298	1842	64866	60674	84707	245973	283651	26253	54210	91947	162394	8632	55117	116442	1649	6318	23138	168667	147372	3576	56901	80008	25976	586
BLANCO_MELO_COVID19_SARS_COV_2_INFECTION_CALU3_CELLS_DN	554202	56154	3014	79622	64240	542767	57604	55040	25928	11199	138162	83463	201255	389332	1644	312	3776	91683	7104	4703	25840	2831	10590	9075
BLANCO_MELO_COVID19_SARS_COV_2_INFECTION_CALU3_CELLS_UP	3456	282616	282617	282618	7124	9023	1437	3569	1543	3627	6373	81030	10346	4600	7128	3433	3552	91543	29126	6352	467	3437	4939	1440	115362	5054	114614	7185	129607	3434	51513	54739	115361	6328	3576	81788	3553	94240	116071	3620	51296	7412	2633	4792	10964	64135	6364	83729	50506
BLANCO_MELO_COVID19_SARS_COV_2_LOW_MOI_INFECTION_A594_ACE2_EXPRESSING_CELLS_DN	1368	160428	1803	3851	3880	169611	3866	5021	7077	111	5673	1014	1470	51200
BLANCO_MELO_COVID19_SARS_COV_2_LOW_MOI_INFECTION_A594_ACE2_EXPRESSING_CELLS_UP	1958	6364	2920	3576	2921	2919	79365	350383	4050	387763	1959	9572	6401	8330	3929	5187	7124	176	100422832	1942	2354	57718	23764	8013	1649	3726	57561	2303	1746	128312	440689	64332	7087	1280	7128	8349	58492	1850	3552	4792	84628	23645	4794	3383	23237	169270	100216546	65986	22843
BLANCO_MELO_COVID19_SARS_COV_2_POS_PATIENT_LUNG_TISSUE_DN	2810	92715	83591	90864	23545	22929	29068	4773	114879	84798	29926	79870	10994	2004	55766	57470	4211	84232	65982	9975	57217	8861	10524	27352	8216	112942	613	134266	23309	51542	27440	90338	51562	26017	9656	80153	116138	6781	9002	23438	6872	22884	348013	81576	6548	28514	55720	22877	29916
BLANCO_MELO_COVID19_SARS_COV_2_POS_PATIENT_LUNG_TISSUE_UP	260436	6036	6402	1588	400410	26253	2867	2537	26228	10814	53829	6355	2207	838	6351	3561	5341	338339	3434	4973	4938	241	27071	8820	597	202309	79168	1178	6356	353345	147646	10581	5610	340206	400617	53831	100506229	11262	3437	10261	3887	157983	3433	51251	1084	2877	200315	100505817	4317
BLANCO_MELO_HUMAN_PARAINFLUENZA_VIRUS_3_INFECTION_A594_CELLS_DN	339942	199800	63922	220359	166012	53947	54058	286042	100506211	79990	768	84222	57662	10861	90288	112817	283120	170393	25759	1645	7923	130	27237	256329	3292	259	368	727800	268	84309	147841	10382	79603	1365	64711	1050	100130417	51171	677842	326624	138311	645638	8991	388152	2859	644165	6094	3108	283869
BLANCO_MELO_HUMAN_PARAINFLUENZA_VIRUS_3_INFECTION_A594_CELLS_UP	3433	282618	8638	3434	4939	4599	54739	91543	282616	3437	3456	10561	115361	282617	4600	10346	3620	3627	129607	27074	64135	10964	6373	2633	9023	8743	51191	23586	3428	1958	8519	219285	7318	115362	154064	80833	400696	10673	834	29126	79132	710	55601	338442	84875	116071	684	7098	94240
BLANCO_MELO_INFLUENZA_A_INFECTION_A594_CELLS_DN	4097	57418	1286	581	2355	4696	56975	91461	125058	10273	147841	6132	2002	653583	118813	283149	54480	653319	81628	4796	10949	27173	57592	7593	57455	147965	158228	54894	6483	6468	80228	81844	2077	642852	1953	728661	124565	90121	29934	79885	114794	79147	9242	200205	51161	9902	51341	7918	113220
BLANCO_MELO_INFLUENZA_A_INFECTION_A594_CELLS_UP	6352	5837	3310	283624	1839	10517	79132	3433	4718	1958	1649	10438	3576	5366	5997	6781	9982	100505576	91937	493856	55916	4830	9709	27063	6726	6347	56906	100113407	90637	1490	3309	1848	28977	9650	2069	51014	5329	1368	6374	3422	7071
BLANCO_MELO_MERS_COV_INFECTION_MCR5_CELLS_DN	513	56521	5730	51142	80310	12	85236	254359	55630	2495	171024	1675	3105	441150	1	9052	1652	2331	3290	10687	3048	90024	5327	348	64407	693199	55049	163115	1116	55365	6332	3294	387758	6414	54360	28984	125
BLANCO_MELO_MERS_COV_INFECTION_MCR5_CELLS_UP	3310	3311	3304	3303	55466	100128239	414332	27294	3337	100130705	59344	170392	5724	8913	165904	9389	201625	653361	100130522	5913	26220	23349	115584	286753	83706	51066	55359	646024	391104	56667	8639	245711	570	6539	6543	5228	7038	441733	8858	462	26038	9806	6540	100188949	128346	10003	4647	7352	26801
BLANCO_MELO_RESPIRATORY_SYNCYTIAL_VIRUS_INFECTION_A594_CELLS_DN	22801	55536	23263	643669	80199	340390	130589	91409	9056	80054	80178	79574	54492	286133	4796	1365	26150	146760	401262	55715	170393	1159	4987	3993	79661	284013	4922	63924	147011	27092	80164	6519	400566	4059	90113	222962	11092	828	114038	56953	8839	1870	91057	11240	5345	55721	2006	4151	79148
BLANCO_MELO_RESPIRATORY_SYNCYTIAL_VIRUS_INFECTION_A594_CELLS_UP	8638	282618	3433	3434	10561	4599	91543	54739	115361	3437	2633	115362	6348	4600	129607	10346	6373	3569	3553	116071	3456	282616	10964	282617	64135	338442	3872	27033	27074	3620	1958	3428	29126	3918	6781	51191	9023	374897	3310	219285	4312	23586	8542	154064	1305	84875	3575	3627	3552
BLANCO_MELO_SARS_COV_1_INFECTION_MCR5_CELLS_DN	28984	2264	652	3625	54360	125	3048	51285	3294
BLANCO_MELO_SARS_COV_1_INFECTION_MCR5_CELLS_UP	1062	259266	11082	9585	675	1063	151246	51427	374393	9928	10051	9720
BLUM_RESPONSE_TO_SALIRASIB_DN	1266	11065	1397	1545	6839	5999	8318	3397	6347	1719	4605	2956	10162	7272	5867	7025	54101	4751	23421	2342	8204	55872	3065	5997	3015	51477	9551	3925	51053	3835	7443	1854	11098	6502	6117	2237	994	9133	10966	3619	2354	10788	4285	5426	1152	7348	9232	5111	9134
BLUM_RESPONSE_TO_SALIRASIB_UP	6810	9950	1314	1475	1938	6782	5034	3376	6832	8073	1054	1491	11062	2309	10652	81631	8877	8473	1958	7159	645	1978	4792	80329	6917	53944	23256	1026	10466	9181	22809	60343	26520	57099	9093	4312	8879	11260	9167	4194	586	3841	54676	8061	10981	6510	81566	16	440
BOCHKIS_FOXA2_TARGETS	729	2520	1399	2180	5445	5147	79634	3257	8608	5495	5166	29984	50808	9086	123036	3418	7159	5973	54828	5202	5036	339122	131669	391107	112936	7023	5699	80271	64979	1491	2710	5352	79054	116461	3030	1280	343	5465	27439	6047	6652	961	9420	81035	5768	5265	5576	57700	56997
BOGNI_TREATMENT_RELATED_MYELOID_LEUKEMIA_DN	901	595	10521	9374	6257	780	7181	7095	3119	900	10802	23014	4602	6293	10929	23503	23607	10490	8795	1024	28815	9779	5550	5863	4820	55744	10573	6431	1000	25794	10384	51	11040
BOGNI_TREATMENT_RELATED_MYELOID_LEUKEMIA_UP	3577	5430	5199	10500	6233	2560	8192	5604	6273	1388	6139	5230	2202	23660	8879	5079	8364	10294	3821	6554	4882	3240	2316	293	4357	113177	6135	388714	5986	1943	2035
BOHN_PRIMARY_IMMUNODEFICIENCY_SYNDROM_DN	2162	29802	8445	427	3280	7414	5359	1512	7150	1029	7940	9114	7942	26002	9766	11142	1117	55568	56935	4050	8743	55589	6638	23030	6653	3635	8564	1806	81614	84617	4739	51284	55743	64121	84561	79874	1843	3055
BOHN_PRIMARY_IMMUNODEFICIENCY_SYNDROM_UP	813	259266	641	22809	6428	1739	3816	3921	10456	10979	2731	29923	79961	5026	22861	6193	6746	64943	6095	1027	4288	9045	23086	7111	9643	9454	9761	468	7153	11065	942	821	7074	9787	51068	8407	7295	6404	60489	10592	1062	6472	151011	9235	4942	51203
BONCI_TARGETS_OF_MIR15A_AND_MIR16_1	81491	9191	56479	4092	2531	5069	84870	56134	55521	3178	596	5013	5727	7832	402	5774	10294	28514	8851	1362	9508	23090	8945	599	657	7465	25843	387522	3339	132864	1871	7881	23499	64089	5325	55038	9874	92	5741	10000	1399	5576	3224	3200	55605	1948	595	10558	8091
BONOME_OVARIAN_CANCER_POOR_SURVIVAL_DN	2870	56342	347265	3018	23246	3192	1777	6760	56652	79058	51593	11332	9170	4507	54982	81932	79709	10919	196743	23683	10068	23149
BONOME_OVARIAN_CANCER_POOR_SURVIVAL_UP	64781	8434	3488	22998	9236	2202	5151	9652	11231	9821	9365	51454	8887	5862	3953	7102	23411	5980	9445	8925	9295	221981	395	7881	5412	8504	862	23741	23362	79633	7704
BONOME_OVARIAN_CANCER_SURVIVAL_OPTIMAL_DEBULKING	5140	8614	55333	23002	23097	360	107	5174	1911	8645	323	10636	9527	1211	1602	2029	51192	10382	26278	53918	7314	8648	5198	10519	405	163131	57446	6303	9557	2766	80129	54469	10278	55013	8766	6697	1288	381	5920	4976	23389	22948	10211	64834	9825	54662	84220	3426	6579
BONOME_OVARIAN_CANCER_SURVIVAL_SUBOPTIMAL_DEBULKING	268	9060	2909	81488	7409	10404	4811	54862	148	7867	5871	6871	528	10669	8344	9700	4681	8690	1387	2059	54832	25818	5802	5156	11332	23683	9936	83989	9843	64848	902	554	79711	55311	4605	7441	83700	23162	7074	5918	5903	1039	309	427	3691	27347	23136	23246	815
BOQUEST_STEM_CELL_CULTURED_VS_FRESH_DN	929	4915	125	9547	348	10752	347	5734	28984	1805	7481	10003	2167	5157	8404	4653	54504	718	8839	2354	5104	4958	51673	4969	9021	730	1675	28959	80760	5493	3479
BOQUEST_STEM_CELL_CULTURED_VS_FRESH_UP	57188	7042	960	3310	4670	4781	9788	2028	8519	53353	7057	3601	388	10062	2099	64208	6196	1545	23231	2335	79887	8406	1839	2328	55885	2487	4815	2919	27289	25890	8483	9060	10560	395	22943	7881	7171	2669	2247	22998	57761	11346	10611	185	8743	8894	10742	9936	1540
BOQUEST_STEM_CELL_DN	54874	5583	3113	80323	5787	7133	54922	7056	4258	3106	3655	9517	5138	54873	2122	4312	4071	4673	3123	54434	7163	7122	8578	2532	474344	6403	57758	79812	29970	983	9489	10205	1839	26052	4222	4005	3538	57608	7075	51701	3382	9535	7980	1848	10602	6461	51299	23554	3119
BOQUEST_STEM_CELL_UP	2326	1645	7291	2192	6586	2195	2949	960	5730	2252	3751	55255	5348	2277	283298	2159	28959	83716	23460	23743	827	3036	1281	2892	25891	54898	2200	165	1290	2719	8516	125	4155	5493	54587	27241	1009	10351	1289	79365	55076	10468	1292	4853	79895	6383	716	3908	283
BORCZUK_MALIGNANT_MESOTHELIOMA_DN	2017	412	7512	6347	6405	8416	347	375449	825	930	9912	4207	10312	10660	9744	270	3495	51352	1180	116985	931	973	3268	50853	80342	5930	3575	5199	5883	7536	316	8608	2257	1652	2286	487	1029	2073	3073	9921	55384	25794	6303	3805	730	9986	276	101928378	221981
BORCZUK_MALIGNANT_MESOTHELIOMA_UP	8667	7390	3838	891	51097	4690	4673	5867	204851	191	9500	11196	79109	7083	3992	3159	11065	2149	3842	81875	10093	2665	5831	5110	488	6745	7520	7058	55669	10527	302	1622	5250	22919	9412	26135	9263	1793	889	5910	23527	201562	6845	142	6102	7027	10434	27042	5982
BORLAK_LIVER_CANCER_EGF_UP	7039	5935	7050	7429	6696	84707	1366	6282	8581	780	595	467	10333	1999	302	3875	165	1282	6319	4023	1363	214	6241	2060	5054	23597	9545	5269	760	4050	4288	3856	10950	3726	891	2353	1149	967	3397	2114	389	9056	11344	29760	5359	7033	3484	983	5154
BOSCO_ALLERGEN_INDUCED_TH2_ASSOCIATED_MODULE	114614	341019	26151	6558	283149	969	94120	1540	283848	3512	4208	401409	6875	10007	2672	25780	23608	197370	58528	51090	9595	6775	8764	9308	390195	1831	120425	55500	50943	1846	387496	51339	22936	57125	204851	9249	81488	22866	8611	359845	6641	3596	8651	51318	6448	91614	57633	3398	634
BOSCO_EPITHELIAL_DIFFERENTIATION_MODULE	10517	10626	6698	5774	50506	4585	8416	163259	124976	7053	6700	5055	144568	9407	5493	2568	4071	3934	1048	9052	3868	84612	4582	3495	3850	2013	11005	266977	4008	283120	6707	3860	131177	3872	6699	8000	339967	1366	11254	1087	22802	26353	1999	147166	3875	56649	3851	4680	157506
BOSCO_INTERFERON_INDUCED_ANTIVIRAL_MODULE	8542	64231	4599	80830	54453	80025	1591	5371	87178	27040	958	983	64135	3665	10410	6773	55365	3434	375056	81894	10346	648987	29126	51667	51191	55601	4939	116984	8638	3430	4940	79132	65264	11230	3676	5610	94015	10906	9672	24138	115361	115004	135112	81030	23424	23070	2803	5771	57823
BOSCO_TH1_CYTOTOXIC_MODULE	6504	163351	10461	5588	3003	245802	55303	1493	118932	5578	3002	3662	64108	2621	393046	3627	8995	730249	4283	3595	1234	7298	5243	5168	55340	7294	122773	4068	864	2865	3458	1240	6752	219436	155038	23166	84174	2524	9636	9953	6775	10990	6355	3680	29909	6373	54498	129607	54757
BOUDOUKHA_BOUND_BY_IGF2BP2	8405	8826	55847	3930	687	5093	192286	81631	9559	11091	6277	10491	4124	5270	2059	975	55679	6204	6388	201895	1350	25873	9551	6175	527	7411	84277	10952	83460	595	3304	63874	6675	54994	7139	4666	8774	10630	2495	362	64393	6173	29801	55970	11168	4694	84967	1351	1523
BOWIE_RESPONSE_TO_EXTRACELLULAR_MATRIX	3665	3659	3430	4938	5696	3459	4599	3433	3437	3434	9636	3428	6772	2537	8519	5699	5698
BOWIE_RESPONSE_TO_TAMOXIFEN	6772	6352	3428	2537	8519	3459	4938	3659	4939	3434	4599	3429	3665	3437	3430	3433	10379	9636
BOYAULT_LIVER_CANCER_SUBCLASS_G1_DN	11118	687	1486	23321	6566	98	3163	9420	1647	1508	8555	3028	10384	2730	204	51056	2745	50999	8777	57017	11057	8850	80017	5243	216	79001	6390	202	64116	51042	57834	10150	2729	80176	27309	2632	10904	339105	7098	2644
BOYAULT_LIVER_CANCER_SUBCLASS_G1_UP	51622	780	4000	22929	9289	123803	7072	7267	4673	8019	6599	285672	27134	80267	9369	2050	23126	6692	9887	23048	28960	8202	5362	9939	51340	517	9019	23119	3425	23637	8612	9725	90333	4256	130872	5178	55746	10653	51588	3993	23543	776	7100	57402	5603	27250	23097	65982	50848
BOYAULT_LIVER_CANCER_SUBCLASS_G12_DN	51703	5288	11147	2646	154661	3131	3081	10840	5860	2184	10144	2940	9429	25987	55256
BOYAULT_LIVER_CANCER_SUBCLASS_G12_UP	55249	3005	8871	5279	55000	26190	5546	23528	56947	54664	1119	375	174	51182	4622	23271	2030	92703	1050	23353	26003	79573	64754	55758	64222	1942	10067	23029	8455	2264	80232	9891	5911	8440	64764	80146	26750	54916	8195	9926
BOYAULT_LIVER_CANCER_SUBCLASS_G123_DN	10998	10402	30	54988	23417	10449	355	1756	55224	23710	8856	23541	51181	5106	3033	211	23086	33	10166	3700	23362	8671	23766	23316	3373	84869	10247	2534	2243	58510	2639	9380	1842	3242	6539	4143	9104	54363	2110	2157	8858	443	3426	9154	2806	55268	4522	6567	2053
BOYAULT_LIVER_CANCER_SUBCLASS_G123_UP	8520	7286	5584	1362	938	9133	11052	81875	5984	4076	57645	6632	29901	5591	27101	10970	23185	3838	6628	65005	29028	8491	23236	2171	6464	580	47	10051	7112	55740	9240	7203	936	23089	10951	11266	5445	64943	7429	10112	8910	9837	5935	9898	51430	6635
BOYAULT_LIVER_CANCER_SUBCLASS_G2	5168	89795	22800	11182	55975	4212	10330	3678	23314	2041	6185	56180	79772	230	9928	9924	55701	965	3625	79595	10962	64112	3092	25896	23753	347902	8560	80206
BOYAULT_LIVER_CANCER_SUBCLASS_G23_DN	5345	22837	5745	80765	10268	48	6652	5138	1036	90634
BOYAULT_LIVER_CANCER_SUBCLASS_G23_UP	25800	10564	7398	6596	1650	6240	9619	1894	23512	2237	4172	9703	65109	10552	26175	3015	24137	1690	9134	4751	4288	4175	58528	5756	7035	1836	9787	55974	9829	26502	7504	10643	10592	11339	2810	3376	5594	1058	7298	51072	7884	4864	7037	10926	27338	81539	5746	701	4171
BOYAULT_LIVER_CANCER_SUBCLASS_G3_DN	219654	7263	1757	28959	788	4144	80781	763	2822	1346	5553	710	7915	5919	37	3434	6595	2329	4255	3827	2593	433	51084	55020	1892	2677	8470	53826	164656	1593	7146	7018	5648	23371	2155	5444	9936	6514	210	1361	38	8991	54996	187	79652	3075	55340	5295	55526
BOYAULT_LIVER_CANCER_SUBCLASS_G3_UP	175	7812	7357	1845	6627	8161	22919	5440	890	10728	9897	51154	5469	55181	1965	54475	6132	1192	6633	79718	7295	7514	10923	9631	5245	55197	55165	29967	10527	4905	9330	51026	1665	124583	10314	55215	81611	8073	7336	9123	54962	9775	3925	1810	51335	6723	11335	9520	5983
BOYAULT_LIVER_CANCER_SUBCLASS_G5_DN	9473	7430	10659	10123	23231	57162	602	397	1535	10561	5734	23755	9976	7805	6772	7456	3115	1601	3113	3587	11031	140885	9324	3383	7052	3428	2014	6282
BOYAULT_LIVER_CANCER_SUBCLASS_G56_DN	83988	8553	10555	5873	3566	1490	11234	23764	55350	7058	8870	10221	5337	5768	2150	3959	89797
BOYAULT_LIVER_CANCER_SUBCLASS_G56_UP	2752	57127	1803	1854	56950	3909	5068	8404	6926	4734	55313
BOYAULT_LIVER_CANCER_SUBCLASS_G6_DN	7145	8743	27161	6385	89870	6574	54918	6238	114883	999	3280	4928	3949	5873	2627	23180	3628	51599	51760
BOYAULT_LIVER_CANCER_SUBCLASS_G6_UP	4311	28951	873	10472	10440	79058	9338	10134	25813	6583	3709	23167	54894	6530	51019	51176	23023	9886	79611	23175	88	5967	6478	8836	64849	1496	10461	55732	3964	29780	4882	1176	56886	10113	9761	84263	3073	155066	23508	80129	9687	8884	56259	114899	7447	29799	2589	5867	1294
BOYERINAS_ONCOFETAL_TARGETS_OF_LET7A1	10201	29957	8091	389421	10001	1287	4673	10644	55137	10642	997	5277
BOYLAN_MULTIPLE_MYELOMA_C_CLUSTER_DN	65986	64342	1316	23657	54941	894	163126	8434	969	6646	122481	1992	53840	8660	55647	22800	6303	8204	112399	8609	51390	931	1515	26137	51669	5996	6696	7503	9331	26191	10984
BOYLAN_MULTIPLE_MYELOMA_C_CLUSTER_UP	65108	29128	5649	2305	2553	3184	9647	790	324	1803	7170	4298	1477	150	5896	2475	7298	9317	3845	100526737	6502	401251	161882	283431	10585	116113	92610	22949	29015	117178	199786	441478	2040	374907	4800	2059
BOYLAN_MULTIPLE_MYELOMA_C_D_DN	388	51669	25890	7412	4062	5618	608	9522	3669	10418	351	9121	4783	51338	860	6279	27159	3824	1000	30009	29851	55062	8809	55840	5199	5051	7378	55303	148808	1363	784	54855	931	100528032	26996	1511	7177	6352	3480	174	1475	10226	2823	29957	338596	9871	8534	4072	89765
BOYLAN_MULTIPLE_MYELOMA_C_D_UP	11080	645191	388228	25913	27042	92610	6566	9733	9696	259230	55544	605	79101	78990	60468	9349	3899	23186	586	6991	56683	100093630	2103	29896	2521	7170	155185	128178	374654	539	55627	64943	25805	2175	8880	54769	11142	55248	5567	5890	84376	64968	157570	199786	79018	1687	8826	4635	130340
BOYLAN_MULTIPLE_MYELOMA_C_DN	253782	348	64919	6646	645426	63971	27314	112752	55647	3725	4782	55740	8848	6696	8609	57688	122481	378805	8204	285315	9331	112399	65986	7779	92579	6303	5243	83986	7503	26509	51390	8323	1992	1316	5352	54894	140683	80005	57713	636	51101	6310	28986	27242	3783	8660	1515	26952	5996
BOYLAN_MULTIPLE_MYELOMA_C_UP	51129	8549	116225	7298	64080	26018	6689	60674	342527	3184	6249	11052	2113	6502	5619	5138	1803	116113	83541	55604	1477	57608	9679	2287	128854	8445	10144	51676	129080	9785	790	9317	9647	2475	51132	29802	1879	4678	55127	9889	65108	4172	4800	22949	2054	79888	161882	10930
BOYLAN_MULTIPLE_MYELOMA_D_CLUSTER_DN	1465	57096	3575	51676	202	840	2934	26051	598	54020	8575	57584	6788	23616	56925	10100	676	11190	4794	3927	5089	23787	8728	89765	5255	9820	10217	196527	896	10645	3956	2054	9050	1495	26286	83696
BOYLAN_MULTIPLE_MYELOMA_D_CLUSTER_UP	51090	10769	22920	595	29121	3670	54093	9446	7345	83699	8614	4774	4744	5625	29933	5494	171425	571	84033	57677	57180	54587	29104	23368	23007	133	1983
BOYLAN_MULTIPLE_MYELOMA_D_DN	26051	25841	5089	497189	3875	57096	8522	1968	51170	8869	57584	23787	1495	94039	83982	79575	55194	840	23616	27128	9153	23092	3575	6284	8844	3956	960	55704	92906	54627	6788	834	2319	23283	115004	202	23424	8653	85014	25900	2145	4665	51733	57194	1536	5255	3977	143689	2934
BOYLAN_MULTIPLE_MYELOMA_D_UP	4609	595	54093	5494	122616	26520	2618	150223	1369	22847	645	9958	56256	84456	1983	123606	9476	54587	3315	29121	23037	54586	121227	1236	9411	253738	10769	51550	83699	115708	96764	133	51296	444	84334	171425	9529	10000	11098	26012	84033	5625	23287	203328	113791	340277	50484	55778	1339
BOYLAN_MULTIPLE_MYELOMA_PCA1_DN	1368	10769	1266	645	25975	9355	11167	85379	598
BOYLAN_MULTIPLE_MYELOMA_PCA1_UP	25890	28526	28638	3560	6280	4353	3672	26960	9823	7498	7045	2846	26031	29957	3821	255649	619207	2149	3683	6036	55303	3500	2533	3494	4069	116844	1475	148808	10261	3133	155038	5553	279	22936	2150	25780	11006	6352	5359	3067	26996	23780	8534	10226	4072	10410	54762	151393	779
BOYLAN_MULTIPLE_MYELOMA_PCA3_DN	56925	10930	54497	55667	10059	2319	307	51676	94039	28883	2934	834	840	8522	221421	89765	8801	7155	374907	85014	26034	1968	3575	1962	79890	634	8869	9889	3221	57060	51733	79792	79575	6565	23174	133690	2681	10398	497189	85442	8728	8653	23250	5255	5962	202	1495	2040	120406
BOYLAN_MULTIPLE_MYELOMA_PCA3_UP	7503	81552	138639	1992	51390	10891	595	8477	440	55647	10769	4501	2171	5291	64919	58528	25841	253782	8204	57713	6310	55289	1515	10243	64762	171483	641371	5321	3754	10984	7345	7227	8553	85363	9578	11098	55244	1021	5243	378805	340277	7035	54586	55151	122622	51090	152485	4489	7106
BRACHAT_RESPONSE_TO_CAMPTOTHECIN_DN	10410	375757	6251	51316	9694	81611	5954	6741	572	25994	23344	51501	6576	2023	57153	10581	665	5478	596	2027	100529144	205	5165	2287	4253	26578	6122	203068	29968	8887	983	578	6776	307	3157	56985	54440	4489	2597	2821	226	4731
BRACHAT_RESPONSE_TO_CAMPTOTHECIN_UP	677	94241	1026	23589	10140	81607	10906	79442	7832	963	900	134492	10628	9538	23175	2887	55766	715	102724560	5372	138162	84548	8408	29950	1200	81566
BRACHAT_RESPONSE_TO_CISPLATIN	5372	4193	23175	900	10628	963	12	2015	9538	84548	378938	10140	64859	11006	81671	54529	7832	83719	94241	1026	9249	51015	3983
BRACHAT_RESPONSE_TO_METHOTREXATE_DN	205	2287	100529144	84034	3157	5478	307	6576	2821	25994	4253	10410	51501	596	5165	4731	2027	6776	10581	2597	665	26578	4489	54440	226	2023
BRACHAT_RESPONSE_TO_METHOTREXATE_UP	10628	138162	81671	81607	677	23589	10140	79442	2015	23175	963	9538	1026	84548	7832	5372	11006	900	94241	4193	378938	3983	55766	10906
BREDEMEYER_RAG_SIGNALING_NOT_VIA_ATM_DN	4439	79845	54438	116039	6565	26086	6334	84329	25851	25864	57060	3977	4669	548593	29887	5983	23080	9183	92856	6817	1965	10100	29121	8780	7018	64407	102723508	6590	1845	163131	65991	8912	89797	4891	55340	19	10314	55273	84992	79871	28996	64792	25948	9244	401409	23037	25780	3824	3122
BREDEMEYER_RAG_SIGNALING_NOT_VIA_ATM_UP	10605	85440	143098	2688	200010	6443	57677	339855	5298	64219	11196	132141	128178	23382	55	79960	51117	55906	57630	595	151050	3592	9984	124801	27328	157869	153768	6574	30845	4094	155051	1827	26017	1510	56983	25927	138050	51744	79770	55337	57565	79071	8697	4853	51015	23049	55975	10610	282991
BREDEMEYER_RAG_SIGNALING_VIA_ATM_NOT_VIA_NFKB_DN	10585	90693	132864	10205	953	23042	9392	6875	114804	2539	56913	51186	64446	114799	404093	80195	728294	1374	79365	23446	5255	51135	3120	8082	54	288	33	9498	10370	10188	2138	51654	92140	85363	80724	58488	151835	3799	51691	1060
BREDEMEYER_RAG_SIGNALING_VIA_ATM_NOT_VIA_NFKB_UP	51232	137835	9	5768	28981	143458	6402	163033	1536	79622	1326	51361	10643	55790	400745	54463	81035	1573	93082	816	55331	53335	57576	5184	1466	7056	4784	4050	6608	10572	6574	55277	388650	79056	9424	307	3725	7569	119710	85440	83592	10519	51280	80824	285343	54734	100288814	3572	55614
BREUHAHN_GROWTH_FACTOR_SIGNALING_IN_LIVER_CANCER	7046	7040	7039	8324	51339	8313	4233	8312	5300	1499	7048	2064	1956	3082	3481
BRIDEAU_IMPRINTED_GENES	8788	4486	2887	4692	5445	5923	8418	1028	116969	3482	430	57194	8926	85477	10023	7490	4232	6581	799	7337	7054	2628	1634	3356	55384	4676	55364	3481	51666	55089	5178	1644	26958	25797	10077	266812	5002	5067	6638	3784	3820	6582	54551	344	7681	7262	10078	100271873	3630
BROCKE_APOPTOSIS_REVERSED_BY_IL6	6657	6774	9047	3192	6772	22904	10393	55062	1845	1839	5955	4170	5925	9516	8618	11156	5898	3726	8813	4501	11342	1647	10211	7538	3662	3572	6515	3399	10402	9592	2628	1847	6446	4582	6782	56902	2037	1326	926	6503	1612	960	4131	55	639	4638	4033	10190	4599
BROWN_MYELOID_CELL_DEVELOPMENT_DN	2624	23560	9840	2530	4900	56245	1977	8490	9221	8204	94120	2529	6432	60496	7018	6747	4677	55608	811	6599	80896	79567	7294	124976	10954	160335	27334	4691	4436	10410	6472	5874	3117	8600	2018	55617	2288	283248	3911	10653	51491	6659	22807	708	9349	115024	4143	8614	1731
BROWN_MYELOID_CELL_DEVELOPMENT_UP	283131	64115	87	6646	717	10990	1475	58503	50856	6137	202243	3906	4317	51734	820	5291	25851	4430	3553	84649	2040	634	4084	945	1362	6120	3726	30814	10487	54758	1438	4170	2992	51296	2934	2358	8895	1520	55748	950	2944	4973	5858	5836	9050	4842	2814	94241	5340
BROWNE_HCMV_INFECTION_10HR_DN	11097	4713	3832	861	5884	9411	51603	5737	54453	6764	143	6651	627	136	2908	23064	567	5937	730101	9886	10129	23269	3667	5411	2115	1915	7965	23600	25827	6334	4907	196	51031	868	2012	10643	92104	8601	23243	640	57509	3207	25836	6934	4968	6527	5368	8125	7741
BROWNE_HCMV_INFECTION_10HR_UP	6352	6799	7073	868	5611	6535	126299	5451	2633	6660	673	4688	2537	8233	6355	3621	27339	9766	7556	9883	6884	11009	8351	5088	25888	8880	6236	55916	23647	4152	8227	3556	2261	2033	4332	5283	81611	3726	1139	8455	27097	84851	4775	4189	30816	4487	2289	6654	2794
BROWNE_HCMV_INFECTION_12HR_DN	10046	4626	479	9315	54453	84869	5938	23613	9975	9249	2274	2252	22906	6310	10395	2068	328	57178	1842	5801	8362	10940	861	2737	5376	25809	6428	2181	10000	10615	1992	26037	23255	6626	25758	171023	862	9831	1033	6557	6764	4217	1601	9079	10605	4013	7058	54434	9933
BROWNE_HCMV_INFECTION_12HR_UP	2768	9392	6728	100129973	4209	10668	10420	5966	7189	127544	54737	7536	4939	2237	409	4741	5432	9925	1677	51362	5326	8676	6890	10428	9810	7013	23765	8945	885	2820	2710	9334	7090	4744	11120	4323	80335	58528	55957	608	9848	23117	673	440	5371	147339	2812	9473	10472
BROWNE_HCMV_INFECTION_14HR_DN	1545	4082	10513	9582	3675	4091	4750	27109	51103	23066	581	1837	25794	8601	54987	11030	51626	3673	11118	2074	1956	8492	994	113146	6237	22861	6764	5699	8555	27303	7082	5293	9828	4109	4948	22906	488	23059	1719	6710	3207	29894	140885	10403	3090	667	4088	3267	6444
BROWNE_HCMV_INFECTION_14HR_UP	23515	8867	4149	9709	2237	6863	654	10926	2823	8637	7568	3621	8653	10102	7608	9015	30816	26130	9807	27338	23210	1359	8970	9685	9601	8692	8500	8900	9275	9887	990	1054	1386	6674	7754	262	8493	81611	10287	6897	11153	11177	11116	8899	7150	22797	7773	3827	3212
BROWNE_HCMV_INFECTION_16HR_DN	9697	1123	27350	5087	10608	1305	4000	9863	1278	1277	7168	27063	95	493	11075	4496	7252	8829	5425	2662	25827	4490	56967	23499	4920	4693	4597	9249	124	7474	11154	8100	25839	5806	79572	4350	777	25840	9121	11259	9509	5269	22836	128	6840	10974	861	871	678
BROWNE_HCMV_INFECTION_16HR_UP	5451	673	3115	27339	123720	5998	8819	10238	10948	90806	5063	10950	4291	91369	6745	1662	10439	7187	2026	7110	147339	10564	5580	54737	1677	7422	7587	8153	2110	25977	10336	51362	3442	27074	9	1741	10793	7690	8987	23086	3658	29889	8835	54861	7436	7596	1810	5243	51379
BROWNE_HCMV_INFECTION_18HR_DN	1462	960	2253	5865	5333	10435	10351	1519	8674	2120	2184	5740	3776	5568	2621	353	7041	5728	5833	8288	4832	7703	55558	4504	56252	146542	100506603	27303	11078	23434	7057	6834	2258	7364	9811	11245	28395	5579	2953	2977	22906	23452	771	2534	3667	1004	2620	9242	11030
BROWNE_HCMV_INFECTION_18HR_UP	5985	26146	11196	5063	6890	51491	2077	7090	54665	5504	23607	9711	6787	9858	10428	22859	9601	5016	8800	6738	4289	7112	5873	2596	9754	10556	8553	57187	23201	11127	2239	4116	5569	10336	26175	25888	647859	1588	26039	11216	5928	56681	2119	4792	7539	26130	868	1875	10038
BROWNE_HCMV_INFECTION_1HR_DN	130074	8706	7258	24142	9416	4636	4803	9735	154796	10295	2253	891	9159	6305	1366	2109	744	11082	84148	23295	5463	3196	133619	29781	43	55957	4126	7404	6495	783	4090	9372	9014	11041	79033	6693	5801	90957	23163	777	8458	28952	8029	8445	10472	466	9091	2902	10962
BROWNE_HCMV_INFECTION_1HR_UP	9278	5375	3488	6660	2334	4774	3175	58525	2841	23368	3572	375057	150094	491	7093	7320	3340	151230	10493	10125	8534	2920	4323	11009	10018	8419	5979	51360	1047	10690	223117	8019	5449	3164	920	5099	84560	6910	3131	5781	4150	2919	3480	3576	4238	2261	25794	3569	1671
BROWNE_HCMV_INFECTION_20HR_DN	4217	10758	701	585	10643	667	5142	3675	23345	6583	4154	22836	5999	1891	196	80114	7049	10000	3885	7165	9886	11259	4490	1278	4026	8658	55374	9975	27286	131578	10724	6840	9446	55062	27243	100500862	1728	23474	1774	25814	25827	5980	2352	120	9768	1730	55752	5783	26037
BROWNE_HCMV_INFECTION_20HR_UP	5566	578	55720	5165	7029	5371	2065	7337	2308	11273	3658	9912	5141	9925	1482	9743	5911	6584	7592	57821	9984	5063	1876	4775	5101	6046	10656	9098	5088	10793	23647	6533	26025	1230	6792	8013	91782	83475	23286	8357	3757	10603	8882	6799	7754	2781	1795	22877	7690
BROWNE_HCMV_INFECTION_24HR_DN	4259	771	966	3579	2662	3958	51112	960	54434	3207	6296	56252	2621	3910	284	3488	9540	10903	9750	2892	23313	645323	4255	51232	1012	7169	4013	10239	1519	7078	857	1290	10622	10384	1026	57214	8269	11245	5728	2701	55752	23268	216	54453	3205	2131	8434	307	5578
BROWNE_HCMV_INFECTION_24HR_UP	4440	23133	3169	2537	1875	1838	57030	642	5709	5878	27097	1620	7804	6915	1209	7033	3383	26039	6777	23765	3576	2030	7013	5557	6457	9601	22823	10329	8553	10483	4200	6627	104	9920	205	7855	6095	10452	27165	51083	10675	9363	4792	26134	988	291	10497	11177	6870
BROWNE_HCMV_INFECTION_2HR_DN	1027	2152	332	3675	1305	10435	558	3655	23508	55346	3488	11065	56252	4609	667	5886	9404	4081	10963	3006	5558	4363	6446	7083	1062	3433	5054	7142	5062	3880	7169	3673	5865	5801	4673	5329	8526	2639	9493	2074	302	4884	1063	1058	4314	1573	1848	6591
BROWNE_HCMV_INFECTION_2HR_UP	3481	126	1958	91851	3659	5730	4929	1675	23071	8013	3383	2921	25992	2030	2643	6757	467	1618	124	125	5919	23392	9249	90634	5997	2353	1991	4792	107	1842	477	348	1326	3164	2533	4239	4013	3576	100862671	81578
BROWNE_HCMV_INFECTION_30MIN_DN	3833	4013	10215	5998	7053	11099	6846	1104	22902	3581	26049	675	4800	4923	9474	63940	7755	26099	6758	51031	7066	80342	54103	140885	55117	22861	7804	863	10526	9750	983	54468	8550	7851	3706	1442	4983	4585	7841	8537	7803	400506	3689	4593	100500862	667	2796	5816	6557
BROWNE_HCMV_INFECTION_30MIN_UP	321	5754	1292	55966	51046	1280	388	2070	11077	255057	652963	9021	213	1291	57125	23117	2353	818	3455	55937	1843	8688	22797	10444	9628	92558	64591	4990	3726	3429	25913	2638	725	2277	10102	4775	10144	10485	7057	2878	1959	5173	1960	1496	3934	124	2185	6603	859
BROWNE_HCMV_INFECTION_48HR_DN	10631	6764	1069	871	9214	2323	4026	5938	440073	27304	3037	5911	5157	2316	3043	2582	4150	11082	10435	10062	2670	81550	4287	90410	595	7289	4915	7221	7059	6094	2020	169611	811	283638	9701	10581	9229	647979	9180	8411	55374	5368	7082	3373	5523	10058	95	7045	11118
BROWNE_HCMV_INFECTION_48HR_UP	4332	8836	306	79022	1363	10336	23219	58487	8819	11009	3306	8809	4436	1908	5634	5519	652963	864	899	7957	9374	10144	57460	7753	6622	467	9628	8870	898	6584	4085	9788	11216	5950	57711	1491	2820	9687	8934	5532	672	25805	6539	9785	1805	292	8534	8394	7141
BROWNE_HCMV_INFECTION_4HR_DN	10300	719	4092	93164	8200	2670	84148	7299	55578	89845	9984	27245	29894	10197	22902	8690	2796	56339	23403	8906	8651	2960	56926	4803	7026	6334	9443	2915	8609	7368	7071	25759	28951	726	55958	6666	133	5304	10563	10367	8505	23139	4923	5265	1436	4055	26953	5395	55957
BROWNE_HCMV_INFECTION_4HR_UP	6046	5754	8737	374	7037	22797	1288	10693	5930	339	5099	5733	8013	6018	8817	10317	2898	3433	10737	9636	3437	10614	5144	8638	3572	3434	7753	11232	6648	3934	30816	5366	3589	81566	5781	2289	6870	7057	3442	91543	7337	57035	56829	1948	4589	51704	9108	5743	2139
BROWNE_HCMV_INFECTION_6HR_DN	55340	89944	1185	55109	93594	9831	56890	839	23321	9656	116039	4507	7050	143	23434	8553	51362	1998	7840	1063	55251	8772	51031	9412	4534	1901	2619	29970	3223	85453	1832	3398	8697	11102	8161	5395	10129	4090	10123	11138	80742	7465	23508	7737	4088	5577	23469	3655	9610
BROWNE_HCMV_INFECTION_6HR_UP	643646	2146	25900	6535	10057	1267	23150	406	8945	4958	23368	5173	9023	2302	6421	3497	8744	9636	1359	6533	54346	2537	10690	7726	6663	8638	4487	3456	5610	23252	1280	30850	10232	5542	3131	8737	4860	4599	3482	23210	2334	2011	4938	7429	9854	429	4239	2799	5919
BROWNE_HCMV_INFECTION_8HR_DN	9750	9242	667	2535	1052	7508	28951	4109	8418	161291	9404	80301	89795	7553	9837	123	729678	100500862	5328	57037	10602	7804	5292	4609	652	7024	3207	7421	4013	3885	221830	10116	22974	9831	2074	7545	11004	6693	3675	5731	4088	10240	27245	8362	7291	26278	54454	3003
BROWNE_HCMV_INFECTION_8HR_UP	2353	2077	3383	348	2011	8976	11099	7046	26156	10057	6421	26993	10220	3669	3303	5334	8420	5920	3662	801	5911	2890	57035	1399	5925	5929	8013	8817	2784	5781	9422	1739	10672	1039	6757	3301	10802	6695	7037	4069	2710	4254	3485	1654	8535	1948	2878	6010	2551
BROWNE_INTERFERON_RESPONSIVE_GENES	2633	1890	10964	3430	9636	9910	2643	9833	24138	4938	3627	60489	9246	2634	3429	8676	2537	3620	4005	6772	10616	3431	3433	834	5610	9267	3600	9473	9830	4600	10437	11177	3665	6672	7453	10561	5359	5698	8638	23179	9111	25939	91543	6355	8743	23424	3669	3437	4939
BRUECKNER_TARGETS_OF_MIRLET7A3_DN	11145	56937	6678	475	83871	91523	597	1289	1284	114294	9689	2335	5792	11199	2817	132299	6422	4017	2919	11098	6695	1687	1983	81606	2202	9536	1982	4837	2037	388610	285761	57016	10096	51704	4240	1288	3320	54453	10769	284996	3927	800	3959	81610	145748	231	84658	970	23406
BRUECKNER_TARGETS_OF_MIRLET7A3_UP	5052	171177	7494	55612	84918	5805	9545	22943	1847	84310	9962	5445	1545	3914	142891	3857	6820	160760	10956	169792	7296	97	5782	2244	64065	5226	694	7035	590	1491	54407	5423	1999	9749	125875	79875	2296	9467	1286	23092	3845	1462	221662	1604	1525	64093	311	4101	4854
BRUINS_UVC_RESPONSE_EARLY_LATE	3037	9317	8880	26018	79064	11277	94032	2055	10663	56919	11072	8824	23524	5706	57659	93973	26973	6445	81605	6472	1876	6095	79173	6793	1154	5594	51141	28992	5291	122769	57111	55691	4035	163486	401207	9156	4091	151188	79023	84303	26277	56888	26271	51029	7392	84913	4597	29915	732
BRUINS_UVC_RESPONSE_LATE	23759	4257	10328	51606	128864	388564	1390	471	6642	4624	5934	3605	5142	10469	1633	10286	439921	27153	6835	2628	23173	4017	7169	64787	201931	8555	80318	2596	9619	80790	6558	399949	9848	29911	112487	79075	2483	10130	79603	55752	10098	10398	51292	79833	6586	9674	1201	23576	8835
BRUINS_UVC_RESPONSE_MIDDLE	1620	51184	2049	7932	1677	161882	80834	51428	26751	9618	9871	694	91419	9075	55734	146705	2956	79072	112849	64425	115290	839	3985	1649	5528	89848	283377	8604	55367	7832	53831	55272	10206	23059	84792	29923	112858	50619	375287	23175	51291	4860	29115	8446	286053	8408	80007	3669	8493
BRUINS_UVC_RESPONSE_VIA_TP53_GROUP_A	79605	26872	81691	79567	23140	889	116842	81501	10369	6253	85445	727800	5023	1272	29958	64180	137797	3679	11136	81887	27076	390	169044	83464	3291	57337	134147	3680	26287	2565	8808	847	261729	10280	1573	763	59269	92340	83606	5864	51231	3625	1723	442117	4644	9167	4322	9196	54520
BRUINS_UVC_RESPONSE_VIA_TP53_GROUP_B	54805	26576	1032	10804	2842	29979	5244	51426	255426	3002	27044	9479	2821	81493	440689	167410	64319	11072	1969	649	6609	5826	133957	10462	51313	5270	3588	81377	5119	375790	1840	131965	8554	55332	224	9994	9113	11339	65009	7114	5281	55974	3934	8425	369	128414	9111	3480	5970
BRUINS_UVC_RESPONSE_VIA_TP53_GROUP_C	201232	7405	4668	1674	2078	116151	1690	955	51347	6620	6456	133418	79596	90459	11149	8664	23788	79838	2475	7071	2669	5139	2122	527	10278	7100	9132	94234	9173	6581	378938	8812	81696	7728	23362	94059	3208	91894	168667	4069	10721	1006	2252	10808	5174	7226	6385	59274	266629
BRUINS_UVC_RESPONSE_VIA_TP53_GROUP_D	55614	58517	80725	6443	139735	23149	8985	51429	10673	4820	3703	27129	163732	4741	54482	10059	10371	10660	10615	653121	84433	1514	9180	1943	9975	63910	1357	5309	7851	6575	3849	91653	5255	83890	83641	92558	9644	376267	55964	55198	1544	79876	158471	864	494470	3738	6007	9129	414919
BRUNEAU_HEART_GREAT_VESSELS_AND_VALVULOGENESIS	4851	7021	23389	6899	5781	1482	182	4853
BRUNEAU_SEPTATION_ATRIAL	6910	1482	2626	4624	57057
BRUNEAU_SEPTATION_VENTRICULAR	1482	6899	6910	3845	6654	2626	5894	57057	5781	78987
BRUNO_HEMATOPOIESIS	10791	11006	1997	10276	5954	25897	3565	1604	10321	85021	4856	7006	1605	27244	3002	901	2584	1717	55740	1075	2720	5214	2280	64397	6277	4214	928	3028	2015	4332	366	8878	7075	7462	5934	726	100506736	79071	5176	25800	7082	3099	8773	963	1363	10549	3156	6307	8553
BUCKANOVICH_T_LYMPHOCYTE_HOMING_ON_TUMOR_DN	5028	9060	3280	6509	64431	23480	1910	5168	57707	23090	4603	2018	6443	10198	8648	29901	8788	55384	226	51352	23514	10079
BUCKANOVICH_T_LYMPHOCYTE_HOMING_ON_TUMOR_UP	283663	283417	157	55119	2633	800	28831	1545	718	347736	8837	11216	5269	79839	2099	8935	6788	64780	25925	51406	23077
BUFFA_HYPOXIA_METAGENE	7422	6513	5223	2023	3939	7167	5033	51373	1033	133	10397	84617	4282	11332	28985	84722	5688	54443	7846	10459	2821	84790	55700	54541	664	55257	29923	2597	28998	51142	10652	4860	23603	23480	353322	54845	5214	79801	1515	10112	81034	51118	6566	29088	24137	115353	5230	3099	205
BURTON_ADIPOGENESIS_1	1051	10123	388	54206	9516	4783	6446	5187	7465	22936	7422	9531	2114	3399	1490	23764	8848	1052	2303	11080	8660	22822	1746	55898	7056	8870	3569	2355	114789	1844	4929
BURTON_ADIPOGENESIS_10	65124	51406	4534	5866	3157	309	2224	132864	5318	140738	10211	83641	9208	6713	55342	151011	23348	8436	5834	7414	528	2222	901	9039	1069	2992	33	4023	6307	54469	50814
BURTON_ADIPOGENESIS_11	1649	94104	10159	214	3659	1009	55629	394	3799	55704	5921	23557	196	84146	9367	4008	1386	7741	6474	1902	56995	5311	55186	55614	154796	7155	64400	6611	6591	6558	466	23379	2049	2619	1647	92	55193	3987	29110	388646	10565	4784	2908	1281	3422	9204	643836	11342	4082
BURTON_ADIPOGENESIS_12	353497	57649	9694	4670	4254	3658	25836	54928	6670	55082	3005	143684	3796	6733	205428	94039	10772	7336	23473	57650	5611	57035	1545	9994	27332	50804	8289	4288	9991	137695	699	2957	259282
BURTON_ADIPOGENESIS_2	9173	60370	80176	7498	7049	4170	7092	83743	1282	100526737	2697	55615	8091	3860	7004	7171	790	10381	9057	7088	3678	27230	22821	896	9536	5036	6615	6533	9588	3297	6723	117246	58480	288	6382	25939	8061	10808	3783	23328	8864	56925	4771	57381	2289	9064	3554	586	3984
BURTON_ADIPOGENESIS_3	6941	3082	4332	1388	4678	64105	7298	55143	7083	55723	5985	699	891	1164	23397	6241	3835	79902	4860	9180	3597	3619	10112	51203	19	28232	79733	10635	332	5617	4172	1163	5111	7398	8317	5557	3070	4288	1841	3838	4174	9133	84153	3608	6790	9055	1466	688	4085
BURTON_ADIPOGENESIS_4	2752	56942	10328	3939	1291	6627	1284	55651	80781	186	955	10061	3014	58480	1616	4839	54888	79602	5519	3487	5496	2050	1967	51129	3428	56655	10171	1434	27258	3419	1292	728113	51123	51377	2288	6484	317781	9296	1800	604	25946	6183	23129	6720	7203
BURTON_ADIPOGENESIS_5	10960	23786	80273	2539	8335	5447	10452	51099	8800	84522	4191	5091	57017	1050	5682	2997	2101	4706	81579	8443	6239	10130	1337	23175	723790	29088	10651	2230	29074	27346	3459	100287932	6494	415116	25874	54205	4702	8038	2710	1678	64981	10975	2872	8884	874	284119	65993	4259	34
BURTON_ADIPOGENESIS_6	977	10010	1306	820	8694	5005	1468	4158	949	341	4715	4060	112	2632	11112	50486	9444	1743	23554	3240	513	1666	4711	3033	9370	134147	100996928	5664	8802	8850	9380	28996	3934	28976	51571	873	8639	8200	4708	8436	83549	5860	9545	4257	84293	64859	4712	353497	57136
BURTON_ADIPOGENESIS_7	2017	1515	7171	960	5355	11346	7076	7070	1903	1363	51450	595	10410	5742	7045	8091	2199	7077	8788	1728	64129	5627	4062	323	2200	5947	51316	4860	2030	6535	6747	9403	8407	23654	5090	7514	65108	8839	1759	5270	87	7917	55076	4841	57381	94239	6277	10791	3572
BURTON_ADIPOGENESIS_8	822	2790	11230	2149	53827	6497	2944	306	23326	54458	2629	51186	5740	10404	90102	10487	3685	5476	5269	10412	55089	351	23646	2012	10630	2782	54741	11034	1616	7846	7162	59342	9261	5360	7414	11031	26136	4015	7941	81631	11015	308	581	29950	9168	59	4267	3156	83892
BURTON_ADIPOGENESIS_9	3965	1465	5743	50807	29952	22822	83593	6347	3491	3728	1975	1796	9475	60412	9823	5580	6387	65009	2669	4128	10437	57544	9265	6368	9314	1435	9564	50865	9590	7164	1266	2585	2535	2896	58533	2920	11342	1030	23270	7168	2152	6423	1052	92	5321	2052	146556	8434	3992
BURTON_ADIPOGENESIS_PEAK_AT_0HR	2535	4856	3479	51706	1601	57761	5272	5327	91860	7043	50807	7094	4969	5900	6423	54518	4134	862	7424	6368	3590	3417	9315	10608	1435	2277	1295	9636	59	2152	7058	1647	283131	10211	6696	5699	65997	6652	2620	4023	10169	26056	2184	1649	4256	2619	10398	1410	7168
BURTON_ADIPOGENESIS_PEAK_AT_16HR	990	8208	23	6036	1786	4173	63901	5631	55723	3428	29074	6241	283871	10592	4176	83879	1893	4062	27131	1462	1854	8520	3070	5424	3159	10061	23649	83743	445	4174	2237	3148	9188	4676	4172	12	2956	4175	133418	7866	5888
BURTON_ADIPOGENESIS_PEAK_AT_24HR	9232	9212	790	6240	7153	3925	5905	699	891	126003	358	29127	79095	3014	4062	91687	3843	56915	6279	6590	9833	54443	3835	11065	3833	3838	183	3934	51477	983	79077	128488	5617	890	991	51203	9055	995	1994	7083	2584	6625	728113	3161	6426	10112
BURTON_ADIPOGENESIS_PEAK_AT_2HR	3164	7130	5743	2920	9361	23645	9531	3099	1052	30850	2354	1843	3399	57007	1039	3491	7057	57381	3337	2353	6574	7832	2303	54206	9314	823	22822	10512	10049	7133	1490	4609	11080	4929	7538	10912	133	3726	5606	5997	5054	388	8870	2010	3569	2114
BURTON_ADIPOGENESIS_PEAK_AT_8HR	9962	379	140809	51316	5464	688	9446	9689	5447	7514	6566	22800	10528	9588	8061	9057	6382	25939	7351	7280	2069	10171	7074	5504	7150	960	3678	6675	55615	9173	1831	3428	1051	10875	8091	7421	7004	10808
BUYTAERT_PHOTODYNAMIC_THERAPY_STRESS_DN	10534	10116	2760	25758	56252	84525	6764	79020	23335	627	6347	5046	5010	6419	1869	2218	54914	4832	4212	4678	800	1605	79154	2491	9194	78991	8733	10197	79140	3217	64798	58487	80789	597	9508	51232	51071	90861	79184	7025	53840	51282	54344	23212	57215	6924	5438	2297	4837
BUYTAERT_PHOTODYNAMIC_THERAPY_STRESS_UP	26115	51274	5723	57178	84220	7082	50999	6253	55521	58517	123	2932	10966	8178	2033	29994	10620	29072	55802	2965	3659	50650	54498	10010	80219	2710	56623	4205	8553	3310	8638	4783	11176	51566	29940	4864	5292	9284	1649	54541	81631	4487	5649	4982	79137	5742	55208	467	26091
BYSTROEM_CORRELATED_WITH_IL5_DN	5295	11342	23471	55832	3839	4084	10914	5795	405	3097	9782	102	5293	2305	23760	10320	4064	2068	1642	653361	6747	9261	5316	6503	1981	3619	4931	7570	3054	7027	23451	9050	5601	1130	960	57396	9031	8776	1536	3683	6426	204851	6643	7486	2908	10890	100528032	5337	5292
BYSTROEM_CORRELATED_WITH_IL5_UP	9448	6171	2975	9046	4070	6206	2623	5055	6036	7936	10077	1512	246	8673	3068	4062	8288	3066	4924	9026	5928	10394	820	5553	7412	26003	6418	4066	4925	1778	4790	1869	5771	2624	2107	967	5441	3551	10106	5705	3563	6809
BYSTRYKH_HEMATOPOIESIS_STEM_CELL_AND_BRAIN_QTL_CIS	11240	7763	5792	9878	2782	51318	65080	55623	55355	223	6726	4528	210	1523	84640	55904	23204	4701	221143	5469	4332	55621	23274	9204	6500	23042	53981	7001	33	6924	51081	54815	1075	7818	57085	27229	80829	79016	25929	29952	30	6293	64333	55707	2739	51669	5694	641638	2671
BYSTRYKH_HEMATOPOIESIS_STEM_CELL_AND_BRAIN_QTL_TRANS	6856	23673	3188	84246	119392	27164	5106	10482	29919	94103	8714	2140	7252	8888	10048	3487	11075	6567	6513	25813	51250	4326	4720	105375355	60493	9669	4790	8125	55761	64766	83443	9517	10505	23530	340371	10312	54566	9031	4621	9049	9320	80135	340348	4288	7786	1950	29851	4440	57680
BYSTRYKH_HEMATOPOIESIS_STEM_CELL_FGF3	5460	1947	5608	5316	1949	656	57630	353500
BYSTRYKH_HEMATOPOIESIS_STEM_CELL_FLI1	9173	10926	5869	4618	11020	6891	2189	3090
BYSTRYKH_HEMATOPOIESIS_STEM_CELL_IL3RA	29950	896	5879	4297	9752	285220	7423	10134	2978
BYSTRYKH_HEMATOPOIESIS_STEM_CELL_QTL_CIS	7001	145567	1650	54815	23569	23204	54965	84640	55600	25874	10749	28958	2248	25929	5954	9516	9204	8804	50814	3563	51324	23042	5694	10169	4931	2012	1155	79629	84617	80896	6683	210	2739	51667	2313	6293	2153	1429	56063	29952	8836	7818	729230	4528	66036	9877	33	5308	51112
BYSTRYKH_HEMATOPOIESIS_STEM_CELL_QTL_TRANS	11328	8566	1046	3068	4958	6665	10526	3614	5362	1606	3198	60386	391013	127933	10573	1453	54898	5753	50814	842	3015	5715	5125	10285	92822	5786	3283	9560	9241	26287	10672	8289	1747	6813	3952	9451	26515	9669	6444	666	1440	401505	399	7276	51642	4086	64400	23383	55048
BYSTRYKH_HEMATOPOIESIS_STEM_CELL_RUNX1	8929	94	2049	5241	1604	5646	1441	3595
BYSTRYKH_HEMATOPOIESIS_STEM_CELL_SCP2_QTL_TRANS	4635	10772	5087	2326	54437	57804	1068	1775	79665	137814	1511	4656	6440	2358	1284	10628	6678	540	54760	3326	5709	3976	7011	6311	55974	79696
BYSTRYKH_SCP2_QTL	3980	79893	10749	5694	4353	6368
CADWELL_ATG16L1_TARGETS_DN	729515	123207	10781	5187	3034	121227	7276	8490	5166	54834	3304	728294	54532	5033	7412	9677	23517	27229	11339	6819	9073	149603	81831	9984	90416	64848	349633	23314	22824	3021	8880	4780	8681	56977	10891	2289	2695	7062	644538	440193	619207	115817	817	8496	83640	3507	55466	153642	199786
CADWELL_ATG16L1_TARGETS_UP	335	114897	7018	161829	55829	683	5457	149685	29121	153201	9371	7503	5091	7348	84649	948	2167	2920	3952	279	3426	2678	7069	29881	5394	7586	259217	3045	150726	4883	89894	9332	4023	30	6289	1571	337	5950	151887	3040	344	27253	5733	25963	56169	9842	11113	51156	9370
CAFFAREL_RESPONSE_TO_THC_24HR_3_DN	51203	4502	998	8294	6241	10755	26471	6261	1374	5714	112840	23559	53944
CAFFAREL_RESPONSE_TO_THC_24HR_3_UP	900	7555	6430	94160	6187	9208	8668	29927
CAFFAREL_RESPONSE_TO_THC_24HR_5_DN	3612	5936	94033	808	4830	2617	246721	7043	5094	5902	4694	23352	84833	4709	9276	91687	6520	3488	123355	55770	6472	51203	440	378	5055	9406	4502	7301	23209	85365	10653	5457	51164	5862	11065	10923	9768	2305	55249	1854	5349	1983	10682	9709	9551	23514	10465	7846	9919
CAFFAREL_RESPONSE_TO_THC_24HR_5_UP	890	8570	5868	4860	4925	29128	677	1514	8031	54512	203068	1164	3981	10451	51083	3376	5683	1642	83939	728773	58527	5111	10135	6414	518	7037	9921	6187	7555	7296	2339	9978	140465
CAFFAREL_RESPONSE_TO_THC_8HR_3_DN	56122	10121	5905	10131	5707	5631	2023	1108	23649	8662
CAFFAREL_RESPONSE_TO_THC_8HR_3_UP	219988	7965	4072	80315	388
CAFFAREL_RESPONSE_TO_THC_8HR_5_DN	3312	8761	3301	3305	51109	6428	6432	3337	6241	280661	10808	3306
CAFFAREL_RESPONSE_TO_THC_8HR_5_UP	10527	1027	7965	9960	26136	6811	3727	1514	2617	2804	3398	677	23524	283131	51526
CAFFAREL_RESPONSE_TO_THC_DN	8761	79073	3301	10808	1717	7278	10105	6428	890	1595	6241	5055	27244	983	1719	10422	808	10682	23514	280661	3306	9768	3312	203068	7846	4175	29128	11130	10755	4172	5936	4860
CAFFAREL_RESPONSE_TO_THC_UP	91687	56888	94033	7043	7422	6187	55249	4609	26036	23352	22872	6472	5868	4925	283131	7037	440	3612	677	10527	1027	6520	9960	57515	9406	2339	8334	80315	9709	25957	56922	55770
CAIRO_HEPATOBLASTOMA_CLASSES_DN	3932	643641	224	6935	211	3908	2752	10346	7363	54681	922	1610	2028	22992	567	7263	54861	10249	1540	6443	9452	5583	109729181	23654	57406	847	1776	100996492	5654	4088	1822	25891	8682	79812	731	22914	5923	367	9881	10550	3554	1571	27089	715	2628	7779	10268	5721	1628
CAIRO_HEPATOBLASTOMA_CLASSES_UP	1434	5901	7165	10480	253782	6883	10084	8662	55379	55353	64151	84908	1104	2023	58516	64210	3609	10051	51606	1662	6597	11141	8886	54069	55617	163	813	6194	3148	22916	81930	8624	5433	8464	10985	146909	6741	11253	1743	5836	54951	27340	5108	10128	10953	10528	6175	55101	25941
CAIRO_HEPATOBLASTOMA_DN	9060	54923	1376	1969	10171	133	3083	23151	7498	10611	54112	1390	54463	51760	1316	735	6580	5105	10216	2114	18	10157	4594	5207	57733	360	3081	2642	4018	51660	22849	33	89927	3084	3398	6470	3026	28960	80765	2822	90634	56548	1491	5199	30	8736	2819	85453	7433
CAIRO_HEPATOBLASTOMA_POOR_SURVIVAL	217	3242	366	716	1875	3547	325	9787	699	2690	4736	346	1571	174	1852	54475
CAIRO_HEPATOBLASTOMA_UP	1362	29098	55186	55227	5378	28951	26003	7450	23089	29901	8644	8443	6117	54542	54894	23732	3608	152006	51705	5504	3615	23271	23363	3655	56947	22943	6926	9448	2752	23466	54874	10970	8518	22889	10765	8202	10137	8549	7072	56950	9655	4172	56886	55332	3315	4735	10486	3156	2222
CAIRO_LIVER_DEVELOPMENT_DN	3929	2944	161291	1572	50814	2160	27232	4124	2	3931	65018	5553	5151	10998	10404	4129	2947	1807	3934	2953	2266	301	5446	3075	3117	5340	3697	10615	3158	5959	10840	3294	5586	10682	6291	93129	23506	57715	2161	4485	241	10562	1891	58472	3965	259	6517	2180	8991
CAIRO_LIVER_DEVELOPMENT_UP	1910	5218	11184	5961	6604	81035	827	10776	3475	10000	2535	1382	29967	57007	10630	5955	2619	4862	7050	4692	57124	7025	84908	9306	84549	4237	23270	51450	9324	51444	78999	56475	4756	5915	10052	100526694	705	5217	9727	1948	5270	65244	1290	1368	57645	8704	51026	7267	757
CAIRO_PML_TARGETS_BOUND_BY_MYC_DN	10379	1029	5159	1026	1027	857	587	1030	3304	7015	133	595	2064
CAIRO_PML_TARGETS_BOUND_BY_MYC_UP	661	3939	10591	8454	891	83879	8886	993	83939	790	1019	5757	4904	586	7057	4869	3398	894	7157	1977	7083	581
CALVET_IRINOTECAN_SENSITIVE_VS_RESISTANT_UP	5764	472	2321	5982	959
CALVET_IRINOTECAN_SENSITIVE_VS_REVERTED_DN	5111	5764	3232	1003	388
CALVET_IRINOTECAN_SENSITIVE_VS_REVERTED_UP	5228	5813	7431	2764	5879
CAMPS_COLON_CANCER_COPY_NUMBER_DN	2952	127069	54715	1527	100996331	29922	79844	9219	346528	127077	401667	2209	440686	3127	81300	143162	219429	401666	1066	8338	3106	9369	64852	257194	23042	57535	9573	22911	79908	57232	29899	283694	641371	26095	3107	353145	283755	388692	653505	219432	139285	56900	3080	144195	6007	127068	8349	51716	399671
CAMPS_COLON_CANCER_COPY_NUMBER_UP	390154	3885	23246	3884	3882	7156	8688	400579	148738	7812	2314	140775	158062	4097	125170	4697	10297	2657	8687	7975	147111	6470	132989	57524	219469	1602	10189	23164	9001	55608	64170	4851	26528	4100	8689	114885	7511	124540	9343	414332	6256	388389	389812	5833	256933	4893	55249	51555	84231
CARD_MIR302A_TARGETS	23414	1869	1786	5217	5934	1949	22807	6096	5926	3726	2290	901	2043	5928	22882	29883	7026	1017	6774	1655	4092	7465	195828	6664	6427	63973	4335	221895	55810	26122	7422	55664	7436	687	9575	4760	7291	595	23014	50807	9821	4131	6049	55188	51742	5930	57616	1021	25946
CARDOSO_RESPONSE_TO_GAMMA_RADIATION_AND_3AB	8292	1452	55667	10189	663	306	1798	2237	8653	11344	51003	55114	4350	2953
CASORELLI_ACUTE_PROMYELOCYTIC_LEUKEMIA_DN	9669	6120	2521	5976	10036	1718	203068	1717	1033	2037	213	51226	64151	471	24137	5742	4288	3181	7168	80833	7083	7057	55327	9805	1803	7036	890	4869	10682	1173	644	89781	55215	3248	5269	10061	2029	2746	4998	26065	31	3192	64771	8914	22826	6182	79070	8832	55048
CASORELLI_ACUTE_PROMYELOCYTIC_LEUKEMIA_UP	960	9422	710	8869	11010	7475	23001	439921	10225	54543	3425	23166	54029	5140	55454	3500	1521	51619	6653	3398	1843	3082	23236	9902	10793	3034	7315	7644	214	26053	7750	9445	4494	10472	3538	26994	5199	4065	1052	3514	1316	5730	79161	8681	3490	8418	4929	11145	1839
CASORELLI_APL_SECONDARY_VS_DE_NOVO_UP	55701	9759	2201	2535	3915	2124	7039	54344	22797	55784	2354	100506144	5987	55106	145389	56255	51172	53346	55790	4811	2217	54491	5732	10404	1191	57419	308	57506	8507	25801	29097	953	64757	2353	3240	825	11145	9314	206358
CASTELLANO_HRAS_AND_NRAS_TARGETS_DN	11030	79191	27063	4893	145781	10203	51523	2273
CASTELLANO_HRAS_AND_NRAS_TARGETS_UP	1382	7001	3075	1939	728113	900
CASTELLANO_HRAS_TARGETS_DN	388581	4988	81846	3265	6510	83640
CASTELLANO_HRAS_TARGETS_UP	3224	7001	2671	2782	4826
CASTELLANO_NRAS_TARGETS_DN	3984	1029	6196	4893	5654	5569	2199	4684	55544	11030	51177	50626	27063	9590
CASTELLANO_NRAS_TARGETS_UP	84105	5806	202	22862	80139	3557	3929	115207	5270	3430	10897	4256	57047	3428	7280	2028	79188	4232	27065	64135	81559	23612	5446	3106	4322	5179	108	900	83982	60559	11274	642658	3698	2052	7580	10609	9636	6320	567	1382	10266	4046	728113	1749	3934	6772	54575	6376	5696
CAVARD_LIVER_CANCER_MALIGNANT_VS_BENIGN	5967	10537	4637	378938	29974	3107	2244	5068	54576	292	1806	929	5052	2168	1066	2495	1803	972	3125	8836	93621	6696	1645	6690	60	22949	2752	23521	1116	10468	56940	2243
CEBALLOS_TARGETS_OF_TP53_AND_MYC_DN	8079	5414	6622	5292	1312	8208	9883	6521	5972	5329	6948	6518	9928	1445	23046	6051	150468	7407	55830	546	26999	11074	7412	1839	3856	4193	7168	2149	2824	8131	1643	8525	23479
CEBALLOS_TARGETS_OF_TP53_AND_MYC_UP	3671	6675	4752	2181	5207	2923	4733	3306	4609	6432	10797	3638	2180	1491	6777	1604	10808	3726	55205
CERIBELLI_GENES_INACTIVE_AND_BOUND_BY_NFY	874	128602	80833	1525	642976	503639	284837	79734	60437	150082	56246	6285	4744	8480	128954	3275	1908	8204	317754	9127	8867	284900	4599	85376	54072	1415	150142	3543	51233	10634	729461	246704	50487	26164	10738	135	81543	100129027	53347	7327	55544
CERIBELLI_PROMOTERS_INACTIVE_AND_BOUND_BY_NFY	6663	3560	5297	9073	140690	10841	375133	30811	198437	23544	5121	8888	9582	54102	162	4599	55816	386682	1137	56911	7032	129025	1591	317754	3053	3537	200315	23562	79160	81061	80331	386684	27439	140258	400892	391267	23435	57642	337959	11083
CERVERA_SDHB_TARGETS_1_DN	3709	7704	7941	130	4224	1	27329	4885	10841	2070	230	57348	3158	8618	344558	4325	4069	80139	139221	174	5139	23089	283375	3303	1373	100049716	5178	1235	10590	24147	2147	140578	6822	8495	6657	147138
CERVERA_SDHB_TARGETS_1_UP	6505	54869	84959	55504	2274	333	5125	29993	9355	25854	7421	84898	5293	5654	3694	3918	89782	50859	89927	9638	56670	80008	84182	6443	130576	65055	26509	493869	25894	26115	6344	784	93082	4239	116372	3872	8798	10610	3485	116362	51280	79887	245973	2013	169611	7136	57636	3433	84709
CERVERA_SDHB_TARGETS_2	4922	9734	9467	11259	6374	26002	25840	9134	5053	7292	202	4907	9586	2153	55937	91683	79971	57568	5274	374	5178	93664	2330	7018	91464	55790	5209	1081	54438	3491	9543	4277	335	9953	55243	5270	4162	1512	185	9455	1004	1488	100422737	51454	1843	9111	2	1534	4854
CHANDRAN_METASTASIS_DN	23324	29092	1843	84662	51171	51028	467	51715	8470	414328	6525	501	81029	80127	10580	84311	54973	10318	55629	10788	57179	79703	3670	79875	11170	221294	56034	4744	26232	26353	56172	171024	10524	1305	1316	50859	6773	388588	79625	59271	1073	148189	1131	11012	54894	4045	5655	285381	57579
CHANDRAN_METASTASIS_TOP50_DN	9902	2353	6778	1153	81029	55146	10152	10585	51065	57326	51084	8470	79180	26225	51133	23474	221294	55109	128866	202	9592	54973	84958	29997	83871	113246	11331	54806	6422	378938	58485	10916	7454	311	56889	79641	91653	9804	147495	3164	140606	10146	8706	22921
CHANDRAN_METASTASIS_TOP50_UP	10146	205	57532	124540	367	28964	23367	10658	51111	84914	57189	10376	10807	54552	100289635	26986	6070	55904	3329	25998	2907	51155	10521	55035	6647	64710	3320	7366	359948	55798	5898	1964	2885	7528	8535	5094	23350	10409	94239
CHANDRAN_METASTASIS_UP	23367	5129	133619	5929	3043	989	4803	1964	1017	100418832	6311	10807	55904	51667	596	5361	5527	6696	442578	90639	9643	55502	5820	55110	2186	283131	63893	647979	102	57634	1032	101927801	8357	10409	10658	57189	3772	2932	284996	5898	23762	261726	9584	10984	7323	2521	23594	6421	367
CHANG_IMMORTALIZED_BY_HPV31_DN	1832	669	89910	1515	3434	10223	956	93099	3429	3157	6772	1130	1026	1828	121793	4597	8682	7068	4035	5669	3557	1824	5319	6704	3909	10346	5650	10076	4599	6590	8519	6627	51533	4600	6820	367	9397	5653	10561	6876	8560	5557	4084	100133941	5644	93	2633	3934	5055
CHANG_IMMORTALIZED_BY_HPV31_UP	27	659	8324	51086	57551	100288911	6646	56927	51338	64577	6514	338773	7345	55020	79365	64321	64231	6570	7849	90736	2331	255967	10004	1392	23462	84140	6283	84872	260293	92	5926	8803	5563	25859	324	57478	51455	9069	653220	79801	3662	5936	113419	1356	100506380	10085	124997	50807	4052
CHANG_POU5F1_TARGETS_DN	22797	9021	84513	9883	1471	7980	9352	2926
CHANG_POU5F1_TARGETS_UP	10006	6597	284340	7043	29028	4983	1289	1281	8850	2335	3491	4322	8639	6586	7408
CHANGOLKAR_H2AFY_TARGETS_DN	9555	26022	5730	5028	2690	54737	23560	733	56670	83873	286257	55254	1240	8531	7392	79048	80124	135228	51631	5629	23545	84916	2944	22936	64240	339287	6787	79020	9775	367	55720	5648	219899	5824	8470	51084	140828	10523	55669	5649	4638
CHANGOLKAR_H2AFY_TARGETS_UP	146223	51107	64744	6906	253260	140706	3712	159371	2776	65983	92369	23080	4023	23624	5169	4170	5738	1741	3705	96459	2739	866	55717	6095	6535	114803	9618	64750	64855	134266	10994	25998	93487	84668	57458	23250	759	58480	51629	84696	54968	167153	10694	25984	23446	55365	85463	6319	51256
CHARAFE_BREAST_CANCER_BASAL_VS_MESENCHYMAL_DN	219654	3589	6000	154043	7204	4017	23333	586	221687	79031	55437	55701	7857	1292	7402	7187	221662	4325	9891	10019	123920	5214	6474	26289	6935	10687	10371	4131	23331	10085	115701	3797	10365	333	51454	2869	7280	221061	2318	2535	627	90557	151963	4267	2887	81792	2791	55114	9945
CHARAFE_BREAST_CANCER_BASAL_VS_MESENCHYMAL_UP	5017	999	55040	26298	3694	10158	9516	196996	29911	90871	3775	57018	6692	5652	3852	29984	79056	23624	1159	954	647024	79098	4094	26751	353	153562	123036	64097	161291	222584	57648	938	12	55796	54845	1830	3664	11187	4582	92703	57111	54836	80349	79170	5653	25818	23650	346389	80824
CHARAFE_BREAST_CANCER_LUMINAL_VS_BASAL_DN	858	390	5270	302	388650	7798	154	716	25932	10643	1969	2564	2774	6717	651746	7097	1075	23603	23095	960	2618	29899	64778	2810	5621	100505633	54101	2950	800	29970	53833	340061	3426	55968	2769	51170	55214	873	151011	8793	3914	94101	27303	3655	646962	4502	9180	54751	6624
CHARAFE_BREAST_CANCER_LUMINAL_VS_BASAL_UP	23215	1124	3249	55691	57482	25803	9778	2521	79875	125058	78994	27289	10318	2099	9368	80736	11014	7637	57799	84132	5601	784	79415	9727	5618	56654	51092	26097	26090	408	23329	1534	23245	776	57147	1154	22941	9026	55344	2065	27075	29995	9674	81031	5863	6509	10388	4728	338692
CHARAFE_BREAST_CANCER_LUMINAL_VS_MESENCHYMAL_DN	4067	9200	2151	55700	9637	834	171023	9021	51186	114818	4673	3589	7431	1282	858	84668	332	81565	118429	23683	54331	54796	10000	30011	23258	2908	64208	10391	3912	89796	23432	79633	56172	590	10097	8450	960	2535	9590	4907	445815	388610	26278	10403	5198	57584	586	80206	6793
CHARAFE_BREAST_CANCER_LUMINAL_VS_MESENCHYMAL_UP	81579	1365	143098	50848	23007	51043	55040	7905	54897	771	81875	10388	2166	92703	9914	79090	64326	85019	80853	10809	91966	780	1955	29841	79874	10116	9145	7227	1382	784	57530	7113	5618	8991	79717	80004	1528	1741	168544	80237	26751	54813	57402	3664	288	57662	123036	114822	79784
CHASSOT_SKIN_WOUND	10365	3726	1959	2353	2354	5966	1960	1958	3725
CHAUHAN_RESPONSE_TO_METHOXYESTRADIOL_DN	10480	4673	11040	23558	2309	1975	25840	5094	6348	1200	27338	27335	3135	7494	567	10961	3015	4082	10156	1176	28638	9643	397	7529	4601	962	3956	1487	3033	4898	7128	6136	11316	972	7317	133	23399	9296	7832	689	4048	1337	10521	539	6844	23204	4170	1454	118
CHAUHAN_RESPONSE_TO_METHOXYESTRADIOL_UP	1414	23435	8565	3151	143244	91782	1164	25832	1152	5935	3068	468	23432	11030	10469	6520	1153	4609	5625	3312	28638	27338	10882	9232	6723	4830	23759	8140	440	6634	5373	16	891	6431	5707	1349	23466	10598	7332	3301	3320	3693	833	6764	7327	11221	7481	9040	6427
CHEBOTAEV_GR_TARGETS_DN	57181	57722	55033	30008	55277	221895	6274	5587	401474	1278	1993	3561	1363	10398	245973	317719	4016	1600	22836	6563	3486	1760	26167	25817	677	65982	1272	5507	5734	258010	9023	4038	84803	27295	100528062	5784	785	5217	6320	50804	7042	4311	4897	5523	6387	23022	143425	22821	7058
CHEBOTAEV_GR_TARGETS_UP	9429	6318	117248	2289	6691	26056	5167	64943	1310	140460	2908	7704	55959	55540	53828	4062	55742	8434	8829	119504	22849	120	3248	65987	65010	1909	22906	3433	476	115265	9840	6340	1910	254251	8321	11341	4602	80005	339488	9806	54831	10018	57447	10788	8614	6241	27075	5152	27232
CHEMELLO_SOLEUS_VS_EDL_MYOFIBERS_DN	89	58498	7125	5816	6655
CHEMELLO_SOLEUS_VS_EDL_MYOFIBERS_UP	1410	3315	26548	347273	4633	9499	23676	219537	7169	165904	487	844	845	26287	8048	2273	2274	4617	4773	9124
CHEMNITZ_RESPONSE_TO_PROSTAGLANDIN_E2_DN	2528	93517	9314	5493	2273	10449	54629	126695	57228	23254	3934	64799	283481	23529	27445	1999	5636	5069	9374	79730	7126	56477	5934	7049	116150	6337	1525	51031	144100	7508	222236	783	55466	5314	54102	4626	83543	54716	341640	83451	100506098	79800	55561	8794	3696	9990	120892	124540	80150
CHEMNITZ_RESPONSE_TO_PROSTAGLANDIN_E2_UP	1164	8318	11230	79682	84632	1033	8694	8844	10036	6566	6241	85377	10051	91782	57559	29028	5820	388650	25929	8623	151246	100506392	8291	55723	54928	22974	83990	23180	54478	9768	10606	6626	891	55771	4869	4001	653784	3797	4288	55120	51776	84798	701	51512	63941	57504	6472	2321	8439
CHEN_ETV5_TARGETS_SERTOLI	2212	57498	3487	57214	7503	6387	1993	5341	64231	2213	4321	64581	23452	2641	7056	50511	713	10457	411	948	10620	963	6354	6372	6368	3569
CHEN_ETV5_TARGETS_TESTIS	83879	1618	3070	346673	4288	378948	1662	1381	54801	57820	5933	171484	5888	1633	6658	205	11144	133015	1017	9134	8277	7046	4171	284023	4801	4085
CHEN_HOXA5_TARGETS_6HR_DN	7846	26121	24147	63920	938	23467
CHEN_HOXA5_TARGETS_6HR_UP	7584	4616	25976	3576	1958	6303	9592	7568	7071	6591
CHEN_HOXA5_TARGETS_9HR_DN	2760	1174	4082	1652	2734	9900	8125	10945	6502	27090	51334	5098	2237	3149	50628	8933	30846	53840	8165	2535	4016	7343	24147	56993	8612	4144	1798	10398	28958	2030	871	79447	23466	83444	92579	9144	161176	27346	290	10970	81029	79888
CHEN_HOXA5_TARGETS_9HR_UP	51710	1054	4750	7771	64844	65117	7128	2669	3475	1316	55791	79101	51306	6996	4616	4659	3725	4794	1848	1022	4848	50856	4170	6018	79230	29982	4140	5366	55901	23360	5930	55269	9147	23429	23764	467	23398	23080	79029	57147	79706	55629	1847	7568	8767	26098	55818	9489	10802
CHEN_LIVER_METABOLISM_QTL_CIS	4921	3898	9910	6675	51744	11266	50717	130355	54935	25992	55502	2213	11132	2326	10380	2329	8497	7391	23556	79762	63931	80255	60674	51478	148713	116461	10216	22930	91687	64388	10625	7100	257177	388722	100131187	9859	730102	10096	50848	5498	9507	6646	55157	8564	51377	2207	9525	89796	29937
CHEN_LUNG_CANCER_SURVIVAL	3309	2950	653145	6648	2670	513	5265	71	5223	2052	5034	4613	3848	5315	813	2868	60	3880	3856	3251	3855	5037	5331	5230	10954	51552	301	2249
CHEN_LVAD_SUPPORT_OF_FAILING_HEART_DN	3043	783	6387	8743	3764	729	187	50486	2153	6236	5328	1428	6347	8707	2697	1182	6279	3417	5507	478	23484	7045	5144	5208	4071	58494	5740	23493	5142	8829	79844	55303	2845	1508	6366	929	5734	4082	3434	8706	1482	6526
CHEN_LVAD_SUPPORT_OF_FAILING_HEART_UP	8692	262	54541	7079	7832	55664	800	1580	10631	27254	5187	3912	3725	687	4239	58	64778	5054	4494	4501	26287	5295	10272	23580	26137	4616	2273	7763	28984	1264	2752	22800	4499	23348	7704	185	7078	27063	10912	1052	6591	8557	10365	25976	85458	2309	51517	54407	390
CHEN_METABOLIC_SYNDROM_NETWORK	25927	10948	6556	6744	6810	9242	338773	10057	11035	25800	71	118881	64094	3681	9450	6527	1763	5376	5480	80097	9547	9519	10682	90678	7107	1513	641700	22797	5236	340371	2588	4542	79814	440699	28232	333926	6354	389	10023	219333	643008	9497	963	27244	10950	7855	533	7805	79892
CHEN_NEUROBLASTOMA_COPY_NUMBER_GAINS	3294	6201	9014	373	51112	238	7260	27327	6786	3481	64411	4613	5930	52	11001	6879	26751	4953	7173	65980	89797	9319	1854	3067	3241	246243	2200	51741	50862	8841	1677	54557	10335	1012	2252	7015	463	23040	2585	7054	23398	10130	10894	85409	10368	3630	51646	126626	9781
CHEN_PDGF_TARGETS	6514	4170	2820	64651	7371	84159	10365	8879	25976	59338	2805	1969	7763	687	4000	79960	4643	29970
CHENG_IMPRINTED_BY_ESTRADIOL	387104	56946	10715	5307	51116	79966	347730	7474	4601	6910	171017	57592	54499	147923	5965	168544	1	56901	26468	4904	574029	55527	5435	23332	79009	84838	145258	54863	3656	7068	80028	3911	201255	5013	1959	57484	80817	25928	54567	6711	287015	112858	10956	337867	8325	1477	56475	2657	9729
CHENG_RESPONSE_TO_NICKEL_ACETATE	7018	351	48	1356	51060	10097	4131	147172	57104	481	8714	968	64231	5861	5876	2665	1939	6767	3336	3320	10131	5711	10600	3725	6934	5432	5434	2958	11342	7551	1052	5932	1460	11011	23017	9214	100505696	7073	55300	6503	54982	55665	79033	207063	283120
CHENG_TAF7L_TARGETS	113451	90355	115572	6624	57094	57713
CHEOK_RESPONSE_TO_HD_MTX_DN	4928	1429	23172	3021	9379	378	23119	10766	93487	1859	8905	10928	8835	7915	11171	9337	8505	9554	9859	10300	665	7050
CHEOK_RESPONSE_TO_HD_MTX_UP	6275	3983	1667	472	1511	302	28639	4791	4638	6280	3493	6279	10123	10562	1669	566	581	4069	4353	9235	2316	6509	7305
CHEOK_RESPONSE_TO_MERCAPTOPURINE_AND_HD_MTX_DN	8620	6721	10198	10284	10471	23347	51780	191	23483	5270	26278	4818	64848	57613	20	29902	9092	7048	7326	7347	1212	10668	2208	1060	26574
CHEOK_RESPONSE_TO_MERCAPTOPURINE_AND_HD_MTX_UP	5357	5793	7013	10623	8503
CHEOK_RESPONSE_TO_MERCAPTOPURINE_AND_LD_MTX_DN	5277	1991	9557	84324	2644	26123	2662	1514	9736	5588	3934	4680	23324	11127	1104	26013	8323	6283	8814	1039	4361
CHEOK_RESPONSE_TO_MERCAPTOPURINE_AND_LD_MTX_UP	9375	27336	8428	23167	2589	9553	8028	9904	5616	7528
CHEOK_RESPONSE_TO_MERCAPTOPURINE_DN	8520	7940	9306	7083	9806	5932	23114	9582	710	761	6653	9541	2937	10654	28755	5551	8450	55353	9467	100507436	6039
CHEOK_RESPONSE_TO_MERCAPTOPURINE_UP	705	84869	10201	79921	1973	6643	23177	11232	1836	7157	1164	2553
CHESLER_BRAIN_D6MIT150_QTL_CIS	6010	3708	2	339	1911	6529
CHESLER_BRAIN_D6MIT150_QTL_TRANS	5594	51806	5597	6529	3360	2571	1146	151	5649
CHESLER_BRAIN_HIGHEST_EXPRESSION	2782	6857	23250	10567	6670	60	5354	81573	64844	1465	11258	2739	140735	79572	115207	2512	533	53947	4336	60674	6323	8618	641638	3094	63932	55327	9782	4133	79095	7503	5500	5581	5693	3798	9406	2891	7381	3181	2353	2182	55904	5481
CHESLER_BRAIN_HIGHEST_GENETIC_VARIANCE	4528	2532	597	22822	210	128439	55355	23042	10287	10487	55623	6309	53981	6293	7001	4131	6447	118672	11102	30	7289	3507	401152	2346	501	3765	9878	641638	4208	6366	9232	375444	587	1282	4653	79629	2782	5066
CHESLER_BRAIN_QTL_CIS	8165	5451	2782	6447	3859	6695	6726	5066	2346	223	54940	401152	9232	170463	6004	60592	79629	23042	23413	221143	7289	2739	501	375444	5694	64326	6917	22822	55623	3756	12	7171	7001	7162	55312	923	9878	128439	55355	51324	6293	25864	6565	3507	4528	84640	51642	3765	2904
CHESLER_BRAIN_QTL_TRANS	23760	22809	4627	4653	966	10098
CHIANG_LIVER_CANCER_SUBCLASS_CTNNB1_DN	286343	115908	54	140606	1462	6366	1880	4318	56925	1356	145837	114770	55824	50515	8379	999	822	7076	4217	388610	633	7058	650	9510	6913	26999	11343	8877	51599	2123	126410	25816	91947	79887	203111	56606	5360	58191	1958	7504	5272	3171	2182	3248	7357	1293	3026	78989	151887
CHIANG_LIVER_CANCER_SUBCLASS_CTNNB1_UP	117247	157285	5163	10840	366	55733	5947	57406	7060	1780	162515	1496	10599	355	2674	8313	3357	23305	130	55244	948	638	13	1326	93627	88	2770	54097	1571	59272	1543	5166	51439	10090	282679	25805	28951	4311	8884	257019	55273	6296	441027	9886	154	85407	56521	6539	220296
CHIANG_LIVER_CANCER_SUBCLASS_INTERFERON_DN	80129	162515	3131	84263	51085	9506	7025	8555	28951	133	126626	401081	151126	64849	202020	23600	54675	57127	4752	84457	6535	51	8549	157285	220001	54822	1152	11082	8884	55504	80139	153579	84133	1759	2887	57451	79058	4311	85407	3992	9480	23002	441027	155066	117247	284058	159195	23086	92370
CHIANG_LIVER_CANCER_SUBCLASS_INTERFERON_UP	6558	3820	2123	2805	9636	2537	3248	2182	2213	8564	343450	343071	10203	8477	241	6906	319	3429	26002	55089	4837	51338	6999	6772	2214	5320
CHIANG_LIVER_CANCER_SUBCLASS_POLYSOMY7_DN	152831	55824	26354	57016	2877	9749	5954	401466	55332	84674	65985	25805	5026	1992	221061	81539	9886	6091	9456	50807	9194	92597	253782	5352	56977
CHIANG_LIVER_CANCER_SUBCLASS_POLYSOMY7_UP	5447	25913	170691	94121	1549	7589	2346	23087	204801	54677	122622	346606	84557	399694	54112	29990	1548	283600	26007	51422	5425	3382	107	2645	135932	1124	222256	53345	340348	1610	23498	65267	84954	3483	654500	6715	113263	84253	24146	1365	51175	115817	6580	5244	1409	84879	7089	5652	55107
CHIANG_LIVER_CANCER_SUBCLASS_PROLIFERATION_DN	4522	94121	6342	2328	4547	83597	729	127	4430	570	6358	23541	148738	5447	10020	2593	5105	10840	8991	201895	13	1361	1579	285386	2998	11162	83752	2157	3827	3172	666	2647	5009	3697	197257	388	10171	9380	65267	55163	55526	8608	367	27329	8555	3290	1962	1573	4051
CHIANG_LIVER_CANCER_SUBCLASS_PROLIFERATION_UP	6790	898	55789	260436	100133941	9123	8317	56833	2305	8898	79993	10051	143458	983	9056	701	1488	57181	51809	22974	9928	11339	55771	4171	151246	10635	332	55536	1627	2539	64105	113130	1063	11156	4085	55092	89932	5050	2237	780	8458	220134	26271	81539	8936	10112	55227	5580	25825
CHIANG_LIVER_CANCER_SUBCLASS_UNANNOTATED_DN	7164	6643	5564	282679	54148	65080	10949	983	4069	51303	26996	51053	5631	6281	9375	3703	80349	5716	51649	8727	2237	1314	3015	22919	9412	10549	2519	23118	1266	4841	51375	1207	8480	10483	28998	1019	388789	10552	2207	8624	2747	54749	3301	7873	2193	3312	23478	2030	9908
CHIANG_LIVER_CANCER_SUBCLASS_UNANNOTATED_UP	22936	6095	57154	1356	5295	286343	200958	8621	201895	8470	10135	3801	80824	8858	9138	1556	202299	6653	80315	128710	8547	4040	84803	60468	1549	54941	169355	8740	9209	9175	9693	635	3953	1557	83733	221078	284058	342979	55160	1544	23387	3398	283600	6574	55876	10150	10841	84263	5340
CHIARADONNA_NEOPLASTIC_TRANSFORMATION_CDC25_DN	84270	5269	6888	3927	2817	84316	6284	30001	1611	23471	23589	25932	8935	1465	57146	57804	10791	9444	9181	154	144100	375790	427	4641	6405	10232	2944	4739	6271	1282	6510	51807	133	4879	10512	57140	4062	123	340371	85359	7148	53827	11060	2987	2027	3918	253738	4779	10311
CHIARADONNA_NEOPLASTIC_TRANSFORMATION_CDC25_UP	4673	10447	5728	10857	5217	6558	285313	3569	28959	10630	4016	90102	10813	1800	10625	4332	2149	9133	3428	3371	60559	3920	1545	7070	4124	84293	1462	2263	1435	4256	55740	7184	718	54518	7058	3151	1051	1508	64388	81611	133418	440275	55365	1052	64094	4046	79101	55364	22925
CHIARADONNA_NEOPLASTIC_TRANSFORMATION_KRAS_CDC25_DN	5806	56925	1176	4811	2353	55365	6387	4016	285313	7412	4015	3910	3371	5743	6774	9180	151887	718	3554	6038	8745	2263	9173	8839	678	7538	6590	6372	7421	4256	133418	2920	1800	4053	3590	9500	27065	1036	355	1545	27086	10950	10491	28959	6558	55384	1051	440275	4124
CHIARADONNA_NEOPLASTIC_TRANSFORMATION_KRAS_CDC25_UP	100527963	11332	79017	2697	6004	10791	79095	8636	2817	130814	5921	5888	3783	147495	6696	9403	3695	25791	26136	928	171546	2123	8091	5355	2530	7114	25937	595	23452	26471	822	1381	55353	2668	51123	1466	56172	1192	9595	7045	7378	836	706	53827	57804	1965	5265	8482	5154
CHIARADONNA_NEOPLASTIC_TRANSFORMATION_KRAS_DN	6284	5939	6711	6038	28232	928	152503	57140	27086	10512	23250	11060	977	51421	58476	8434	7078	10952	6709	2535	11098	57146	2006	2987	9993	8824	4836	3430	340371	1289	51316	6510	151887	7106	2052	51226	10106	8999	9590	10437	4860	10370	4125	10491	3927	83439	2027	2273	2619
CHIARADONNA_NEOPLASTIC_TRANSFORMATION_KRAS_UP	10592	374	11073	3184	6418	837	22928	5921	10733	2697	7153	4684	10321	3149	9173	6696	6241	22822	3151	10447	3783	5933	65108	191	1381	7322	200734	5579	7058	79733	171546	7150	4792	10054	7127	50804	7162	60559	5684	64388	1163	2530	159013	4673	7412	3608	201161	8613	10630
CHIARETTI_ACUTE_LYMPHOBLASTIC_LEUKEMIA_ZAP70	8540	6942	2972	7205	843	311	9466	162427	3257	55846	9814	7508	9289	1490	5152	7158	9125	7133	9852	2268	7273	27113	4603	92	1521	3512	131578	5090	8738	55744	6236	1874	2549	9159	23450	2902	27040	10458	3820	22993	57556	6513	1025	8943	841	3678	27347	1160	10443
CHIARETTI_T_ALL_REFRACTORY_TO_THERAPY	3205	5101	7029	100	29851	5723	2672	4311	4601	1791	7112	6932	8334	8781	3005	4854	2051	1718	2533	4599	29798	22795	3576	604	6402	1380	7001	10123	2273	2260
CHIARETTI_T_ALL_RELAPSE_PROGNOSIS	4033	1102	7398	7913	847	10403	701	3014	925	8317	4609	79026	1063	3187	914	9833	7272	25956	4205
CHIBA_RESPONSE_TO_TSA	90809	10957	11313	10133	2782	10228	10410	10202	7052	6772	1026	5315	8508	6385	84327	3021	10159	1200	8529	7296	3032	3337	3398	3005	3399	1490	25847	3491	682	79650	283131	5052	8878	221037	6241	2896	1843	1870	9129	3117	1191	387	51114	8575	26580
CHIBA_RESPONSE_TO_TSA_DN	1832	7042	7175	1956	3685	3672	4193	7159	5747	3576	675	6093	8754	634	5597	3912	3187	2887	330	1756	3980
CHIBA_RESPONSE_TO_TSA_UP	7077	4804	2353	3880	1031	3861	1949	397	4060	948	682	2354	353	2201	3485	654	572	286	1278	3675	1302	8398	6649	7448	1082	3679	7205	3855	4327	7424	652	926	5159	5768	4322	7040	2745	7078	1490	3726	10922	842	858	3105	391	3728	928	1839	9537
CHICAS_RB1_TARGETS_CONFLUENT	4627	1278	8728	23705	203068	90993	5296	64759	1277	2328	143888	10699	51155	7846	558	9369	4015	51389	1809	54206	1634	253827	387882	2192	9555	8492	10376	6335	9111	26031	83990	8503	301	2944	7123	2200	10133	6495	3433	122953	2335	8654	285704	9509	112597	2274	23022	9052	6541
CHICAS_RB1_TARGETS_GROWING	29128	8829	10098	4045	306	3781	3070	9768	160428	9837	5021	114898	55103	51053	151887	54796	2191	79022	54898	857	26471	4173	4436	57082	3251	51435	80310	10051	5932	5106	9353	994	2192	1634	1645	10635	10082	1281	7267	2246	5118	5806	3486	147372	57687	9315	57211	128239	5099
CHICAS_RB1_TARGETS_LOW_SERUM	51690	1329	55635	10699	8364	81620	5764	9584	116496	4501	150678	79968	4707	378938	23213	7468	4174	10975	22848	6857	283104	4502	55183	5873	10632	1978	90011	195828	720	1350	6659	11013	6169	83879	8200	57709	54543	3070	5892	6227	1956	4001	387492	1340	26765	100131801	746	84300	5271
CHICAS_RB1_TARGETS_SENESCENT	2643	85480	26147	3418	10541	6117	5360	3976	597	10276	5931	6373	501	4173	146227	993	6249	3092	5982	64766	2560	3572	54972	5932	23683	9945	23380	5902	647135	221184	29028	5873	92610	7412	3070	5634	9823	91404	7112	1017	378938	2730	3552	3725	624	55972	55859	27295	6372
CHIN_BREAST_CANCER_COPY_NUMBER_DN	1028	1508	2175	29123	3265	2923	999	7156	3630	984	5590	1012	3996
CHIN_BREAST_CANCER_COPY_NUMBER_UP	4342	1434	2248	7764	8202	5743	2615	7042	1875	2064	5037	6790	5469	2249	595	2017	8771	1591	4605	4513	7067	7153	5747	4609	3918	5770	5058	2131
CHNG_MULTIPLE_MYELOMA_HYPERPLOID_DN	7321	64146	27101	10436	55707	90411	149603	7884	23014	11345	55159	10730	283	10959	1979	22872	10193	10209	11252	1314	55737	1967	23710	11260	10863	5824	23457	27183	23326	10483
CHNG_MULTIPLE_MYELOMA_HYPERPLOID_UP	6188	22916	6181	140758	8669	6194	4869	6130	6203	6159	9960	8666	6167	1725	5859	51187	1933	3178	1938	6176	6144	3921	6152	6209	6207	1211	64981	25873	6124	6161	192683	6625	6165	11224	6141	7311	6217	354	1937	2091	8925	27335	6138	55272	9045	6228	23521	6158	6157
CHO_NR4A1_TARGETS	23645	27	2529	50507	646282	3236	368	9245	85403	330	5927	114819	7139	81794	6520	134266	467	344561	4842	5133	1649	3141	468	2134	80235	3162	1491	795	3638	440	9709	53820
CHOI_ATL_ACUTE_STAGE	3809	4152	4233	2115	9355	4102
CHOI_ATL_CHRONIC_VS_ACUTE_DN	10151	55144	3329	523	8545	3376	10106	2971	7324	26135	4190	119504	6711	54918	81606	5501	8202	27430	7341
CHOI_ATL_STAGE_PREDICTOR	27300	1854	7324	1983	2764	1043	60492	29125	2512	10483	64121	54516	58516	4673	5898	54477	23518	54918	23478	23369	5928	23435	114932	5520	23765	114926	58477	706	9693	9315	26003	3308	55969	94015	51029	7203	91137	9868	498	23412	55111	6767	8899	29105
CHOW_RASSF1_TARGETS_DN	5799	5479	83444	4814	8624	5034	1952	6782	5499	10133	400	22858	1936	6632	5589	602	684	54512	4728	2309	9903	4061	8804	5831	9166	4043	5440	55905	864	1643
CHOW_RASSF1_TARGETS_UP	4281	27258	1105	9768	409	8443	6352	5189	6760	2189	6241	22900	4154	1977	3638	65117	5984	23307	1739	214	10908	10038	8243	4236	1349	8458
CHUANG_OXIDATIVE_STRESS_RESPONSE_DN	7846	7374	8364	11065	4665	890	5347	7402	1111	5510	109
CHUANG_OXIDATIVE_STRESS_RESPONSE_UP	5709	64787	1906	1545	4501	27042	5516	55213	1649	9518	51000	3304	4496	4040	1958	283120	6169	4253	2232	5718	22925	57659	3725	355	1728	3976	3162	22943
CHUNG_BLISTER_CYTOTOXICITY_DN	9750	6402	115294	7414	9124	3514	4332	136319	23218	407008	8522	30061	64407	51411	10602	55534	2280	26273	554203	27086	5165	5336	8850	81545	5579	8773	11213	5023	5934	9764	120	84106	2887	23389	8303	51765	400073	10472	100505746	51199	23108	5494	3538	401494	4149	1475	25801	134957	8334
CHUNG_BLISTER_CYTOTOXICITY_UP	348235	80055	475	710	8623	5700	7107	54187	4891	9656	6938	3821	2590	29127	915	5932	79023	10870	26097	114614	113444	2644	1075	55640	55120	10994	3002	51429	22809	6509	5264	1396	51692	30844	493856	51451	10424	84247	4647	1508	29015	10213	123803	201254	55312	201633	66005	10920	2171
CHYLA_CBFA2T3_TARGETS_DN	4774	632	54742	50865	128367	540	6005	134510	1270	100141515	55282	3792	8638	344838	54749	23321	8974	6280	84804	688	151742	2938	153129	91807	6560	1181	201161	2272	6007	7103	123283	5091	57126	55526	84883	6279	23266	284161	10580	90668	200634	282679	216	283537	57125	3934	2239	54946	198437
CHYLA_CBFA2T3_TARGETS_UP	5336	8288	55332	79668	30818	23268	2644	50615	2997	24146	8851	3292	613	3240	388585	389840	374907	29967	10855	79639	8909	83699	7441	3002	59339	92922	220963	338339	6919	147645	221421	79816	3382	84912	387695	92370	6036	284417	56977	84707	55258	5273	397	288	10783	8495	10148	4689	80760
CLASPER_LYMPHATIC_VESSELS_DURING_METASTASIS_DN	7076	6372	4015	1000	4052	4907	1291	26577	2303	1293	1281	10512	1278	1292	1290	84034	2817	1903	1462	117581	3908	633	1902	5962	6382	58494	2200	6383	6850	4016	1009	5118	4053	1289	6091
CLASPER_LYMPHATIC_VESSELS_DURING_METASTASIS_UP	5155	5819	3953	3371	285	7043	7042	1906	133	1525	4345	50848	10252	7057	3215	90952	219699	2022	5292	84962
CLAUS_PGR_POSITIVE_MENINGIOMA_DN	1909	57486	57493	25825	9448	4071	91010	1955	596	6659	11167	5159
CLAUS_PGR_POSITIVE_MENINGIOMA_UP	401152	55228	1992	8800	55244	6634	4700	79633	84162	57419
CLIMENT_BREAST_CANCER_COPY_NUMBER_DN	3084	57509	83595	55584	5157	23303	842	5519
CLIMENT_BREAST_CANCER_COPY_NUMBER_UP	5058	2248	7484	595	6662	11122	6788	9788	182	2131	7038	3786	2064	5929	7473	4609	2017	2260	57580	9166	6503	604	2104
COATES_MACROPHAGE_M1_VS_M2_DN	3482	3105	283635	23042	55283	54751	9394	55327	22800	388581	54870	100133941	7096	868	51313	139231	153642	7422	30001	1513	205	57096	6513	3106	112399	3507	714	3303	132720	3690	2155	664	4240	57642	91461	2159	713	3304	9518	10871	6319	29923	80313	10544	922	5732	101	23504	383
COATES_MACROPHAGE_M1_VS_M2_UP	254251	2697	9045	6993	4481	196500	347733	79887	25927	7045	9324	2739	339983	4094	65108	497189	9056	5991	558	378938	411	122616	59345	64222	9615	5527	5733	3117	9462	2628	594	118788	220108	4897	667	1312	966	10559	63917	171483	51768	10350	127018	5954	98	57221	23705	2026	199
COLDREN_GEFITINIB_RESISTANCE_DN	6768	79098	2065	94122	161291	9914	121512	54869	23550	353088	51719	3965	116984	200879	64787	27345	7465	9080	146439	54842	4646	3898	100506098	26996	59084	93974	148213	266977	56649	54762	780	128218	10809	8673	2549	113791	5017	285489	165215	154091	23089	9674	140686	50862	79784	81563	901	440335	140576
COLDREN_GEFITINIB_RESISTANCE_UP	55755	216	27166	1000	1355	5442	2805	79047	10491	22873	7275	119032	126321	5160	10105	23516	7188	3416	5793	55244	8439	84085	10111	83856	25797	6907	60674	64175	128077	51593	3399	10439	4673	6666	89927	91775	1503	403	83700	1745	10121	3376	10244	4131	64332	83608	23433	132001	9790
COLIN_PILOCYTIC_ASTROCYTOMA_VS_GLIOBLASTOMA_DN	1285	2335	1910	1499	1427	7296	8553	1116	54469	7045	8878	5432	123	10577	1452	8805	302	5396	2	7037	1780	5230	10457	7078	1956	6696	10463	2331
COLIN_PILOCYTIC_ASTROCYTOMA_VS_GLIOBLASTOMA_UP	11341	477	3105	12	6695	5654	27122	6319	5270	23037	58473	6663	1915	10313	2752	230	1363	114805	51704	5320	7018	2670	57555	9770	92737	7102	347	6648	27242	3675	10215	2495	23452	30812
COLINA_TARGETS_OF_4EBP1_AND_4EBP2	23621	6635	6424	3199	5257	2167	718	7105	9787	3698	81030	3608	9027	55529	2882	34	9341	890	11061	283	8935	80114	2138	8733	3882	51299	3671	9636	9984	5888	65109	684	5911	3202	57047	6038	5446	81621	92675	127018	7737	55770	8495	4751	26262	5792	332	3920	1379
COLLER_MYC_TARGETS_DN	9315	5156	1281	1490	2	112464	1026
COLLER_MYC_TARGETS_UP	7037	80273	2091	2821	3068	10135	1164	191	6566	4953	10131	2171	5437	50486	3329	445	10105	10153	708	1984	205	3376	894	4691
COLLIS_PRKDC_REGULATORS	5580	7520	9656	10438	5464	5536	5770	5515	7518	25976	836	3981	1191
COLLIS_PRKDC_SUBSTRATES	3500	7157	6117	7518	5451	6722	7486	10438	4609	6667	142	23020	64421	9150	3320	3014	5430
CONCANNON_APOPTOSIS_BY_EPOXOMICIN_DN	5157	6637	730101	5214	4085	3985	11065	3321	3833	2535	5163	7447	10554	107	938	1774	10227	133	4081	6496	429	9256	5999	7153	6019	26509	9890	65108	3161	9700	7021	10063	56255	7037	26011	4745	6505	79090	205	4833	54674	991	23641	7291	23333	26154	9324	4781	57405
CONCANNON_APOPTOSIS_BY_EPOXOMICIN_UP	1983	9518	25807	26018	10049	8854	10769	5327	8140	3600	147339	1843	7538	23595	3570	6757	171586	7060	7048	2957	10486	4277	2353	1845	1307	1212	5122	2744	9903	51663	6541	23049	467	22996	9181	9404	840	7262	6756	6696	283638	57493	9123	1390	9249	5988	10623	145389	8492
CONRAD_GERMLINE_STEM_CELL	80712	359787	114960	7258	6303	54514	1618	55342	80705	7784	64591	11167	9043
CONRAD_STEM_CELL	3308	688	928	5979	10000	57455	1911	6657	26277	6297	4605	26292	9573	1789	158800	7011	7013	4609	79923	2562	132625	79071	151871	9314	8433	79727	5396	2697	80818	5460	55124	9654	27122	6374	389421	8842	57157	5463	55211
CORRE_MULTIPLE_MYELOMA_DN	3638	8825	1301	4751	1902	100505741	644	81035	9953	121227	2619	26040	7805	6387	55959	55605	100506835	116832	338773	286827	8991	4883	440915	3613	6507	3206	56944	112476	8321	8840	113130	7430	154043	115572	9023	57502	5179	4094	55504	284273	3479	3908	6920	501	678	2353	2192	4223	3205
CORRE_MULTIPLE_MYELOMA_UP	4642	7035	4345	401190	7292	3700	5054	728215	57419	54532	2627	9369	57574	5740	100507487	9762	7857	64092	80177	374	3553	5801	2745	728730	1978	145741	3673	5723	23233	13	343450	6310	1756	5010	84419	1305	1029	55924	79085	23764	284998	51129	3081	23460	2646	8140	1390	79674	105372840
COULOUARN_TEMPORAL_TGFB1_SIGNATURE_DN	3248	9693	115817	3157	84649	56160	8495	1647	2710	6615	388	7365	55654	5833	3486	182	2651	5243	2938	54206	9819	5097	28996	6783	83593	211	65249	6342	3417	5971	1551	91	2752	7051	64284	216	6307	2937	3053	23277	29988	6811	6721	55794	9368	79792	64787	6840	10861
COULOUARN_TEMPORAL_TGFB1_SIGNATURE_UP	26750	440	4008	2919	23163	54873	54541	6707	7431	56937	8301	23216	84888	1490	55364	25932	7133	54502	4092	9926	54544	6713	602	4664	5891	219699	10042	2702	92421	3655	1364	262	51075	2355	8870	2886	51764	80124	6662	54881	3308	51776	7046	9411	11046	55652	219899	114569	203228
COWLING_MYCN_TARGETS	81606	119587	50614	7084	1301	79671	11075	6567	8153	1346	115701	6876	8702	168667	10398	7280	219285	130340	5090	3316	83464	10516	121601	23564	152816	51226	4636	26585	64506	5816	6696	6474	3488	81493	92126	4319	2892	4314	4240	1264	1410	124221	79899
CREIGHTON_AKT1_SIGNALING_VIA_MTOR_DN	51330	5863	5211	5531	10519	533	5518	3856	1717	51081	10383	7529	226	5050	2805	10043	537	5476	527	4282	2821	9296	10103
CREIGHTON_AKT1_SIGNALING_VIA_MTOR_UP	4738	25855	5127	6692	780	3927	22883	4598	5580	9040	55658	4758	57175	1534	54442	55333	997	27134	3182	54020	5819	51094	682	638	207	11221	4324	5447	2879	27237	1365	10972	54472	23203
CREIGHTON_ENDOCRINE_THERAPY_RESISTANCE_1	6820	11098	29078	5725	57211	10606	4176	10473	7164	2530	116138	3223	79885	26007	55833	79888	60674	3920	10538	10272	80139	3899	7325	4886	6206	4172	114904	57758	2625	55250	171019	94121	10092	2098	54407	64699	18	79611	112840	10124	1287	116372	55651	2316	84187	7503	1475	26094	10395
CREIGHTON_ENDOCRINE_THERAPY_RESISTANCE_2	55291	83657	80757	84131	25791	10126	7597	7802	120379	2009	54558	286207	374407	56683	79819	10745	2072	261734	1768	145567	9857	25790	83450	400566	6389	57577	54942	10123	64792	25876	84984	23023	25854	54839	55342	80709	64431	84288	440574	22941	79705	129607	4062	80095	128153	51527	51390	60561	221458
CREIGHTON_ENDOCRINE_THERAPY_RESISTANCE_3	27324	84220	643831	84883	284040	8190	412	84677	84333	5794	79789	51030	9630	27348	101927630	26298	28231	9123	81873	10317	29796	64080	29919	5799	9590	5083	259230	50999	79644	53832	8503	139231	56924	3418	100287896	54020	1520	30	10321	4680	23150	91860	93109	9654	60437	90410	151354	441094	22998
CREIGHTON_ENDOCRINE_THERAPY_RESISTANCE_4	155435	375295	771	23433	3176	10328	1836	112476	6509	83888	55638	8660	158763	2317	80324	9652	8553	400793	196475	9324	3667	84661	6781	23076	23177	347733	55540	64131	7162	151126	2189	203328	9446	55526	6947	18	57128	3760	10419	2222	27440	1960	503637	153339	170689	445	11157	9214	8602
CREIGHTON_ENDOCRINE_THERAPY_RESISTANCE_5	57187	55647	132720	4891	80762	100049716	51105	5861	11033	27075	22998	6493	1499	51274	54545	23167	100506013	23303	2009	490	11163	26119	51646	55916	214	10742	23731	23012	6400	440026	25805	8411	9711	8566	151887	22906	836	25994	6303	54432	6382	23564	144100	360	5205	145837	51655	5087	161742
CROMER_METASTASIS_DN	148022	7162	1643	6455	1152	3613	3691	51491	6183	10939	3321	2317	9620	3898	79703	8626	10610	5268	4690	226	513	92703	23650	5531	58	3728	1849	9690	8454	5214	113878	649	7277	4839	8932	688	27335	6385	7419	7851	2034	7262	3675	6282	5655	5714	375449	858	6525
CROMER_METASTASIS_UP	7514	2691	142	5538	8242	9189	896	5168	10916	5796	5698	9184	22920	3398	5481	10979	196441	347733	10465	2550	5335	1831	6905	8898	56271	653247	397	1266	7022	9467	9620	79073	3298	114908	1859	56951	9656	10857	57720	9500	4848	8243	546	8763	4277	11067	4238	100130418	1499
CROMER_TUMORIGENESIS_DN	57228	11005	1191	3557	57152	6422	4477	4582	131	218	23218	4118	4620	8796	223	1893	3866	2762	1339	10020	6286	5730	360	6588	1048	8000	2012	5493	54657	7033	5226	7739	5320	4632	5764	84525	4585	3851	347	7053	4925	4629	3119	634	4680	2273	7123	8991	3860
CROMER_TUMORIGENESIS_UP	4312	10631	6348	387590	2191	4237	2919	1301	5217	9582	4321	1278	5947	8638	5328	10630	4318	4100	2537	3553	4922	3569	4102	6696	4753	4320	3868	6678	87	8500	5754	5054	50486	1290	9435	649	3918	4060	1281	6515	7837	7128	54498	3576	7070	2335	4319	7345	3909
CROONQUIST_IL6_DEPRIVATION_DN	2487	22929	1164	11339	11156	4678	7465	890	899	4171	22904	9452	1854	699	9928	4288	4173	51099	3833	1841	9232	990	2584	10733	6790	993	745	3159	57405	701	6627	2305	9735	6241	983	10036	10592	9582	23223	3832	3925	5983	2582	11065	10051	7153	7083	9837	4176
CROONQUIST_IL6_DEPRIVATION_UP	9708	4688	8542	7044	10123	650	5136	9056	4250	1028	23158	10411	79026	2217	1842	2208	9454
CROONQUIST_NRAS_SIGNALING_DN	5424	4172	3159	22974	9212	745	9837	23397	5889	7083	9133	4176	10615	10403	2770	1983	3014	995	1434	11130	2879	983	6790	6491	891	1058	4171	10036	5347	4678	10592	4173	11156	9232	6627	10733	4605	1854	1033	1163	10714	5111	10902	5983	11004	9768	9582	2582	9319
CROONQUIST_NRAS_SIGNALING_UP	2208	1536	9450	10457	1524	4250	3507	6386	6348	10892	654817	6351	6102	3956	2000	3512	7903	1848	2628	137	634	7512	962	23158	942	4688	7280	8611	5651	9454	8303	729230	4680	114876	9899	4893	6352	2650	4481	6039
CROONQUIST_NRAS_VS_STROMAL_STIMULATION_DN	10409	9760	3490	5733	59	2354	8848	3725	8870	126393	3397	22974	4171	2697	9582	23645	2305	899	1058	1490	6624	891	1033	1462	2353	4172	604	6790	983	10631	27124	1062	8970	9824	11156	9401	2146	4288	291	1293	3280	1307	6192	9201	4176	23213	8337	4792	11004
CROONQUIST_NRAS_VS_STROMAL_STIMULATION_UP	4157	5566	2115	634	23158	942	6039	8781	23336	8773	241	394	10444	10235	594	5339	9922	1536	9899	1848	7764	54	6045	8611	7706	1524	1846	6688	9181	654817	4163	3512	53916	2628	3507	273	22836	9056	4893	3783	729230
CROONQUIST_STROMAL_STIMULATION_DN	7764	990	2628	7528	4791	654817	3512	8781	7706	26057	22836	1237	10672
CROONQUIST_STROMAL_STIMULATION_UP	3486	2558	4792	1278	26509	6192	6348	3910	2920	2921	5054	3487	291	6624	7052	26471	6439	2353	7045	4837	6604	10439	23645	1490	28387	8870	4854	3397	4060	5997	8337	1291	7058	1831	2977	7169	1462	59	3490	10409	6351	23213	4015	11040	4929	9568	9592	2919	9645
CROSBY_E2F4_TARGETS	990	1111	701	1062	10403	9232
CUI_GLUCOSE_DEPRIVATION	5277	6241	7535	2920	2286	811	9601	2523	419	22928	23532	6301	3800	440	5831	5611	1647	5971	7296	983	11014	54443	23678	5590	4709	4758	10628	10237	3754	9451	54541	6406	10130	5470	7227	2670	1047	51726	192134	821	7037	8363	1263	874	100506658	81620	2923	1999	6520
CUI_TCF21_TARGETS_2_DN	160851	143	148713	54621	5274	25816	9107	23092	8239	375387	3680	205428	2034	51100	23196	57007	5813	94241	4311	27253	5787	7525	54625	8780	116984	4430	55075	80315	2982	54861	80853	79739	169200	29766	1879	6814	9922	92912	26509	1968	8999	387597	5359	492311	6314	223082	219623	2817	4907
CUI_TCF21_TARGETS_2_UP	6320	8574	23598	23426	952	83743	3956	64084	8091	9133	23347	388581	92369	411	147841	84135	1909	115399	92312	26227	9420	7026	6664	2987	7479	54478	57178	7515	5425	2191	9148	9238	4060	4282	27258	894	89891	78989	1191	2099	81539	54796	5176	4001	84957	57535	56256	2953	2697
CUI_TCF21_TARGETS_DN	11096	116447	1285	7099	1604	84251	10788	7827	6319	4137	1950	2557	132720	644943	10846	148713	10461	9723	419	7369	3304	2581	53405	83699	10100	114822	5734	143	133	9208	5269	6558	3303
CUI_TCF21_TARGETS_UP	55384	6664	3075	1462	1292	3161	1296	3485	3929	5764	1004	10184	4060	5179	23705	1634	3671	9080	5176	4192	9455	2191	10809	5947	1027	4684	9074	1291	57722	9420	2043	1281	26227	894	79885	55355
DACOSTA_ERCC3_ALLELE_XPCS_VS_TTD_DN	55816	6659	5590	23635	1278	3730	5523	23066	1183	5168	5764	3162	8613	3037	9404	2171	10395	23336	5157	9324	5055	1462	10617	7436	11030	1185	4919	652	10266	5607	3663	7852	1264	51454
DACOSTA_ERCC3_ALLELE_XPCS_VS_TTD_UP	4232	290	5798	3321	3489	9355	3485	5099	4192	1948	4837	9770	2786	3755	9699	3669	23136	6387	5806	2353	1875	134	100008586	728113	3215	4828	7052	1512
DACOSTA_LOW_DOSE_UV_RESPONSE_VIA_ERCC3_XPCS_DN	1847	84981	1973	3326	2597	1870	5054	60	3397
DACOSTA_LOW_DOSE_UV_RESPONSE_VIA_ERCC3_XPCS_UP	7799	65018	1997	4593	25833	486	357	355	3706	8337	26191	7399	7084	3009
DACOSTA_UV_RESPONSE_VIA_ERCC3_COMMON_DN	94134	29072	8239	57214	57211	79572	3097	26058	10403	868	8672	10274	1665	57493	8502	9372	10142	22800	23230	51317	5782	9585	8301	23211	1870	1058	9662	23142	4848	8760	23389	23160	3575	7042	51592	27067	10527	26005	2043	5597	10299	80742	23118	4140	10098	2186	23258	23304	23034
DACOSTA_UV_RESPONSE_VIA_ERCC3_COMMON_UP	5985	7169	467	7844	23177	1942	6535	7277	2073	51439	10058	30	6903	1515	3265	1968	25949	97	694	10126	11277	9134	7083	4758	10957	9355	211	1267	2752	64061	6046	3134	3761	997	10965	6199	1028	2261	7019	8694	873	260294	1212	6723	8337	4277	5111	5970	7781
DACOSTA_UV_RESPONSE_VIA_ERCC3_DN	22920	3475	8732	25820	81550	7049	657	4802	7994	2317	116984	2250	23008	4891	23077	7158	136	23506	23201	4249	9821	10443	7474	4067	9493	51232	9759	5055	10042	7050	9736	23117	9678	1875	8805	25816	94134	2048	10006	4289	8613	8650	701	9962	55183	10667	9847	26037	6907
DACOSTA_UV_RESPONSE_VIA_ERCC3_TTD_DN	51460	1278	23116	92	4286	273	6651	11169	27161	11245	1027	7150	463	23023	2585	4781	8476	23199	9586	9678	11030	9639	595	57148	3037	8805	8613	25945	157680	9819	23080	171023	22884	5286	8661	8603	4253	8935	9811	23131	65123	9958	10090	9044	259230	5797	4437	9839	5195
DACOSTA_UV_RESPONSE_VIA_ERCC3_TTD_UP	439	114049	5817	8741	2064	2590	2286	10573	10494	23600	811	8675	84890	2643	10093	11333	3814	2584	5331	23646	7706	2316	2052	1337	2794	2744	572	1030	3235	4192	6183	6772	14	27079	6303	2068	2057	10105	9526	7057	3489	5127	5101	578	4597	284119	7317	5228	55558
DACOSTA_UV_RESPONSE_VIA_ERCC3_UP	1212	439	4173	2052	5050	23710	1052	7542	1616	30	10312	6535	340591	10573	8535	4794	5702	3134	55643	8804	3192	435	409	10437	5101	5499	7280	7832	54987	219	1777	3087	51706	7706	1978	6474	2619	7019	291	9	6604	4061	1869	2237	1652	7317	5982	3385	7586
DACOSTA_UV_RESPONSE_VIA_ERCC3_XPCS_DN	171023	6197	6672	1060	51196	3569	9821	1000	8604	5728	7436	8453	89795	5095	1027	22943	5205	1847	8945	4089	116984	65123	9811	23348	6651	23131	51460	1875	23116	10198	9678	27161	23199	57493	5903	9353	157680	5806	6059	9839	6655	1739	23023	667	23240	657	9819	8661	115
DACOSTA_UV_RESPONSE_VIA_ERCC3_XPCS_UP	6737	219	84890	6303	2953	7586	2744	1028	7014	27079	5883	5082	23401	79441	90070	836	905	3659	1491	10001	114049	7157	1337	9526	5101
DAIRKEE_CANCER_PRONE_RESPONSE_BPA	1158	5860	6652	5295	5728	3636	7841	54014	7153	3050	708	2289	1339	23503	9688	4708	8364	4656	7371	2065	6345	3485	1665	5707	2935	8662	5902	1434	4621	6627	2193	5683	5925	7248	4522	2752	2806	7134	10056	9320	6632	6389	7135	8894	4609	5962	2971	51439	10131
DAIRKEE_CANCER_PRONE_RESPONSE_BPA_E2	92235	1794	8569	5170	11198	4722	1965	146862	2326	7273	255743	3706	1503	5985	9588	3837	1977	5569	165904	25849	21	3151	3316	2058	1981	55973	5515	1176	8893	7940	8073	6421	10541	2628	468	5224	334	79041	6159	3159	283807	8436	5690	7295	580	51491	6241	51552	8661
DAIRKEE_CANCER_PRONE_RESPONSE_E2	4001	2068	187	3030	10257	7249	5164	10468	1268	23180	5516	9172	70	6445	6510	493	6261	8497	24139	11155	1974	4712	487	7139	29895	23500	1854	3419
DALESSIO_TSA_RESPONSE	3956	6756	645073	10202	2353	2355	100008586	56155	4922	8398	30014	29091	1191	3303	467	6615	8337	23645	301	8339	4321	4616	64663	26353	23237	1081
DANG_BOUND_BY_MYC	5682	6503	51291	51678	51313	9576	4218	324	4946	5965	57862	4236	5315	10519	6257	995	7978	7352	10785	71	51605	8402	2966	11065	64083	6629	27113	5515	7884	411	8930	257169	23431	8348	4000	10694	26036	6122	51382	142	6217	8339	5591	5912	4953	6606	4609	5216	26292
DANG_MYC_TARGETS_DN	351	10093	10397	677	3399	4478	5770	5914	3611	4609	7040	84233	5524	1050	3915	223	7812	3162	5054	1027	1791	8847	54	7428	3916	2064	81855	3688	1030	5155	2966
DANG_MYC_TARGETS_UP	8663	51154	6224	7157	6432	6838	4683	8409	6137	9631	5471	5831	995	3159	891	6217	894	7345	6723	3178	790	5478	5425	8531	887	4953	5250	1973	993	4522	6196	1476	5245	3939	6122	8886	4691	7295	5111	5757	3312	4234	7083	1104	6628	6157	1965	1164	6470
DANG_REGULATED_BY_MYC_DN	1445	355	5770	9320	150468	10912	5529	2335	836	10730	546	4033	2495	677	8803	51365	5062	1293	8870	2566	1362	9314	9590	6228	56925	7407	23645	158586	10890	2801	57158	9863	1030	5862	5337	2180	7466	91543	4214	9883	834	10985	6670	5618	1112	1410	3611	307	4125
DANG_REGULATED_BY_MYC_UP	6606	7186	6634	6720	7037	7150	11065	7407	100652748	7091	81570	7027	55775	6838	9094	7296	6732	6625	8187	9343	7295	6574	9145	22928	7372	8409	10907	6777	6723	6426	10885	6427	94081	7083	55205	7345	8140	7067	7416	7064	9136	5250	6470	6628	7371	6675	27309	6613	9637
DARWICHE_PAPILLOMA_PROGRESSION_RISK	7508	8233	9848	84836	7225	2944	126208	23207	6449	126432	2649	4122	5613	254956	57007	7072	9732	124565	4173	132141	3081	56169	2330	5644	122046	10266	1859	27291	80863	10636	337966	3902	6659	1399	170680	57642	3982	83594	126637	23784	7273	9421	51412	2040	3899	221458	3957	946	7186
DARWICHE_PAPILLOMA_RISK_HIGH_DN	126208	6324	442721	3654	4613	80862	2969	54209	100505478	150962	6950	121006	102723553	5314	597	3500	51441	28976	7142	2972	1515	4208	7225	6426	25897	9801	55234	1716	1639	646174	8425	805	7301	337966	2954	55100	23426	81628	6696	9440	10435	83540	5607	55765	6722	3957	8022	91252	202500
DARWICHE_PAPILLOMA_RISK_HIGH_UP	116969	3553	10410	1936	448834	6282	1816	6787	6318	25939	27101	57817	8801	137797	8420	1463	558	4691	137492	57150	54922	56937	3416	176	2023	8675	120935	8655	157807	7161	29101	4162	2022	56994	814	55740	51714	5223	129607	1116	387695	2938	27179	7039	1994	84932	4245	29127	6036
DARWICHE_PAPILLOMA_RISK_LOW_DN	27436	7123	55168	222826	23353	5641	64215	57124	646174	57666	23181	100128569	3500	6722	9024	9440	55017	1639	1040	8562	58191	63926	91252	5184	4489	4683	393	55509	8425	7917	64641	3708	10575	23162	25897	8125	805	7428	637	10693	55314	57546	93979	10458	150962	402	84557	84269	3383
DARWICHE_PAPILLOMA_RISK_LOW_UP	7039	23597	9454	383	6376	337966	51806	9141	1475	28616	1329	116969	56937	55069	3957	27179	126638	7295	7161	1116	102723553	2512	8022	55791	55100	8986	6279	5653	6170	80210	121599	2098	6421	7529	2022	1241	79095	3073	4780	11345	7371	137492	2132	1936	284366	2938	8200	6426	10137
DARWICHE_SKIN_TUMOR_PROMOTER_DN	23475	6324	80210	57546	26355	351	3849	56997	9801	23205	121006	126638	4683	23075	27101	11171	83723	27319	2938	84836	440	25897	91252	8761	10237	254956	10850	100128569	9409	23181	50515	79618	448834	4489	182	10615	147841	8125	51441	2242	1356	383	57666	220213	1060	5644	10277	10944	91603
DARWICHE_SKIN_TUMOR_PROMOTER_UP	10458	668	9454	121214	176	399	761	3976	2167	157378	11345	58191	140767	6649	7039	27436	402	11065	387695	55969	2932	29101	1816	78987	2629	116985	8986	8675	121599	6723	4691	55168	10137	5211	6647	3654	6950	55509	8420	55791	1241	23467	6189	10207	51316	3015	9711	23353	57124
DARWICHE_SQUAMOUS_CELL_CARCINOMA_DN	27319	440585	10850	8718	440021	10237	4817	2775	597	6324	79095	157855	57546	90480	51252	147841	668	5184	55234	57642	10137	29127	6722	55791	448834	10944	84836	55715	2961	58	51714	133619	10277	646174	351	10615	1241	2972	8761	23475	50515	90639	3500	55626	348	440	3654	9440	164091
DARWICHE_SQUAMOUS_CELL_CARCINOMA_UP	2932	4069	3270	4162	78987	120935	4780	8986	5653	7295	23353	637	3073	349633	7161	353143	6036	51621	6282	1329	157378	57664	2023	8425	10575	100132413	735301	6590	6649	4489	25897	57535	824	121599	80862	6261	6950	100128569	8655	1119	2730	8420	10410	55168	56994	2512	6723	777	10458
DASU_IL6_SIGNALING_DN	440	7009	55752	7168	5054	5507	23213
DASU_IL6_SIGNALING_SCAR_DN	23213	7009	5675	5507	7168	3162	102	7057	3399	5054	6446	5156	4017	1490	3491	5631
DASU_IL6_SIGNALING_SCAR_UP	23149	3371	6720	5090	7538	4052	115	26002	4907	25907	4642	7146	3667	23367	11142	375790	22974	4311	5493	7123	27338	23527	678	4094	994	891	1759	23295	23580	5339	23152
DASU_IL6_SIGNALING_UP	8570	7538	375790	5055	10626	1307	490	4314	5339	6347	51172	2921	8337	23149	290	1785	2022	11075	961	7022	23295	678	7423	1164	2621	6892	23764	10712	5654	10437	3134	3303	8870	25907	9536	10174	4061	6720	5605	2669	4312	994	1291	10630	3569	7130	4828	8334	8349
DAUER_STAT3_TARGETS_DN	64761	3431	4939	3430	54809	3303	11080	3429	23786	8638	360	85363	3434	23424	8743	10424	9556	27346	9830	3310	23586	3304	3665	3437	8899	4599	9881	10561	8519	5166	3399	3248	64135	4940	6772	27074	11274	10346	2888	7098	7903	55601	10614	51056	4938	9636	55008	51191
DAUER_STAT3_TARGETS_UP	2266	7357	7057	8462	604	9590	8398	467	3929	6648	133	6317	1847	1948	1942	6774	10221	144195	1052	445815	3949	6347	56929	2243	9021	718	3725	23034	6515	8613	7538	57493	2317	8061	3383	602	4864	1508	6773	3484	9497	7004	2244	19	5209	9945	10226	183
DAVICIONI_MOLECULAR_ARMS_VS_ERMS_DN	2049	51334	26504	2064	10769	678	9322	30008	6510	7227	55084	25987	81621	5745	8613	5783	89795	23516	9627	64778	115207	6382	6001	90993	4435	5157	8913	27303	8425	10499	2784	8322	7162	29015	100506190	56603	3671	10981	7869	4245	55194	64344	8733	7867	10078	1849	54512	2014	7545
DAVICIONI_MOLECULAR_ARMS_VS_ERMS_UP	9666	9863	10215	5664	1142	10473	23314	23189	1892	10472	3752	144404	54466	3251	10776	54902	9832	56995	51100	10000	3298	85458	8879	4851	1620	26994	4763	1362	56967	827	287	5597	1901	51019	9819	27087	10276	8417	9738	7126	57419	4656	5076	27324	3566	55056	5860	55190	8467
DAVICIONI_PAX_FOXO1_SIGNATURE_IN_ARMS_DN	10769	28951	2620	5569	56944	6925	5997	1846	4673	29895	3486	81848	487	7125	6347	26002	4741	678	9865	2660
DAVICIONI_PAX_FOXO1_SIGNATURE_IN_ARMS_UP	928	3782	645166	54981	653	2824	83604	9220	6502	102	5578	79710	10529	5577	5457	445	5079	8660	55872	4745	6934	1647	18	4233	287	8577	55884	23158	64759	56255	3566	7128	2332	23213	2264	238	10633	55384	5664	408	6446	80781	5445	4330	26472	115123	57007	10123	81631
DAVICIONI_RHABDOMYOSARCOMA_PAX_FOXO1_FUSION_DN	2254	6925	3486	1301	2745	678	54704	493	6664	29895	26002	56944	2660	10769
DAVICIONI_RHABDOMYOSARCOMA_PAX_FOXO1_FUSION_UP	7026	9688	23531	18	4897	7852	6502	4613	3725	54981	64762	10529	360	10014	83604	25950	10451	55893	388650	9473	26578	2824	56255	2264	26472	4745	123803	9832	2628	408	4654	4330	5577	238	2138	54566	287	286	23158	57162	9220	653	55384	81553	5457	57007	39	4233	8577
DAVICIONI_TARGETS_OF_PAX_FOXO1_FUSIONS_DN	6925	65055	4293	9645	8404	6664	2745	1301	3757	4673	487	1908	9806	3708	7273	60681	6347	10324	70	4041	4632	1846	4741	23335	8497	5332	2254	493	55843	7125	23242	81848	28951	9459	23043	54674	5144	55086	79669	9865	5569	80183	678	23367	56987	26002	23086	54704	134
DAVICIONI_TARGETS_OF_PAX_FOXO1_FUSIONS_UP	53827	23589	965	408	55384	2908	6328	7837	7852	54981	23114	2619	9314	286	23764	8464	57493	23641	857	3707	10468	9473	54908	6934	2628	5742	84159	57007	1465	9510	5577	388650	1843	80781	10633	8728	27123	4311	23157	960	10154	10006	7373	81849	10234	5714	6383	55884	9466
DAVIES_MULTIPLE_MYELOMA_VS_MGUS_DN	7096	7414	6303	4627	4082	392	10487	5218	10461	23643	9516	3927	10577	7114	5473	1511	2752	6279	1796	6039	8875	939	87	9056	1668	2207
DAVIES_MULTIPLE_MYELOMA_VS_MGUS_UP	58528	4242	2195	8910	7327	9219	8516	85236	1302	5309	2487	5148	8986
DAWSON_METHYLATED_IN_LYMPHOMA_TCL1	2619	51334	2045	285671	27319	3239	3400	2099	114880	79632	55137	140862	6656	389432	387104	26053	84935	79191	1029	2296	51571	1959	4684	55966	344191	27022	27347	7127	7547	161357	23274	9950	64759	57575	3150	10253	8502	401145	862	5332	64321	730130	57616	4985	3199	134829	57419	6658	140767
DAZARD_RESPONSE_TO_UV_NHEK_DN	7707	5048	8864	26278	51710	8396	80335	4848	10664	7994	1859	9857	7424	841	3638	9733	4528	157680	8492	8036	4211	23212	1058	546	4609	79572	9031	8644	57178	55183	9645	6670	7436	9771	55186	64764	9422	51366	136	171023	2308	26065	25898	7884	1060	23286	1948	2312	253782
DAZARD_RESPONSE_TO_UV_NHEK_UP	2921	7040	8343	50	5646	467	4717	6168	521	2669	5714	10231	6711	3158	6280	4061	8870	8539	6690	6173	396	10370	7083	1490	6876	51614	5906	7030	596	2833	51406	8942	8332	22822	2068	4129	3013	2572	79095	3491	3641	3360	25805	133	4618	9262	1584	102724770	6665
DAZARD_RESPONSE_TO_UV_SCC_DN	8653	25976	3516	23327	1058	11044	2131	23598	9683	4140	10557	3397	2535	2625	7050	7056	3491	11334	4236	8091	8405	9425	157567	10458	10123	1912	5373	7132	7705	23212	1105	136	1871	2295	3833	22992	8853	10902	9693	89795	29994	9673	1859	4609	4848	1477	8772	26118	221749
DAZARD_RESPONSE_TO_UV_SCC_UP	302	5714	892	10130	51626	6745	10772	83941	1831	7324	5366	29114	151011	84981	10614	501	5985	51014	1325	11154	5756	5955	7124	10159	4673	10728	1968	2919	25941	3920	1829	1238	950	23256	178	2920	5604	8942	7323	10914	6364	132	5899	5889	10247	3251	6392	6717	3727
DAZARD_UV_RESPONSE_CLUSTER_G1	6173	1143	7381	7295	27309	51406	10611	1347	521	9831	6169	8655	6635	2068	3326	2833	4717	3360	6160	5902	9262	6218	1350	6711	4929	1413	6228	6156	1140	4618	2987	9961	302	8848	23480	5230	4694	6167	7280	10614	5473	6778	1474	6168	26861	305	9315	1301	7083
DAZARD_UV_RESPONSE_CLUSTER_G2	6364	5366	10140	4061	4070	3134	1490	7262	4741	5714	7264	2921	468	8329	3012	8338	3726	1647	1364	3576	10370	2920	467	6446	27338	1465	3641	3727	25805	8870
DAZARD_UV_RESPONSE_CLUSTER_G24	3727	7280	8338	653247	5646	1364	4741	3606	8572	8848	604	3429	6820	26959	25805	3012	4071	5266	6280	8337	1893	9173	7538	2312
DAZARD_UV_RESPONSE_CLUSTER_G28	4495	11007	2920	5743	4616	5366	302	1647	3576	3641	1490	10370	4070	6364	8870	467	2921	8329	8971	7262
DAZARD_UV_RESPONSE_CLUSTER_G3	639	1212	2067	7128	23645	6690	9572	905	2520	133	6280	6046	3908	8900
DAZARD_UV_RESPONSE_CLUSTER_G4	8337	6665	353	4616	396	10381	8971	1843	5518	5646	4319	10383	7538	826	7494	1028	5216	6820	10382	3885
DAZARD_UV_RESPONSE_CLUSTER_G5	8666	8343	50	22913	10043	2821	4924	6187	10399	57152	3014	1890
DAZARD_UV_RESPONSE_CLUSTER_G6	8396	375449	23063	8405	23332	891	4211	5048	7884	10479	1058	605	11011	22882	115	4277	9910	841	8874	8091	7436	4848	23358	4790	79572	51126	27161	51366	4330	51141	2196	22862	4659	7514	9732	9493	3720	23255	7424	8932	1386	57509	9098	26053	7994	64764	23086	23635	23266
DE_YY1_TARGETS_DN	10198	8407	3624	2335	3091	9948	7991	55914	324	8829	1950	81550	9611	284	151011	5870	4982	55081	26575	2665	5411	10672	7803	355	5562	667	23683	28996	2935	23607	5930	2042	1956	3596	5934	5728	7042	3183	8724	80155	10274	7184	4233	25932	5567	30836	9655	8065	3676
DE_YY1_TARGETS_UP	26013	11074	29949	1118	55512	1028	10279	4070	2012	23604	2880	4804	1437	595101	1269	7471	9788	5981	8362	4852
DEBIASI_APOPTOSIS_BY_REOVIRUS_INFECTION_DN	26098	25972	23062	7290	124565	2232	10982	79888	5306	10626	2822	5151	84900	2050	11188	9997	51603	9169	8991	6781	6122	89944	23344	2033	5339	2073	1605	5792	3693	928	9639	22980	23203	11014	92689	5198	25864	2064	115	1660	6004	6868	3417	127703	10525	573	22883	4288	10628
DEBIASI_APOPTOSIS_BY_REOVIRUS_INFECTION_UP	5203	6120	9874	81488	1604	2274	8553	1111	1837	6018	6772	11054	5868	684	1660	9839	1490	10524	5223	8915	10733	1845	5771	23607	9534	836	466	8638	9818	23429	8338	51454	8976	29890	8893	8337	25950	10635	6515	4808	7321	3841	387111	9013	9683	26137	1960	10964	24138
DEBOSSCHER_NFKB_TARGETS_REPRESSED_BY_GLUCOCORTICOIDS	3592	1906	3565	7124	3562	3558	3596	6357	1437	3576	4843	10524	7412	3578	3606	3589	6352	6356	3567	4254	3569
DELACROIX_RAR_BOUND_ES	5159	3211	8444	26094	3945	9839	23243	9577	91608	25960	340168	10743	4218	811	4212	54954	6392	63906	8433	7044	11163	57822	161742	79031	1846	10867	5915	642843	55320	3196	3201	85025	6418	8233	51030	249	5947	10116	54478	6007	10406	79630	54552	57178	4808	4155	114785	7471	6202
DELACROIX_RAR_TARGETS_DN	4254	54873	57047	79746	8880	8829	116449	2620	1152	2709	116535	4046	6645	362	595	11167	3006	7078	4969	7169	55137	11065	2263	2012	1488
DELACROIX_RAR_TARGETS_UP	7297	1490	316	3991	29760	2936	7043	64063	11185	64981	6794	344191	3726	4071	1843	3159	8553	10232	4302	81030	6303	1356	23139	10312	55196	5652	4313	23250	1848	5915	4811	1119	2098	51330	26471	9249	54858	8817	726	3238	1758	1051	58473	1382	771	6498	4982
DELACROIX_RARG_BOUND_MEF	64423	9738	653677	51573	2048	1497	114609	7169	6794	1762	259173	55090	57047	6464	8000	50848	390	29911	4751	22795	2098	6446	9712	115708	81030	2622	4054	5652	120	92106	8629	1649	115548	10018	84890	4071	6143	81894	6237	595	389	5915	55192	25937	80219	23529	8572	25909	114897
DELASERNA_MYOD_TARGETS_DN	8519	7056	7175	10409	80727	2634	3149	27153	5355	120534	7045	84034	79019	9353	1316	6387	5272	134429	1808	4257	3709	51338	23613	53917	114990	11346	83439	8321	6383	1903	55794	143098	5427	10549	134957	1528	55914	4313	10458	10631	23318	11030	527	23360	827	1301	947	149473	1649
DELASERNA_MYOD_TARGETS_UP	9262	3158	2207	274	26353	79805	89797	5925	57458	57326	25970	10658	55502	4656	1627	4632	3732	604	55719	132720	7037	11098	55326	11052	3092	51177	8497	3800	2817	3488	688	22849	1073	4654	9653	2997	56899	5577	4608	4621	27295	23627	311	374969	84823	1026	23008	1146	7140
DELASERNA_TARGETS_OF_MYOD_AND_SMARCA4	58	7125	4621	4635	274	7139	7136	3488	7140	4656	29895
DELLA_RESPONSE_TO_TSA_AND_BUTYRATE	3315	5447	8558	3383	3303	6050	2952	1026	2624	5580	7852	10140	780	10276	387	3164	1647	22919	2049	991	5052
DELPUECH_FOXO3_TARGETS_DN	6509	9055	4288	374	10051	5831	3835	11340	1948	1054	5106	11260	51203	7422	6790	3376	114915	51520	1647	5217	11065	3005	10797	16	10456	1063	2305	3615	50854	6541	6472	328	5308	7073	26471	11130	1841	4751	4151	10602
DELPUECH_FOXO3_TARGETS_UP	7077	4217	65108	1906	10435	3491	966	10944	25816	2012	5655	2969	10512	1191	1364	3248	473	901	113791	2886	23327	1847	6674	688	27242	10057	4601	5336	3305	1318	3480	857	6286	2065	9674	11151	1604	10924	5271	604	11152	3489	3797	10158	1646	928	7328	1848	2760
DELYS_THYROID_CANCER_DN	10124	7941	6886	1188	6004	22925	6444	80760	23414	2619	678	9452	3131	10788	23136	2192	6563	4920	4653	1491	1804	6450	728239	26040	4147	3043	23345	91851	501	10875	9467	10435	4500	7088	2662	8659	4329	51741	3815	1805	7148	2888	9630	4212	1299	51705	4496	9252	53826
DELYS_THYROID_CANCER_UP	3880	9244	3014	719	8673	2582	1277	10449	355	5364	8553	8714	2810	4814	51704	64499	953	7453	9122	2059	3956	9966	909	1281	11015	3958	10577	6196	1001	1462	23052	221	6285	3576	6382	4068	4360	3386	23295	4919	653145	23154	26999	6307	11332	6642	1545	247	7052
DEMAGALHAES_AGING_DN	762	1277	1287	793	6376	27069	7037	54539	7386	518	2170	9315	56616	27089	1281	55902
DEMAGALHAES_AGING_UP	10972	2670	6277	710	219972	7805	2212	3958	79602	2799	308	6275	1191	10397	306	347	3135	9516	1520	5717	3039	4069	713	3006	7450	9201	2213	2938	4478	9813	714	10728	4494	10870	2634	4257	22821	10577	2202	10493	79139	718	5046	720	57674	10457	10628	6446	3512
DEN_INTERACT_WITH_LCA5	3303	3312	3313	6924	8239	3304	4869	7534	7532	4691	708	8655	140735	10048	3309	1460	4673	7531	167691	1457	7533	7529	6418	10971	1459	3305
DER_IFN_ALPHA_RESPONSE_DN	613	9638	8613	3646	10063	23185
DER_IFN_ALPHA_RESPONSE_UP	10437	694	5698	54205	533	5928	5366	2547	27113	7979	6737	8519	5696	3434	5530	10561	2537	9111	2633	5371	6890	4938	103	8048	5359	3660	716	10521	5352	567	9830	3107	684	10346	6772	3133	4939	1967	3428	3105	3988	6386	7726	3430	6500	3569	5720	8763	2766
DER_IFN_BETA_RESPONSE_DN	6905	7781	6448	393	3481	8613	7189	1141
DER_IFN_BETA_RESPONSE_UP	533	5781	6742	6427	1820	10521	3437	5359	3107	800	4673	4089	5696	5928	9188	143	3133	2764	3434	8826	694	8763	5352	7109	8048	5699	27316	567	6726	7726	5431	9111	1967	3091	6772	10947	5366	3431	1052	5610	841	10379	2537	9830	3659	2060	3433	9646	3660
DER_IFN_GAMMA_RESPONSE_DN	3422	5310	7189	6629	3632	10063	23185	3646	9638	613	5806
DER_IFN_GAMMA_RESPONSE_UP	716	5536	3431	5359	5928	841	5696	10379	4294	694	6742	684	6772	578	5698	7726	5371	3428	1052	2060	389	6890	6737	3105	5720	6500	3032	3383	8519	9636	3033	5366	8061	567	10493	54205	7979	2633	3437	4673	3133	3430	3433	678	9111	5352	355	6726	10291
DESERT_EXTRACELLULAR_MATRIX_HEPATOCELLULAR_CARCINOMA_SUBCLASS_UP	2182	288	51066	6363	1363	1634	51635	2150	2200	2326	2744	3309	4060	56667	10154	5480	5819	51097	8406	7070	8876	23286
DESERT_PERIPORTAL_HEPATOCELLULAR_CARCINOMA_SUBCLASS_UP	18	23460	10351	5244	32	33	2180	116285	6296	124	148	173	189	64850	6718	22977	217	64577	229	55107	290	11199	335	319	383	443	445	8455	563	56898	635	715	729	730	731	732	735	875	929	978	24146	22849	1373	1393	1407	1475	1491	26999	1556
DESERT_PERIVENOUS_HEPATOCELLULAR_CARCINOMA_SUBCLASS_UP	10157	368	3983	30	36	54988	130	9255	10840	57763	316	163	1176	325	346	366	94134	8853	475	10134	27042	51093	51526	29058	23705	10486	63933	948	1020	10669	1119	1370	8727	9646	8454	80777	1543	1544	1571	1576	51181	56521	1832	1854	23167	8890	2195	2328	23710
DESERT_STEM_CELL_HEPATOCELLULAR_CARCINOMA_SUBCLASS_UP	8754	55326	226	262	308	9181	10109	50807	80150	471	23200	483	25805	80114	641	642	699	701	28969	79866	55765	51430	9315	29923	56892	813	23271	822	11335	6364	10576	993	994	983	1019	1058	1062	79019	55165	55636	10970	1164	1192	57472	1690	1277	1278	1282	1290
DEURIG_T_CELL_PROLYMPHOCYTIC_LEUKEMIA_DN	8611	1493	28646	1031	51312	4502	55857	3115	7133	9984	6375	729806	5788	9026	1102	824	54861	8880	3824	4729	2634	116496	51182	10484	7181	57509	8065	4217	84164	254394	6443	2273	596	9583	56253	9749	23062	9646	57515	54455	23272	22806	3189	55556	28662	58487	51348	6489	79101
DEURIG_T_CELL_PROLYMPHOCYTIC_LEUKEMIA_UP	132	55534	54845	4173	23547	3875	2280	11057	51397	55093	7252	9683	79974	79711	6556	22925	1184	1719	1512	84272	25807	51115	4685	7940	140290	56834	3959	8819	4356	201134	51042	9679	25788	115207	23154	6641	7703	23464	780	6505	7086	27115	6875	8745	9121	3005	4683	1378	8857
DIAZ_CHRONIC_MEYLOGENOUS_LEUKEMIA_DN	51816	3597	1236	2209	1421	613	6443	3665	9450	3575	6279	1393	6206	11010	1052	29997	1915	9194	4814	1991	6156	57824	10791	50856	10365	8530	4353	9220	23136	2535	2625	3394	51338	4638	604	6280	2182	963	3643	6171	3603	1791	9961	26509	6161	64231	7097	51339	6402
DIAZ_CHRONIC_MEYLOGENOUS_LEUKEMIA_UP	9817	51065	27068	7263	1537	57142	5427	8237	8407	10946	2624	7037	8518	5636	9221	5833	23369	211	2965	9526	5442	1495	23530	476	10150	10955	10179	6307	3839	23411	10121	10301	5518	3709	8487	6392	10058	5432	9053	10096	5359	1677	10938	8835	66008	51493	8872	11266	6510
DIERICK_SEROTONIN_FUNCTION_GENES	6532	1644	7166	5053	3363	6046	3356
DING_LUNG_CANCER_BY_MUTATION_RATE	5789	780	2264	5156	53353	7409	5288	23049	5793	7297	4915	5591	3667	375449	94	3645	6092	114783	4602	7157
DING_LUNG_CANCER_EXPRESSION_BY_COPY_NUMBER	255967	23355	4659	27072	9972	55900	64963	25836	51163	151987	6873	1635	2551	5184	157769	6391	4285	11196	55156	79872	55636	27000	3840	55608	55669	9896	8667	5494	5984	87178	9342	9530	10142	4711	9821	54904	55647	51125	9555	28957	25879	8725	83548	26273	7013	23200	1871	9897	8480
DING_LUNG_CANCER_MUTATED_FREQUENTLY	7157	2534	4763	3656	91	5925	5296	8314	4058	4855	324	6794
DING_LUNG_CANCER_MUTATED_RECURRENTLY	1956	6794	3845	2324	4893	7157
DING_LUNG_CANCER_MUTATED_SIGNIFICANTLY	2066	2042	6794	4058	2264	3624	4763	5063	472	5789	3791	2778	53353	4916	1029	3845	51364	10991	5925	7157	4914	1956	324	2044	4893	5156
DIRMEIER_LMP1_RESPONSE_EARLY	4616	9040	7538	6348	4049	3157	597	3665	7128	6478	6351	7124	1915	1844	2495	1847	60	1958	10209	23135	1960	4794	4125	3728	5294	7185	4879	1959	1938	3726	64332	6203	9618	9592	3725	3936	57007	2185	4170	3727	4609	6204	1880	5345	3326	3383	9709	4791	969
DIRMEIER_LMP1_RESPONSE_LATE_DN	5660	6764	6175	6223	1351	6193	1117	3241	3108	1870	6205	1302	2197	9636	8519	427	7454	11184	5698	346	939	381	397	57819	7316	6881	2597	10628	6159	694
DIRMEIER_LMP1_RESPONSE_LATE_UP	29969	10797	391	833	1717	4683	5341	9322	6234	958	4790	3566	1396	3663	10963	23075	8878	6541	51593	3028	9689	23180	3162	23338	54726	27245	5272	9883	6776	4082	864	1453	7185	4067	9516	8837	7280	2617	2194	6624	8140	81552	976	7133	965	10318	6689	4791	6574
DISTECHE_ESCAPED_FROM_X_INACTIVATION	7114	1654	5613	1964	1968	7317	7403	412	8242	7543	6907	8239	6191
DITTMER_PTHLH_TARGETS_DN	1385	501	9868	23013	3320	10917	11014	7029	5054	25793	6885	64981	3814	6001	5747	10625	4000	8914	24145	9510	5267	4627	4709	9389	4502	9517	50488	2195	5425	8451	3655	9693	1676	55833	9371	10556	4162	5597	1981	5692	4724	10979	81855	55625	4501	23216	23161	5295	9208
DITTMER_PTHLH_TARGETS_UP	55323	1174	7398	51755	7167	7389	8848	7078	5495	23450	2887	1847	476	490	3005	10456	5328	10605	994	3015	11065	301	3030	8703	64866	5805	8673	1739	1291	8553	6428	983	51079	56034	10765	10714	2773	51809	23658	10211	7417	9978	10623	6008	1499	374	4218	5870	7298
DOANE_BREAST_CANCER_CLASSES_DN	5329	9048	5836	813	9061	5366	6624	23530	1515	23514	55339	7913	64208	5352	81611	23301	100506581	9469	29780	115123	6443	6566	1824	23250	7077	2296	3868	79745	6608	8543	25937	6696	55612
DOANE_BREAST_CANCER_CLASSES_UP	8800	347	79762	10551	6567	7033	79152	27250	1528	94009	400451	6799	10321	9865	51181	3927	7146	563	23043	11226	10633	222	8564	7905	11283	64081	3778	27289	2678	3158	57758	9635	89927	27324	5304	10200	4774	3263	388	23158	367	339479	10612	6967	2264	79603	1362	55268	2194
DOANE_BREAST_CANCER_ESR1_DN	51083	6648	6422	1956	8190	2001	51678	445	9469	6664	54763	2173	4316	2019	7545	51442	3868	2296	419	53335	2568	3576	3854	10643	11341	9654	6590	7378	79605	10232	57110	7368	9568	56938	29968	1299	6279	5918	2707	1410	57348	1824	3852	4281	5080	8581	8424
DOANE_BREAST_CANCER_ESR1_UP	23158	25800	79901	7033	1846	79624	2625	23428	4137	7357	4582	27324	8800	57758	57535	80736	55764	5104	374	658	1602	563	79603	10103	138162	5087	8614	54898	367	596	54847	5241	80164	27134	720	80129	7869	7031	9498	8821	10512	1555	9120	36	56521	5174	771	5304	22996
DOANE_RESPONSE_TO_ANDROGEN_DN	5696	10293	347902	3800	9747	4052	1026	2037	9444	1917	23279	10057	2790	79932	79679	5937	79144	10681	8498	5359	6830	8612	4354	81611	513	55061	840	23129	3488	2026	2077	412	9751	22874	7468	5830	2817	7280	63943	421	3486	1848	11168	1719	11230	5652	55367	90362	7031
DOANE_RESPONSE_TO_ANDROGEN_UP	58511	7704	6640	1616	408	916	22873	23144	1182	54941	22905	6715	26047	23052	2317	30837	2330	6319	79098	64794	51213	3222	8748	4598	80127	1136	563	23761	10160	64087	2542	8437	655	11283	4363	360	5304	23541	9668	6652	64374	94009	55152	55711	80013	10681	29949	23327	9145
DODD_NASOPHARYNGEAL_CARCINOMA_DN	9015	27316	10105	1300	6355	83591	84679	1295	64151	65244	23160	25898	100505702	80821	9639	3183	203068	10528	114876	10198	84914	64105	80324	1164	261726	5422	5901	10228	9928	2339	894	3205	23518	54962	60674	54904	9891	9055	100	55624	149175	26123	2597	1948	6383	10631	55197	171024	83448
DODD_NASOPHARYNGEAL_CARCINOMA_UP	158787	57710	55890	5563	54102	127262	55218	27242	7538	150	161003	100316868	8997	22897	840	55286	83538	164781	6288	196374	5412	22941	10819	8470	688	4772	594855	54854	79864	83719	64699	54682	8650	8972	5730	159686	57519	222967	55592	101926987	23348	401551	5753	93233	9214	79582	79136	57467	100130418
DONATO_CELL_CYCLE_TRETINOIN	4335	10140	545	7832	8935	10006
DORMOY_ELAVL1_TARGETS	570	55367	8317	9043	1017	3569	4661	890	9939	896	6311	11235	1909	1033	60	54805	80380	9532
DORN_ADENOVIRUS_INFECTION_12HR_DN	5606	9308	8942	25825	4792	290	4170	7296	1942	8366	9467	51330	3005	51474	8812	8870	4780	1999	6430	2274	7153	1294	3012	3187	2130	4609	9618	6446	3569	595	8939	10492	6386
DORN_ADENOVIRUS_INFECTION_12HR_UP	1969	8880	1831	3861	4324	22936	3726	468	8412	6426	6591	3880	5268	23586	85236	3433	4791	5861	1960	3164	3491	10769	51285	5138	9267	4237	3822	3434
DORN_ADENOVIRUS_INFECTION_24HR_DN	1942	6430	7153	8880	7296	9467	1960	3164	4170	8412	3726	85236	9267	6591	22936	5861	5606	1969	3005	9618	4780	3433	4792	9308	6446	6386	4237	3491	3880	10769	3569	4791	6426	8939	51474	595	51330	1294	8870	2274	2130	3822
DORN_ADENOVIRUS_INFECTION_24HR_UP	51285	25825	5138	3187	468	5268	3861	1831	4609	1999	290	10492
DORN_ADENOVIRUS_INFECTION_32HR_DN	9618	8939	6386	6430	7296	4170	5861	8412	3861	595	1294	1960	3822	5268	1969	3491	22936	3880	6446	2130	4780	4792	4237	3164	9267	3726	3187	10769	8870	2274	8880	6426	4791	5606	51330	10492	1942	9308
DORN_ADENOVIRUS_INFECTION_32HR_UP	3433	1831	85236	468	7153	5138	4609	25825	1999	290	51285
DORN_ADENOVIRUS_INFECTION_48HR_DN	10769	8412	3187	1294	5268	10492	8870	3880	1969	9267	6591	51330	2274	3164	6426	4780	4792	1942	3491	7296	3726	9308	3569	8880	22936	4237	3861	5606	6386	5861	6446	2130	3822	9618	8812	4170	6430	595	1960
DORN_ADENOVIRUS_INFECTION_48HR_UP	4791	51285	468	3433	5138	290	25825	7153	4609	1999	85236	8939	9467	1831
DORSAM_HOXA9_TARGETS_DN	6731	6385	3481	406	948	4609	2217	1638	55206	6386	2624	3725	5930	5272	114882	1186	4122	3726	7175	11140	4067	2745	648	9295	7428	1783	26118	3875	1831	3046	8087	1154
DORSAM_HOXA9_TARGETS_UP	3151	1022	114883	7844	4602	9567	11031	10768	5908	5292	51701	57515	216	7431	1659	5110	4097	403	5316	9824	1491	10658	6157	3192	2114	3636	6767	9295	2790	10092	4122	120	401	7525	793
DORSEY_GAB2_TARGETS	9590	2710	1410	5644	5972	969	6678	3604	4092	7262	2934	9034	960	481	6781	7980	7057	3292	2791	9938	1277	3598	5646	3690	5054	2897	1847	1293	90	3674
DOUGLAS_BMI1_TARGETS_DN	10133	3712	54800	23276	5597	7128	3672	80326	57205	64682	3556	6867	55824	523	3005	147339	84286	167227	1994	56894	23204	79745	92106	9693	5130	91351	9114	55218	4338	22934	5530	2444	1182	25849	5291	64766	84641	374395	51762	8323	55277	51528	1111	6248	64718	3670	648	9235	4938
DOUGLAS_BMI1_TARGETS_UP	5153	55326	8913	59341	7546	4016	56931	8099	80303	57685	8793	23452	60488	734	348093	7525	55240	9530	64403	84759	64072	223	3636	5351	143888	81553	55206	57492	4756	3632	5634	55684	25960	8642	348094	2006	653691	5420	7130	11247	2335	55915	27327	7078	1107	222166	90378	57478	200734
DUAN_PRDM5_TARGETS	4616	51466	105	4615	51192	4853	64129	4267	60529	154007	3398	10401	6257	10620	57214	84993	6273	7157	8726	9021	1002	1198	254170	9582	5460	445815	5669	1879	84166	4609	6657	2551	25833	5017	2825	775	4660	65123	121504	57611	3570	10686	4851	374819	2114	124637	5371	1310	1911
DUNNE_TARGETS_OF_AML1_MTG8_FUSION_DN	1848	10085	2004	9788	947	8038	2355	1152	6515	79870	1893	3397	862	64798	64092	3428	5903	7102	4208
DUNNE_TARGETS_OF_AML1_MTG8_FUSION_UP	60559	10956	6404	9936	11332	932	6967	9051	100133941	5553	10235	6503	7852	6279	3936	54622	6037	4925	3310	493	8825	4680	123920	64092	29125	81618	3490	671	221	23048	6036	25801	566	3385	8530	241	80011	51316	7805	4542	1441	4818	4069	694	847	4778	1511	3570	89849
DURAND_STROMA_NS_UP	272	9915	636	646	5016	1410	1075	1513	1634	1760	1903	2057	2149	8324	2626	2627	2643	2707	3105	94234	3097	9957	3382	3708	9314	3880	3955	5264	4063	4121	4291	4501	4671	4739	8508	5140	23236	5783	11030	6515	6615	6813	9143	6932	7091	8744	7351	7430	9518
DURAND_STROMA_S_UP	8038	8728	101	196	445815	249	8639	2167	10290	23237	57194	60468	2173	827	100506742	9821	1028	1030	9076	1281	1292	1277	1278	1381	1512	1573	253738	1896	1901	1946	133418	2019	2070	2192	2255	2263	8321	8325	2583	2620	2625	1831	2775	1902	3108	610	10481	3224	3479
DURCHDEWALD_SKIN_CARCINOGENESIS_DN	3040	79572	2683	8862	79834	57403	334	139728	7534	7168	6718	81615	64651	51429	10512	1316	22936	10276	92912	4314	50814	10205	4627	9497	10904	7107	146223	51397	54751	3799	8676	219771	7975	6788	7804	5928	4624	2353	54716	8412	3198	389136	4780	50807	104	3084	80223	9797	58517
DURCHDEWALD_SKIN_CARCINOGENESIS_UP	55825	3796	4128	79603	130271	22915	196743	9399	8572	670	4783	10799	3925	4257	760	28971	55505	56963	3017	8784	3849	9232	1152	6274	3960	8340	3028	22911	8345	92196	8342	2620	8689	3283	85414	5983	158833	64102	219854	10557	2134	3018	4501	7869	51806	432355	83401	57152	7468
DUTERTRE_ESTRADIOL_RESPONSE_24HR_DN	4311	956	11045	9568	43	57822	3554	220	4071	1490	2034	1601	10157	51655	800	4008	63951	83716	4680	5874	27198	3694	79679	57167	7045	59277	1827	79633	255488	4430	10449	200879	90102	1543	9891	6792	2201	2045	7042	94241	3696	253827	22925	165215	9076	9764	4488	120224	64759
DUTERTRE_ESTRADIOL_RESPONSE_24HR_UP	9687	4603	4886	5241	118980	374	3860	5570	23678	84187	2717	6387	8318	8645	55388	990	7083	4605	51514	9156	771	158046	83879	55215	51195	85004	9768	9088	672	55723	157570	147841	374393	220042	5557	113130	55872	675	10202	7298	79075	29128	1111	90381	79733	81620	23649	64798	641
DUTERTRE_ESTRADIOL_RESPONSE_6HR_DN	3554	57822	7043	27198	165215	7042	5874	1021	200879	51474	29760	1903	50617	55332	255488	83716	202	29121	64759	113146	10449	4430	168544	4008	2202	901	57167	94241	3694	9764	4311	6445	619279	22925	7903	1827	90427	11037	2888	8850	2886	7035	23635	160335	23327	120224	83719	10057	6792
DUTERTRE_ESTRADIOL_RESPONSE_6HR_UP	4603	6387	5241	1960	55244	4886	55540	2444	51195	9687	3860	23678	85004	5979	799	11057	3669	374	771	23493	11031	118980	2717	64798	5570	7074	25976	83879	3487	9536	23541	245973	94121	84187	29128	990	54898	8140	56521	8416	54549	7164	6446	4602	158046	1952	403	10761	51514
DUTTA_APOPTOSIS_VIA_NFKB	332	664	8743	581	356	29126	597	7157	4193	6648	1540	27242	7015	7128	841	330	4616	7186	2495	7124	8837	329	8794	8797	355	598	174	9169	8795	331	8870	7185	596
EBAUER_MYOGENIC_TARGETS_OF_PAX3_FOXO1_FUSION	1839	22885	274	1293	7134	4651	23676	140465	10611	7125	11155	6444	7402	4635	4632	3627	9144	54873	10529	4208	4619	7135	8736	4626	7136	7168	4604	6876	7140	2273	6445	9788	1489	4608	1410	4209	1674	29895	59	845	729991	4606	63827	4621	22808	26548	165	23499
EBAUER_TARGETS_OF_PAX3_FOXO1_FUSION_DN	23024	1001	4643	23281	4745	5457	4897	50617	2294	5317	23092	83937	9170	51032	8728	408	11232	2975	9731	2801	9938	9666	1268	7021	55506	9125	9832	18	23190	3566	9209	23245	79605	2263	259230	79570	10099	27309	150	102	4613	84223	4013	64400	89927	51268	9765	27185	653
EBAUER_TARGETS_OF_PAX3_FOXO1_FUSION_UP	22924	4208	4621	4584	3039	5368	2902	11155	7188	51008	6444	1634	59	7125	6445	81492	1796	2355	10144	7402	4616	50617	7052	9788	25937	27241	1316	1234	54985	2170	28755	1410	3507	80063	6793	4635	2692	8736	63827	4651	843	54869	6558	3627	1293	9444	203	126298	5902
EGUCHI_CELL_CYCLE_RB1_TARGETS	995	1894	10051	699	890	4174	81930	4176	1062	4171	4173	10403	4175	4172	3148	2237	55143	4751	9134	10112	10592	3832
EHLERS_ANEUPLOIDY_DN	8326	5549	2562	9781	196527	2766	23413	23632	137964	4061	51651	29097
EHLERS_ANEUPLOIDY_UP	5876	22862	9240	389	1915	55506	1339	5799	224	23111	10069	4750	10426	254170	9169	241	2135	10979	545	54930	831	2287	83604	114625	57396	29997	116496	10283	9738	3398	4154	80310	5728	64432	10668	599	6133	54922	84154	57157
EHRLICH_ICF_SYNDROM_DN	3162	3500	7037	106480800	3399	3695	640	939	11118	7543	3493	28638	7832	608	6505	3631	4208
EHRLICH_ICF_SYNDROM_UP	5914	2274	2162	2983	2982	1266	3507	5583	27113	3495	10643	4140	5996
EINAV_INTERFERON_SIGNATURE_IN_CANCER	684	8019	6256	9246	60489	3431	4939	23070	6672	10561	3437	4061	103	6772	4599	10964	4938	10379	7050	3434	3430	2078	9636	23515	2537	10437	5610
ELLWOOD_MYC_TARGETS_DN	9975	222068	2286	22998	27243	58476	754	5828	760	255231	23071	9802	632	54996	10130	23423	28970	94103	27346	51506	217	2331	201895	23193	90411	124491	3416	284996	119504	8760	1950	8842	4832	6304	4824	7430	1364	28956	3633	5264	7113	54431
ELLWOOD_MYC_TARGETS_UP	4062	51144	65244	1180	54520	9532	29952	10287	10026	7371	8581	170954	6168	1889
ELVIDGE_HIF1A_AND_HIF2A_TARGETS_DN	1956	10370	123	3488	51141	23462	5066	29923	80055	1808	664	8406	55279	857	230	5155	6695	55893	9590	2026	6338	6662	2697	23363	2353	4017	5236	3123	901	8987	4601	11045	3708	4015	8996	10570	51129	7424	9052	55139	23034	23030	79644	6781	55076	1466	23036	81557	10397
ELVIDGE_HIF1A_AND_HIF2A_TARGETS_UP	23536	51728	8835	3308	896	10237	10799	64222	11151	23545	10808	23223	9870	79080	6674	51616	2030	8884	5979	28962	29919	9568	79084	79000	9673	54913	80308	6809	1147	2643	55343	2992	79697	57419	1119	23212	3419	6723	10061	55341	55312
ELVIDGE_HIF1A_TARGETS_DN	665	54583	10570	10370	8497	26355	55076	230	26118	7424	6781	23036	1466	3123	4017	8996	5066	2632	6457	3486	7852	5155	55278	8974	1543	23030	10144	6310	55893	4015	283	3516	6338	2908	3669	205	2745	5768	664	1824	4016	1956	23764	2534	79369	123	5230	55689	51129
ELVIDGE_HIF1A_TARGETS_UP	9673	896	3419	55161	79000	3416	6674	51018	3836	55312	56902	11151	79153	262	11196	28232	60493	6183	79697	79080	9568	2030	79084	8884	23395	23223	55105	9057	3717	51616	6387	29919	6809	6723	3301	55341	10237	51728	55084	3308	10808	3087	64222	55343	28962	55681	9816	10061	1503
ELVIDGE_HIF2A_TARGETS_UP	3717	4015	6653	9870	28962	5979
ELVIDGE_HYPOXIA_BY_DMOG_DN	9816	28232	8884	4726	55105	6426	134	801	57103	1050	316	10799	1503	23753	9568	3419	4928	54913	9673	3308	51616	79697	4953	6387	2030	8659	3717	6723	55084	5174	80324	11151	9289	25803	8835	489	11332	79084	57419	55343	10197	22845	64222	5979	10269	54923	23545	51728	8503
ELVIDGE_HYPOXIA_BY_DMOG_UP	8987	54541	8614	768	230	5329	23705	283	1956	8974	58528	22998	857	4233	55893	444	665	664	81855	6275	7852	6273	7436	4783	10570	136	26118	23036	5163	55818	5066	169611	23363	7422	3725	51316	9052	1837	205	30001	667	8577	1316	1528	10252	23034	4249	5209	3099
ELVIDGE_HYPOXIA_DN	6612	10808	262	489	57419	1503	801	896	5664	9521	9410	3308	8899	55343	5594	55681	3301	56902	1314	55084	55278	2099	3419	6734	60493	79084	3087	10269	4953	9604	65263	396	5979	23536	2992	51728	64222	11021	6809	84516	23246	6674	1147	3297	100287932	1534	3416	113251	9289
ELVIDGE_HYPOXIA_UP	25816	444	10616	93129	3123	23596	29902	1316	4017	84218	55893	1944	5578	4616	5066	51141	9052	136	1956	23363	5157	6275	4601	4673	169611	230	81855	966	5054	3516	8839	55689	55818	10156	56987	9590	54880	10628	857	1528	26118	23705	8614	3486	8577	10252	901	6457	665
ENGELMANN_CANCER_PROGENITORS_DN	5021	3397	653	9985	9022	9955	149428	1857	83723	655	94121	83759	162979	1490	2335	4616	5121	9284	51466	5653	1645	960	5413	163732	9209	9935	6286	3547	8714	5738	7464	8437	126433	10610	6446	3860	29948	6019	4680	155382	4034	57758	7033	4681	155465	55638	2934	2261	2812
ENGELMANN_CANCER_PROGENITORS_UP	8555	94081	4644	8140	11182	2583	25819	1543	28969	1522	10934	11226	6445	286343	705	79191	2195	23212	7456	4780	51742	1746	60481	6817	2669	1326	29995	27250	25805	5170	375449	2274	51655	79068	10409	7056	596	3486	114294	7035	9429	1604	2947	5376	8416	3783	151963	81544
ENK_UV_RESPONSE_EPIDERMIS_DN	4046	6367	5743	24139	6095	8140	26512	2274	9612	7045	3295	10123	10049	1112	2000	9510	1388	30836	8676	3099	64127	11005	5515	2150	2621	51271	1622	9188	9577	11211	4482	5819	7049	10626	66002	51361	8324	56731	8672	4084	5264	5412	1580	6018	23560	7764	5329	55422	301
ENK_UV_RESPONSE_EPIDERMIS_UP	1749	1594	158	10072	10868	2495	10622	1992	7936	10712	9388	10197	55803	5436	9454	1829	1001	3872	23590	5050	7378	58472	6835	27122	9260	10228	6472	22800	7508	11168	5364	8609	11226	10276	9807	10385	936	5424	824	1798	4007	56649	50486	8909	367	9414	7283	7965	79036
ENK_UV_RESPONSE_KERATINOCYTE_DN	91746	10643	6738	9520	10097	10634	9318	3703	1371	8799	2342	64210	9980	2237	5903	53635	1317	5932	6249	5058	6672	1017	6717	10311	4128	665	8899	8704	8930	6392	109	6426	1130	2926	9583	7155	51585	11215	506	26608	5925	1452	4190	3895	11216	10556	4217	8674	23499
ENK_UV_RESPONSE_KERATINOCYTE_UP	3692	5017	8976	6158	9129	715	9401	3145	1891	5652	9524	1652	1211	8340	10105	6204	1537	6748	2717	100862671	1051	27335	1639	6827	64112	30968	11072	7538	10899	10174	6132	4736	4935	3816	5691	8818	1453	3208	10362	5879	2874	10263	6500	5861	7317	5413	8848	2664	5216
EPPERT_CE_HSC_LSC	11030	3131	2982	9834	2078	783	8835	6691	1393	55930	7525	3355	4211	26051	23150	54941	5243	51186	2122	7718	3212	57211	8821	3213	6711	7035	53335	55151	214	1612	6594	79870	57088	3202	2322	3126	55332	5583	2004	55186	7994
EPPERT_HSC_R	5243	214	288	171023	79895	79870	53335	55859	121551	28984	51526	63910	205327	4883	783	83698	135228	3075	1289	1393	51232	1540	1602	1612	1655	8788	4189	55332	667	1848	1983	2004	80314	2078	2122	26049	10447	22992	152273	100271087	2322	23048	2308	23150	2651	2794	57211	2982	51194
EPPERT_LSC_R	79815	11030	10758	5514	481	4763	79667	9619	1203	23507	23150	22835	654434	29965	60436	23637	9360	9289	1968	4664	65999	26048	7812	25966	79957	25895	10776	9869	9880	84679	6885	403	57343	552889	9686	51366	79810	51755	10788	23007	10565	8228
EPPERT_PROGENITOR	4285	813	4953	6319	10768	10606	9669	3945	1965	25793	5707	7296	6240	6652	8243	7175	10797	10276	3419	9768	1503	9133	7372	445815	117178	9790	2235	8898	5830	9653	25805	3416	22920	25852	8027	5577	11130	9319	5983	10403	8936	9829	5422	10733	286	1111	4361	695	7486
FAELT_B_CLL_WITH_VH_REARRANGEMENTS_DN	23228	23641	57149	4717	5714	10618	23270	3192	5218	5631	11046	7514	11258	22878	3308	23492	64976	5217	1653	143	10971	1667	10916	2281	3858	157680	9403	4638	5090	23741	7528	2971	55308	6647	10430	9550	5214	64112	7494	84830	10771	7322	56255	10972	8623	5504	22882	2739	3720
FAELT_B_CLL_WITH_VH_REARRANGEMENTS_UP	10897	1375	4601	10577	23167	773	1849	25932	10284	3621	3134	4335	23353	90634	23013	11031	1960	604	5870	9909	2014	3717	10875	4809	27020	830	6907	863	4303	1608	1032	9805	3399	8395	861	648	5325	220988	26137	9788	389	4689	2550	6427	7096	10139	10106	7846
FAELT_B_CLL_WITH_VH3_21_DN	4277	55308	5714	23228	10775	1653	11342	4087	427	4601	6907	23608	1495	8623	23492	27230	1027	10241	9805	2213	8543	10577	5355	9910	2537	3621	23137	22938	64746	11031	104	10473	5090	23013	64112	1347	10106	6903	253725	23593	5716	901	4717	706	23118	90634	7529	10284	9698
FAELT_B_CLL_WITH_VH3_21_UP	3104	28402	8242	23277	7415	811	284439	28442	6602	4849	9374	8514	5447	7298	2768	1981	10652	5589	80256	9057	613	7916	9138	7343	6294	5778	7416	9088	8940	10452	6714	22904	23381	81	4292	1855	7083	54440	6813	3159	5127	5770	4650	5536	1874
FALVELLA_SMOKERS_WITH_LUNG_CANCER	126626	57491	10097	63932	28831	2346	6430	8013	7267	9100	283131	158158	10209	1543	7150	10135	2266	4233	3326	23373	23114	2521	4144	9948	3224	84002	678	9267	3572	6734	65251	1827	6781	8826	5055	55600	653220	2034	1654	79778	57551	29927	2289	186	9169	11198	9782	6364	388
FARDIN_HYPOXIA_11	112399	55818	4137	5163	7167	10318	170384	54583	5351	230	665	3486	5210	5236	8974	353322	205	6515	55893	10628	26355	10397	694	4601	5230	54541	7422	8553	664	51537	51129	3480
FARDIN_HYPOXIA_9	664	230	26355	7422	205	54541	5163
FARMER_BREAST_CANCER_APOCRINE_VS_BASAL	1950	2690	688	987	56650	339479	23613	4067	5304	1029	205	5066	113	2582	214	11257	2678	9655	22978	60481	9635	1066	3930	11160	6566	4013	51181	645	6275	23582	4734	31	3158	54187	57162	8942	57535	284266	79170	54677	1831	23189	56938	10202	6319	8800	6414	2104	53335
FARMER_BREAST_CANCER_APOCRINE_VS_LUMINAL	147179	1317	25941	1644	202	3418	4628	55359	1382	2222	81627	9517	11072	368	7292	9687	7021	10158	81611	220	9706	538	5104	6279	23682	3430	2678	214	6284	55862	3417	11232	7113	9019	1191	3778	2263	9847	57016	9650	90355	6252	3855	64084	10857	8863	5318	4277	3081
FARMER_BREAST_CANCER_BASAL_VS_LULMINAL	51442	5621	9444	29967	90141	60487	400451	2824	7031	25800	2593	23030	1054	3945	367	6648	26960	80227	51466	83752	1362	23321	2530	9120	10916	4781	9933	540	23432	374	10455	9778	9	54894	26234	1111	4904	1029	9568	5500	54847	54884	1555	55144	2305	27289	5174	1051	10610
FARMER_BREAST_CANCER_CLUSTER_1	51191	9636	3507	4068	1234	3003	952	3512	925	5450	28815	2841	9595	10561	4938	915	4939	962	3437	51303	9535	3587	914	51237	28902	3932	3538	10964	3937	3702	55008	3500	2537	4599	3434	729230	8638	3493	54739	29909	91353	91543	608	3001	4940	55303	28638	28912
FARMER_BREAST_CANCER_CLUSTER_2	23212	54845	4085	701	51001	10403	699	25788	29028	55165	4751	4173	51203	9821	9232	81034	10112	22974	1062	9133	259266	9650	24137	890	9833	1058	5591	56992	64151	3832	29088	55156	9055
FARMER_BREAST_CANCER_CLUSTER_3	6715	1317	10397	133	1956	8504	55240	10158	51678	30001	7851	9076	10135	3267	8942	7436
FARMER_BREAST_CANCER_CLUSTER_4	5176	1513	165	1281	1278	7058	5654	2200	2191	6678	11259	5118	22795	8038	1289	1290	27286	51339	1009
FARMER_BREAST_CANCER_CLUSTER_5	6827	54894	5889	8493	9969	6603	11232	51204	117246	4591	9110	6198	51174	79665	55181	51651	81671	1534	10238
FARMER_BREAST_CANCER_CLUSTER_6	25800	2099	2625	23158	10551	79083	253782	388	9778	7905	54502	22996	23171	27075
FARMER_BREAST_CANCER_CLUSTER_7	222	214	2194	10265	27289	6720	23443	2690	65084	10202	645	367	55521	23199	6319	80004	440026	999	10455	4488
FARMER_BREAST_CANCER_CLUSTER_8	2886	93210	51755	55876	5469	2064	5409
FERNANDEZ_BOUND_BY_MYC	6938	80724	468	3398	6715	8722	4913	7389	3613	1476	2395	9709	3383	6517	7037	5160	1633	197	1973	5266	682	1736	4478	2114	4830	7043	7169	10312	5935	5317	5728	1207	3181	71	3596	3399	5187	378	5510	3312	9144	3661	3558	3726	84099	5245	2264	887	3162
FERRANDO_HOX11_NEIGHBORS	7153	4173	909	3925	6117	7298	3251	913	4522	4311	890	100	8379	2067	4174	3195	910	7083	5792	7374	912	1791	911
FERRANDO_LYL1_NEIGHBORS	3087	328	6402	947	4613	7132	387	6648	4005	4046	2242	729486	894	28526	3965	7704	596
FERRANDO_T_ALL_WITH_MLL_ENL_FUSION_DN	8073	5330	5687	4609	518	2030	3837	1936	5520	1794	9774	23649	5902	6652	6548	23180	9100	6389	7153	6192	9320	1351	580	10449	3208	1434	3485	2752	3251	9768	3043	11065	8570	6240	1791	6275	6428	9588	5355	7029	9088	1176	2289	4174	3930	8662	51450	914	2806
FERRANDO_T_ALL_WITH_MLL_ENL_FUSION_UP	7074	8379	916	4925	10955	947	2316	5970	274	1512	7169	6402	961	1187	648	1655	8531	7454	165	10162	6721	9172	2529	6932	1002	5339	868	10237	10803	9806	3205	6748	10488	79143	2268	2625	63940	11335	7805	5052	4076	694	10320	5646	91380	6774	4783	2539	4311
FERRANDO_TAL1_NEIGHBORS	28638	1841	914	597	3932	6932	4605	1436	978	28755	3689	7133	11013	861	2348	2215	3958	923	916	3577
FERRARI_RESPONSE_TO_FENRETINIDE_DN	947	5507	3949	3306	7033
FERRARI_RESPONSE_TO_FENRETINIDE_UP	8204	650	2920	9052	6364	6482	467	6401	8553	54541	9249	8609	5743	283131	8140	2921	9709	1649	10512	51592	3659	11067
FERREIRA_EWINGS_SARCOMA_UNSTABLE_VS_STABLE_DN	130814	59344	1408	1152	1410	22848	57184	3880	3221	57716	4669	55593	440073	1346	55663	64787	9612	93650	84557	79176	5920	91851	1028	2885	90324	26022	9231	80325	4329	83259	3338	7466	4938	79339	6697	54788	4993	57119	28959	60528	10681	116085	55365	9939	267	56986	8878	53347	55268
FERREIRA_EWINGS_SARCOMA_UNSTABLE_VS_STABLE_UP	9456	9493	10492	51602	100506243	1033	81930	9555	22974	51203	64651	9464	81037	7705	83990	81931	10403	54443	8888	11169	84991	9628	8563	55010	3148	137964	492	1063	9508	25834	55355	54737	7978	6632	1184	908	23658	5427	29089	57082	51258	79075	26586	3551	890	26127	8819	54892	2079
FEVR_CTNNB1_TARGETS_DN	3066	51377	6470	8726	10477	158	2104	50511	672	361	8243	22868	2048	28984	9126	3838	9188	7841	3835	9631	9221	79872	3609	1738	7272	80169	65008	10293	2246	3182	5982	3015	6662	57407	23047	55320	64946	231	4673	26018	26586	6122	6161	23636	9982	675	60487	1503	10635
FEVR_CTNNB1_TARGETS_UP	6708	718	10493	957	1317	84299	5407	57549	3294	2877	3956	54854	1490	1636	4253	116151	4665	9488	4319	98	6513	8692	168544	8717	10211	1525	3029	6035	55647	63916	1363	377677	604	55970	25849	3133	2810	7001	3954	6678	6139	3706	51129	1991	2335	23224	8417	79132	2981
FIGUEROA_AML_METHYLATION_CLUSTER_1_DN	968	81857	26	8872	83742	388115	136371	57830	7248	100128285	113146	79026	80230	8969	23544	55508	58484	10184	162514	11164	29842	9857	81543	79817	4835	955	284439	23360	401288	5802	5551	6293	8970	2672	23030	10903	6870	5111	6222	5467	6346	8760	7096	91461	962
FIGUEROA_AML_METHYLATION_CLUSTER_1_UP	128308	7010	92014	5460	340665	63934	57211	3983	220359	284312	5366	124565	56110	125058	4013	91057	147948	7450	22903	2791	2957	6547	57608	1193	4635	7075	6653	9573	9683	4826	56127	253827	928	1393	11167	1046	84144	51352	147741	85446	10236	5638	9400	57000	124583	8436	7097	29115	26052
FIGUEROA_AML_METHYLATION_CLUSTER_2_DN	80816	401288	917	9447	3689	55790	915	90231	79660
FIGUEROA_AML_METHYLATION_CLUSTER_2_UP	3590	8106	7637	1024	23404	23708	51686	6447	80235	56105	220359	79758	51010	28985	5217	9782	93594	2957	124583	5366	56659	26052	91057	79649	9063	285800	90488	23516	3983	8828	9400	9912	201176	56099	340665	65005	23534	1393	54838	7060	151647	81578	4342	29115	3887	29802	147948	23528	170261
FIGUEROA_AML_METHYLATION_CLUSTER_3_DN	401288	10102	55707	2840	55288	1969	9794	115019	23030	116071	60314	54753	64784	50651	23187	79658	23544	55161	153478	26	81857	8969	79026	4846	374955	23645	5467	90231	113146	28831	8661	5341	83742	136371	91461	382	8970	7096	57664	286234
FIGUEROA_AML_METHYLATION_CLUSTER_3_UP	56099	253827	7541	29923	79649	4817	220359	7097	4502	63934	3184	1046	54661	5366	4762	126147	29128	57211	23516	8379	3887	4826	4013	133015	79626	3172	6547	56105	9063	56128	221496	117145	8195	147948	51010	3420	29115	2975	10526	7060	57658	56126	124961	9708	56941	23404	54660	7075	56110
FIGUEROA_AML_METHYLATION_CLUSTER_4_DN	1236	2793	3559	2637	54753	9150	5802	6870	349149	1969	55790	81857	4835	9857	51225
FIGUEROA_AML_METHYLATION_CLUSTER_4_UP	124961	835	120071	4826	29923	284459	3887	114987	55893	56941	3973	29802	23404	91057	220359	9196	80863	126147	3685	57211	3172	9400	55529	2983	6547	8106	147948	85474	23528	65005	147741	51010	9374	1046	7541	4795	23534	3455	340665	201161	1690	56848	26052	85446	9063	3916	80235	8675	28985
FIGUEROA_AML_METHYLATION_CLUSTER_5_DN	115019	55239	11051	55808	51156	27069	1134	5408	91584	6993	728358	917	57586	153769	170575	7275	55340	80816	962	2840	23466	9447	84159	83742	143379	63915	338322	26133	401190	3888	170384	5105	79180	915	140738	55138	2889	1668	125875	3206	7074	51350	1667	2331	3689	81567	6870
FIGUEROA_AML_METHYLATION_CLUSTER_5_UP	124583	56941	57211	5366	8106	2957	63934	220359	1393	9063	8828	3887
FIGUEROA_AML_METHYLATION_CLUSTER_6_DN	915	1667	64123	917	9150	5341	2637	115019	79774	29888	286046	9447	143379	54943	3561	100130934	6870	728358	80816	5708	401288	23646	390155	6346	113146	643641	2840	2863	137970	338322	6954	5458	55790	79147	1668	286319	3846
FIGUEROA_AML_METHYLATION_CLUSTER_6_UP	3184	63934	3590	100506742	57211	79649	3172	8379	285676	51143	57658	9400	51686	669	4826	79758	3199	2983	147741	9855	79134	53407	23174	165	55763	131408	147948	56848	5217	23534	84144	3455	9695	23404	91057	64073	26115	51010	130026	116840	29802	2957	57824	7541	8310	285755	125476	137964	220359
FIGUEROA_AML_METHYLATION_CLUSTER_7_DN	83742	6870	401190	80816	143379
FIGUEROA_AML_METHYLATION_CLUSTER_7_UP	340665	6547	84617	22903	7041	7727	3685	10236	116840	26115	51143	58485	131408	165	151647	7637	375196	3172	56941	8828	79758	8531	9695	23113	3455	4635	114876	8405	3184	10526	9063	2815	91057	7541	3983	54925	114800	55861	257236	8106	57824	56848	4647	6447	9019	79649	93594	5515	835
FINAK_BREAST_CANCER_SDPP_SIGNATURE	3001	1043	84553	4969	150	54221	9358	919	55340	30061	962	3206	2487	5341	864	51442	10742	3936	57110	9547	388815	925	133	6696	2151	28611
FINETTI_BREAST_CANCER_KINOME_GREEN	3718	695	3932	11184	3055	3702	7535	6793	4067	2268	11040	9262	5588	197259	5579	6850
FINETTI_BREAST_CANCER_KINOME_RED	6732	701	1111	7443	8317	6790	4751	5347	55872	699	9212	983	10733	84930	7272	9833
FINETTI_BREAST_CANCERS_KINOME_BLUE	3480	3551	5979	91754	203447	284656	9201	27347	65266	2261	2066	7786	27148	2580	2065	54986	93627	658	79858	55351	91
FINETTI_BREAST_CANCERS_KINOME_GRAY	55681	1147	1456	9874	5756	8899	51592	204851	8491	6787	9748	1452	5128	1859	54861
FIRESTEIN_CTNNB1_PATHWAY	1456	4303	10645	23604	9020	5604	2556	283455	2241	1736	5585	51776	11200	57551	9748	160851	23208	166614	10494	1024	1969	10733	1454	6195	26576	9113	2185	5347	4058	5165	4893	8408
FIRESTEIN_CTNNB1_PATHWAY_AND_PROLIFERATION	9020	1456	4303	51776	1736	1454	1024	57551	10733
FIRESTEIN_PROLIFERATION	51231	1025	1111	55351	5591	6861	2048	2050	1740	255928	8566	1267	7204	1459	10018	238	5002	9472	10000	3055	958	8518	4117	5608	1024	54776	2547	545	9020	8503	5465	11060	6725	695	1326	51530	673	8852	1736	5294	2065	3702	140609	5576	4919	64781	11252	7294	60385
FISCHER_DIRECT_P53_TARGETS_META_ANALYSIS	282991	1026	27244	57103	26263	4193	51065	8795	1643	50484	196513	1263	355	1647	7803	59	27113	51499	10769	6560	639	64782	581	60401	5912	284184	7832	94241	64393	10973	900	23612	23654	10346	53836	132864	3976	5429	7508	9518	8493	51313	55294	29950	9618	29085	84284	51222	26154
FISCHER_DREAM_TARGETS	701	83461	5347	7272	9055	6790	24137	83540	6491	890	891	3832	4751	22974	1033	1063	81930	29127	55165	26271	332	699	9133	55635	51512	11004	81611	259266	9212	991	993	157313	51514	9928	151246	29028	10112	4001	4085	10403	91687	9787	23397	151648	7112	4176	5983	10051	57405
FISCHER_G1_S_CELL_CYCLE	10714	4174	5984	7884	9134	7374	990	1869	5111	993	51514	9156	4171	4175	2956	5557	580	10036	8208	63967	5932	898	80263	26353	29028	4172	672	6941	55388	4436	641	51659	5888	2237	23178	1870	835	9994	3070	8366	10625	4863	9510	6667	7541	116225	1503	8336	55344
FISCHER_G2_M_CELL_CYCLE	83461	7272	890	3832	9493	899	1058	55635	51512	11004	995	55143	29899	11065	1062	7153	26586	701	5347	54443	4751	22974	81611	9212	699	157313	9928	4288	84722	9824	55789	283431	79801	10615	10024	84986	3014	3833	994	1894	3148	3835	3930	1164	3838	79830	51174	6421	51343
FLECHNER_BIOPSY_KIDNEY_TRANSPLANT_OK_VS_DONOR_DN	199731	1553	5937	22976	581	4771	8733	64285	8834	642	11010	51585	354	23326	6046	2353	2358	3855	8239	10882	162	2937	4609	5610
FLECHNER_BIOPSY_KIDNEY_TRANSPLANT_OK_VS_DONOR_UP	6902	10250	706	7705	8790	7357	84869	10875	5518	114908	972	6731	91316	2971	3920	5782	25800	4060	3312	23001	10768	4698	9987	3507	9689	10786	60481	5908	7750	8473	7465	6774	5934	262	3480	10972	5495	11034	10428	3123	4942	6742	4299	1386	2678	81689	4683	6856	8644
FLECHNER_BIOPSY_KIDNEY_TRANSPLANT_REJECTED_VS_OK_DN	1457	2678	3312	2246	26	4601	7531	2719	25849	205	4495	1040	23014	2059	7364	1514	5168	667	7512	6307	310	2195	27069	56288	1611	4043	3249	5876	5286	5495	368	708	2254	5217	2745	10668	4982	445815	80303	6426	1654	5578	11030	11059	22873	8050	4306	6470	5962
FLECHNER_BIOPSY_KIDNEY_TRANSPLANT_REJECTED_VS_OK_UP	26002	1794	1043	4057	3134	9450	2752	5610	3635	939	11326	7305	7133	5937	5147	6275	199	1293	2171	5880	2214	8239	5430	6772	4318	11006	896	2810	5696	963	7940	6503	713	9246	2209	2532	3934	3059	3669	11031	5579	230	28639	1890	6001	1475	3689	5873	3588
FLECHNER_PBL_KIDNEY_TRANSPLANT_OK_VS_DONOR_DN	821	50618	4800	6008	963	84981	2313	267	26286	23741	80342	25	6515	7849	6713	10602	8569	1655	7874	81611	23643	9889	4616	55142	5514	79912	308	10758	11044	10049	3553	9550	5782	1432	3514	9774	2108	196	10477	3612	8766	4067
FLECHNER_PBL_KIDNEY_TRANSPLANT_OK_VS_DONOR_UP	3688	79026	5175	23515	10456	7037	241	60	6251	60496	26034	10423	8859	26152	3561	7818	10492	5018	8650	204851	1191	6303	9500	10865	516	10574	8776	23023	5604	2935	664611	10525	6175	5732	9645	1513	5692	5997	10102	8882	1509	9612	7940	9903	6135	7468	10262	5295	5686
FLECHNER_PBL_KIDNEY_TRANSPLANT_REJECTED_VS_OK_DN	3550	3313	11346	27335	3688	5457	10929	1432	6428	7707	10036	10664	2800	6187	4176	25847	5876	9289	11329	5094	5732	4179	26020	8780	10928	4615	2495	1027	2935	9725	23645	4050	2959	50	5437	80342	9667	10907	23299	4004	26136	6158	1350	6135	9739	4122	2597	84197	6520
FLECHNER_PBL_KIDNEY_TRANSPLANT_REJECTED_VS_OK_UP	9781	29896	9861	54726	3831	10653	3423	3705	545	7280	30851	25970	9516	10671	8036	10554	7703	3838	9789	567	23272	81611	9452	961	1059	1028	821	7296	4358	220988	7905	8337	10213	196441	7541	6722	5782	4800	2806	307	7520	5355	10972	6404	8334	1831	3514	10477	10951
FLORIO_HUMAN_NEOCORTEX	150527	348158	51327	277	200315	8542	100288637	283025	100505621	388011	284756	10665	285941	643677	101928600	64167	30816	400823	171484	83417	2528	92292	131890	254950	22798	342900	440738	100507679	391109	165631	83259	643834	440822	728418	5462	400655	641515	93349	494118	10346	7366	114026	7638	57615	100131980	441234
FLORIO_NEOCORTEX_BASAL_RADIAL_GLIA_DN	414149	205	54443	203859	81611	301	347	9824	84986	259266	374868	6790	9212	332	641	672	675	83990	699	701	56245	727	8900	891	9133	991	8318	157313	83461	113130	55143	983	1033	1058	1062	1063	64105	91687	79019	79682	22995	11200	26586	150468	1163	1164	1278	55635	55789
FLORIO_NEOCORTEX_BASAL_RADIAL_GLIA_UP	10350	340273	64240	176	26027	148	84830	57379	23746	6718	120425	80830	83478	79822	64283	142685	443	126859	144453	646	149428	254240	680	11149	144535	284067	339512	199920	114905	54058	130813	152816	132989	730	799	284992	283847	1237	933	10225	64866	389118	634	10136	84952	55349	51266	79789	116449
FLOTHO_PEDIATRIC_ALL_THERAPY_RESPONSE_DN	8741	64236	91369	27004	5424	6737	55257	54873	10458	926	2201	4001	55723	1268	55175	771	7694	9700	9654	3642	10573	23240	9753	55601	28452	10919	8303	9832	9994	219654	79132
FLOTHO_PEDIATRIC_ALL_THERAPY_RESPONSE_UP	169611	51552	79844	9976	6203	6139	10217	6856	6125	11214	7071	8027	10602	6146	25963	9341	2012	6194	10959	10397	6234	11236	6155	60529	947	23521	9804	2197	6223	6224	6128	1975	54407	51187	51386	5861	1937	7178	6175	6193	969	8664	53827	6217	6129	1938	3594	55219	3655
FONTAINE_FOLLICULAR_THYROID_ADENOMA_DN	285313	10351	81853	4190	10178	3824	8796	4298	664	26054	9076	5046	5336	9811	9252	6356	7764	1893	6277	1349	55719	3838	4435	3059	11025	29126	6688	8314	545	145567	9463	7416	952	1366	7454	4133	961	11170	6283	1047	2058	9945	8815	9201	6855	6281	9204	5306	896
FONTAINE_FOLLICULAR_THYROID_ADENOMA_UP	23523	153769	4701	348761	89782	58497	2729	2625	2324	53834	2051	23184	375757	23654	9344	51379	2327	100507250	1611	9671	10452	7318	1981	2734	1488	3885	58517	9734	7917	57326	26259	432	3397	9124	100131755	5467	898	400451	999	91624	7849	3590	146909	4154	57473	5592	2592	225689	6196
FONTAINE_PAPILLARY_THYROID_CARCINOMA_DN	7291	388284	6356	8975	2324	58497	5336	440934	864	23523	3654	51710	3785	3728	56477	729993	952	10351	3817	2819	8857	285313	55958	4147	3885	653	55319	348761	3559	3972	9945	79083	578	947	10838	89782	5890	1733	79925	5595	6855	9536	11009	140545	9201	57610	432	3824	9320
FONTAINE_PAPILLARY_THYROID_CARCINOMA_UP	9076	27129	4435	126669	27250	6620	8796	130162	1495	29949	896	7469	9314	5592	3875	155	55885	5188	6590	1803	6196	1355	1001	961	967	2330	54997	2017	5002	147650	898	120224	2521	4851	3959	8645	7414	57185	6696	143187	9124	26054	6277	112939	770	10644	825	5928	920
FONTAINE_THYROID_TUMOR_UNCERTAIN_MALIGNANCY_DN	5046	7410	55857	6590	545	10410	29126	285313	9536	54959	7291	8314	3059	6281	5336	11025	79641	2487	10661	11009	3676	7188	85313	3559	952	3817
FONTAINE_THYROID_TUMOR_UNCERTAIN_MALIGNANCY_UP	6304	4435	57326	2887	9205	54997	7026	7424	2321	54108	825	146330	29968	6637	100131755	128218	10178	56886	23184	10018	770	7253	10425	348761	967	4947	6346	10644	1495	920	6620	3838	8645	57185	361	1366	27250	5747
FORTSCHEGGER_PHF8_TARGETS_DN	79888	727701	1316	1291	24149	22856	11343	23295	60626	83742	7185	51107	9231	4947	10188	6157	10561	5049	2531	9805	22858	4774	54107	728113	64121	23085	3419	144501	254225	388610	6533	66036	22846	23014	79669	7507	3913	10904	55287	23741	5174	9636	89801	3157	55829	9064	801	57325	79693
FORTSCHEGGER_PHF8_TARGETS_UP	813	55740	11059	54962	4835	1842	80824	55294	468	84057	8725	11334	23657	219771	64403	7784	84081	8050	10308	8293	9709	53373	3164	80067	93594	51655	23137	10492	440	2887	5831	3643	57486	10517	152110	23512	10797	55240	25911	55758	10216	1490	6787	56034	23184	3714	6566	54541	84791
FOSTER_KDM1A_TARGETS_DN	10776	272	10652	84067	148523	6433	25880	10411	2149	55631	163033	25796	80724	8468	57703	80097	201299	54973	29118	55063	79767	3419	84572	51181	23406	2767	56853	85007	23030	84340	115024	5524	83541	11188	2121	26073	89910	10005	1361	3267	80305	2027	79006	644096	1339	23649	9787	24142	8800
FOSTER_KDM1A_TARGETS_UP	55	23328	26191	128209	1001	127294	7263	3682	9563	202	729330	133491	6861	340990	221184	3476	51393	3429	107436076	127	85438	6404	9	9172	284486	3071	171484	157855	6565	8519	57125	79184	57716	22999	400746	7162	6441	100132929	100507055	3234	5406	100127206	57835	3123	6622	51226	131669	144165	676
FOSTER_TOLERANT_MACROPHAGE_DN	6774	55591	3839	4953	152518	3597	1435	2117	167227	9870	1902	11072	9388	100506742	168850	390	388646	9615	79668	10892	79899	1827	53831	27289	23143	3707	9324	55319	378	146850	840	5954	1839	2651	23360	5933	9637	653121	9683	55754	7791	54941	399	23216	84132	84525	143098	11044	5795
FOSTER_TOLERANT_MACROPHAGE_UP	8543	313	8611	5272	4015	4940	684	445	706	11030	54739	7045	79865	117248	6010	2173	10125	2017	51338	3500	8685	64231	131566	182	57154	7057	10435	676	6415	10261	4283	9527	3840	6542	51710	222255	23428	9536	541471	952	4481	8635	257169	5996	22936	135	79706	168455	27315
FOURNIER_ACINAR_DEVELOPMENT_EARLY_DN	7057	6574	23164	7804	347902	4673
FOURNIER_ACINAR_DEVELOPMENT_EARLY_UP	283335	2934	28992	11179	151011	79269	5493	2202	665	3485	55204	100862671	9702	55022	3953	2355	2281	1958	6715	10966	8801
FOURNIER_ACINAR_DEVELOPMENT_LATE_2	983	801	55839	80198	2335	63933	64943	9837	51729	6790	3422	23511	11219	2237	1164	1457	2288	83461	10487	6502	8061	8520	4494	3612	2653	26155	617	4172	23034	6713	87	7533	55215	3257	3145	5631	3614	580	10055	23234	4154	1434	899	54962	3693	6119	90379	55159	4171
FOURNIER_ACINAR_DEVELOPMENT_LATE_DN	9319	55165	65981	1969	1846	5270	64151	6790	8771	55055	6241	60	1973	87	9982	2305	259266	7283	4953	1033	7443	1164
FOURNIER_ACINAR_DEVELOPMENT_LATE_UP	9935	348	10457	1410	171546	6659	1830	8424	6925	3858	12
FRASOR_RESPONSE_TO_ESTRADIOL_DN	2057	5934	1843	8942	10974	578	29760	1191	8991	8507	2065	140462	4430	5631	10608	1512	3554	652	6623	1316	100133941	638	8337	3625	4071	7837	5507	27124	393	8338	5909	2346	6812	9619	4088	2799	23531	3887	54541	4147	6781	10057	3913	51141	9052	9516	1942	7042	8870
FRASOR_RESPONSE_TO_ESTRADIOL_UP	11098	6383	3221	5979	7153	2353	4603	4137	771	6478	23089	115	7031	5174	799	374	990	1545	1960	744	11031	5733	25800	6387	23136	169611	9687	6584	10125	3487	1543	8204	8839	23286	2743
FRASOR_RESPONSE_TO_SERM_OR_FULVESTRANT_DN	6790	10486	9654	55658	1163	991	7862	4522	994	1869	641	7465	890	6240	5985	11004	10036	3207	1031	4602	5557	745	5442	4150	4521	4609	2280	10535	8914	580	23649	983	4798	51083	5982	5426	1024	4172	4176	1063	7083	11065	4174	4171	4175	3925	3832	3014	2305
FRASOR_RESPONSE_TO_SERM_OR_FULVESTRANT_UP	523	6801	6814	10299	23376	6715	26220	29970	57148	9821	10154	7181	753	1657	5955	27314	10973	11221	23382	10566	4685	1746	9936
FRASOR_TAMOXIFEN_RESPONSE_DN	6662	56521	1955	30844	2653	412	27250	11226	7114	18	26151	29116
FRASOR_TAMOXIFEN_RESPONSE_UP	1999	7739	7534	4047	10857	10160	5569	25948	6382	5976	8553	5265	2632	54361	5631	23062	116496	22941	55500	6576	6715	9022	4436	3860	429	1948	23097	25777	1601	3597	10819	8651	5793	27314	4052	2122	10274	1368	8870	7108	5998	51449	9289	23272	10678	5129	5962	960	3831
FREDERICK_PRKCI_TARGETS	216	26716	90102	5584	388818	143888	8942	6781	27127	4319
FRIDMAN_IMMORTALIZATION_DN	220	5606	3486	10133	3490	11234	9547	5054	6678	1029	3489	81631	1490	1026	10553	3488	8804	7157	5654	3665	3428	3306	5925	1545	3487	4692	85453	7041	11259	84909	196	3663	1212
FRIDMAN_SENESCENCE_DN	891	648	8840	137529	3397	284217	1958	4082	994	216	1874	9079	1281
FRIDMAN_SENESCENCE_UP	3306	1029	5054	1030	1545	595	6237	388	11259	3084	11031	1490	7431	3487	4312	5869	6282	2987	5606	81631	9547	3663	10370	10553	1032	3486	4831	9636	4692	3485	5934	85453	1212	3665	3490	2152	3489	7128	7157	3488	10767	220	5879	6772	3458	3321	7057	3428	3621
FU_INTERACT_WITH_ALKBH8	10694	22948	10576	51504	51295	7203	10574	10575	3320	1622	908	6950	91801
FUJII_YBX1_TARGETS_DN	5019	993	1676	5888	7517	94239	55635	5140	9319	29028	7443	2171	4175	84747	4174	55215	7541	11270	51616	1678	63979	1163	10277	1161	7074	8434	3149	7533	3070	375248	1854	8914	3033	5611	2237	5747	55740	55789	1627	5257	9538	5557	157506	93099	9833	9493	58191	813	1033
FUJII_YBX1_TARGETS_UP	2494	8408	144165	8932	257000	253190	84958	5920	4129	1026	80031	5166	131034	1730	9123	4600	7453	6277	429	5066	3965	822	6352	8462	634	9961	6414	643008	56990	23213	84166	53836	629	10346	79983	59	10085	355	26157	28951	4582	2852	9022
FUJIWARA_PARK2_HEPATOCYTE_PROLIFERATION_DN	1675	2328	84879	23316	5730	7503	641371	57142
FUJIWARA_PARK2_HEPATOCYTE_PROLIFERATION_UP	3303	10468	6783	84696	284541	337	64216	2920	9027	440	325
FUJIWARA_PARK2_IN_LIVER_CANCER_DN	604	10468	2920	440	9027	1968
FUJIWARA_PARK2_IN_LIVER_CANCER_UP	2802	3557	898	581	337	174	10468	51330
FUKUSHIMA_TNFSF11_TARGETS	8600	54567	799	4855	3516	182	23462	4853	28514	52	4851	10683	3714	3280	4772	4854
FULCHER_INFLAMMATORY_RESPONSE_LECTIN_VS_LPS_DN	952	2799	10658	9332	91543	81671	10123	83982	839	3269	25903	7130	8638	6693	161	23042	3181	2633	51338	81622	10057	949	83479	10875	441168	5962	920	948	3903	3937	54464	85019	4616	9284	120425	3437	9120	3433	55603	9314	23062	1629	23659	57561	55142	81563	283131	25832	57095
FULCHER_INFLAMMATORY_RESPONSE_LECTIN_VS_LPS_UP	10146	3624	6374	4494	23043	80146	4493	115123	9424	79817	9521	8829	100170841	9563	2539	4327	9749	5902	5966	56983	388650	84617	284611	958	84525	4673	28996	84656	83856	220972	58477	219972	130367	3376	9645	23433	51075	6383	1435	5880	10362	5996	901	8727	87	8574	51035	8706	2117
FUNG_IL2_SIGNALING_1	4049	1736	3976	8835	9221	4144	10528	894	3559	51491
FUNG_IL2_SIGNALING_2	79413	6348	7779	3567	9188	3662	1235	3578	3596	4609	4982
FUNG_IL2_TARGETS_WITH_STAT5_BINDING_SITES	894	1736	4049	3559	51491	3976	8835
FUNG_IL2_TARGETS_WITH_STAT5_BINDING_SITES_T1	3596	3662	3567	79413	1235	4609	3578	4982	6348
FURUKAWA_DUSP6_TARGETS_PCI35_DN	55355	10419	10885	8291	127845	9787	3914	29127	64236	9055	23327	26586	4312	1969	51514	79801	9133	10656	9918	3832	6578	11091	641	100505573	5557	10969	161176	5984	6491	23594	3241	64151	9134	286319	55872	4174	1063	2642	23590	57574	9212	794	9824	23094	891	23764	51203	643911	8727
FURUKAWA_DUSP6_TARGETS_PCI35_UP	54979	55337	9235	219	5680	8644	9473	56898	5600	9247	378938	3779	10437	201895	2348	670	83464	3822	8506	51191	55008	7134	5698	3823	6659	5675	55080	1846	57689	64108	6398	696	64097	57623	250	3399	8519	3861	3162	10673	81031	10686	84978	284348	29121	716	84419	26137	169611
GABRIELY_MIR21_TARGETS	133619	127262	55193	27250	64327	164832	51366	23259	9169	140609	55619	148534	90624	26960	1112	79718	54822	25782	4750	23527	2957	54800	113263	55103	10020	3842	142	5774	79269	1404	317	6526	254251	135293	8243	6867	84312	11064	55603	1756	152006	3205	64224	23112	158158	80014	4973	55327	23200
GAJATE_RESPONSE_TO_TRABECTEDIN_DN	8502	201254	10274	27340	10058	8364	987	4174	10667	2762	7004	1870	10626	8971	5218	8363	9482	1662	79080	396
GAJATE_RESPONSE_TO_TRABECTEDIN_UP	2348	2266	166	5552	1647	1675	4921	722	10628	169611	6286	1191	9636	875	715	1366	24139	837	7045	10457	2353	8638	79090	23015	2941	3569	23530	1396	3490	6275	3107	3823	842	1847	1466	7846	7852	307	1026	22795	833	467	4925	5627	4071	2617	26471	23204	440
GAL_LEUKEMIC_STEM_CELL_DN	9833	2209	6337	80307	1462	135948	3034	6556	10666	2212	7167	566	9454	64170	3560	9849	932	11027	9332	64110	23312	8477	734	2219	6279	25939	5733	1033	9700	23178	123872	1052	1524	11006	3485	8676	50486	10859	10602	6352	6967	11025	55723	1674	10261	1178	79019	6351	6241
GAL_LEUKEMIC_STEM_CELL_UP	3913	10013	3480	5218	2742	670	4481	55355	10425	8416	79959	3338	51052	51208	1291	9683	26054	23254	10198	274	11030	79877	1741	55607	8269	4094	57509	1827	11043	79621	5830	5189	3691	2113	9889	55281	2828	677	6318	27101	8515	113791	9353	9407	26268	10098	8802	3031	4916
GALE_APL_WITH_FLT3_MUTATED_DN	8560	10567	3135	8774	5034	4713	10084	8869	3106	3137	572	4723	10589	375	56834	8638
GALE_APL_WITH_FLT3_MUTATED_UP	25936	9812	5325	84934	60487	10434	9295	84747	9221	6938	22926	3187	57711	9582	65110	8776	8881	5983	8675	1452	10314	9488	8835	1999	23526	7456	3075	22800	4430	51131	50628	552900	3837	5373	1665	23080	55215	4363	55006	9894	81688	55127	79003	10553	51542	22876	7272	51747	9491
GALI_TP53_TARGETS_APOPTOTIC_DN	8797	3364	8772	8996	1111	8795
GALI_TP53_TARGETS_APOPTOTIC_UP	472	329	837	958	581	330	1647	841
GALIE_TUMOR_ANGIOGENESIS	285	5743	3479	284	7040	1490	5154	3082
GALIE_TUMOR_STEMNESS_GENES	3371	652	7048	3861	5727	5156
GALINDO_IMMUNE_RESPONSE_TO_ENTEROTOXIN	4791	1051	5743	8061	6239	9560	388	8870	10318	10628	4953	54206	7124	71	11006	10018	23580	5292	100506736	960	7422	5329	1844	929	6352	1843	23187	5880	9308	8744	65108	3553	6734	5099	5315	8553	22822	4792	8878	9641	4790	6892	2597	25819	730249	9021	1647	9709	7128
GALLUZZI_PERMEABILIZE_MITOCHONDRIA	3164	10018	27113	5625	836	5580	5358	5268	2232	578	10572	1073	7416	598	5481	64112	572	23788	581	637	2645	6794	5599	25932	25	7157	51100	6464	4170	3006	3001	596	10059	5366	3002	835	1376	6648	7417	2932	664
GALLUZZI_PREVENT_MITOCHONDIAL_PERMEABILIZATION	23038	7417	596	6648	1432	4170	706	4582	7295	479	2879	7416	291	5592
GARCIA_TARGETS_OF_FLI1_AND_DAX1_DN	4651	85376	51659	84842	221830	90625	8360	26156	29883	4869	1854	147741	4692	573	10199	26258	83860	5434	55114	51619	55466	84333	116362	51642	54962	190	6202	10528	64423	80777	7700	135114	8208	79019	51540	29893	6921	22934	835	25929	1017	57559	27166	6241	23048	29781	1719	56919	57456
GARCIA_TARGETS_OF_FLI1_AND_DAX1_UP	55716	9145	57326	344148	10226	10156	56951	9742	57231	4646	6786	3155	83986	5986	81557	27345	1153	9820	51594	4214	64838	80055	3133	284129	3636	201895	26020	79661	57556	146198	6840	579	494513	10728	9905	55033	203054	1375	11015	3956	7764	200942	84572	9246	6773	3488	540	57763	375616
GARGALOVIC_RESPONSE_TO_OXIDIZED_PHOSPHOLIPIDS_BLACK_DN	80222	5287	7570	4088	55520	55347	7779	157638	9839	9788	64172
GARGALOVIC_RESPONSE_TO_OXIDIZED_PHOSPHOLIPIDS_BLACK_UP	2151	10435	57761	10365	10209	22797	285704	49854	85415	1195	55279	734	54206	23200	63874	26524	81848	55122	2643	5325	64089	284023	1026	1604	2119	54520	6714	5621	6713	81532	79780	7315	4780	11072	51710
GARGALOVIC_RESPONSE_TO_OXIDIZED_PHOSPHOLIPIDS_BLUE_DN	2188	123920	51601	29923	150864	757	100128893	678	79777	23600	79810	4013	862	899	23283	84913	63897	3064	9315	153364	55170	388969	147912	80709	375287	55172	23708	2004	54455	23598	84307	841	55109	2627	7133	60625	55589	2122	90134	3213	55103	6821	22909	8303	222236	54873	58499	83595	54984
GARGALOVIC_RESPONSE_TO_OXIDIZED_PHOSPHOLIPIDS_BLUE_UP	3303	4097	3304	467	3576	90637	2152	121268	3310	2921	3337	10221	9903	84803	140809	493861	4084	10808	84541	55466	4189	84981	8744	23210	162989	688	5366	1649	3475	64092	2012	26973	65124	6520	27341	221468	80853	51526	441024	84883	7673	571	283991	4254	100421436	54971	101060691	92659	1387
GARGALOVIC_RESPONSE_TO_OXIDIZED_PHOSPHOLIPIDS_BROWN_UP	3638	8878	407006	6515	6713	144402	22949	1595	9663	407025	6307	3842	154	285148	1728	651746	283219
GARGALOVIC_RESPONSE_TO_OXIDIZED_PHOSPHOLIPIDS_CYAN_UP	55454	5734	382	153222	55122	7803	5128	6541	55209	6868	2936	150275	10672	7030	5663	9959	10370
GARGALOVIC_RESPONSE_TO_OXIDIZED_PHOSPHOLIPIDS_GREEN_DN	23059	29123	144165	9334	4800	89796	8445	25917	54913	80775	3005	63977	54920	57562	420	84722	145438	10919	23598	64324	153830	4926	28990	83463
GARGALOVIC_RESPONSE_TO_OXIDIZED_PHOSPHOLIPIDS_GREEN_UP	9021	338376	3949	1848	150094	9734	1390	57016	2669	5270	166929	1827	80315	134285	158293	2119	10020	10892	8797	1106	144402	23243	51715	10963	3422	9497	53944
GARGALOVIC_RESPONSE_TO_OXIDIZED_PHOSPHOLIPIDS_GREY_DN	730101	23012	2296	10424	84913	55893	135	9388	257019	6899	25959	22836	81553	27253	503637	4494	123	24138	54512	6772	56342	10188	11221	114904	84709	3437	339229	23613	152573	862	7020	9096	2633	83690	84858	5155	10044	727936	90102	55197	3202	4005	9771	143686	2124	55695	9212	27086	25840
GARGALOVIC_RESPONSE_TO_OXIDIZED_PHOSPHOLIPIDS_GREY_UP	339005	9510	64288	22797	105375591	10626	89795	91947	6095	57648	153222	80323	6654	96459	81606	56999	3656	1847	64224
GARGALOVIC_RESPONSE_TO_OXIDIZED_PHOSPHOLIPIDS_LIGHTGREEN_DN	5915	102465433	55082	5900	1153	90853	26118	55303	958
GARGALOVIC_RESPONSE_TO_OXIDIZED_PHOSPHOLIPIDS_LIGHTYELLOW_UP	171586	5292	55454	10672	7358	84243	23411	50640	51278	5930	219333
GARGALOVIC_RESPONSE_TO_OXIDIZED_PHOSPHOLIPIDS_MAGENTA_DN	51163	84247	55109	91748	54465	222194	55272	89890	26953	11083	134728	57678
GARGALOVIC_RESPONSE_TO_OXIDIZED_PHOSPHOLIPIDS_MAGENTA_UP	23764	644242	5743	84085	284391	23645	6016	4097	1316	51655	105374952	151050	80824	23710	27	7314	3301	2355	7803	11108	29035	11120	64651	57688	669	9778	26524	3842	3312
GARGALOVIC_RESPONSE_TO_OXIDIZED_PHOSPHOLIPIDS_PINK_DN	80818	79738	23177	9839	79836	619279	474344	26157	91584	30845	57507	10087	4067	27145	55281	283229	79822	2634	8828	51554	168537	54873	155038	101927482	11067	121227	7056	9957	4208	4613	10161	80031	8743	56603
GARGALOVIC_RESPONSE_TO_OXIDIZED_PHOSPHOLIPIDS_PURPLE_DN	25900	11174	100131564	27316	3912	60674	54456	30061	27086	57509	57186	51433	157285	55691
GARGALOVIC_RESPONSE_TO_OXIDIZED_PHOSPHOLIPIDS_RED_DN	29904	2043	5898	27244	148418	53840	170575	80818	161198	6821	23417	26249	387032	9815	23177	8766	3142	9517	9935	10628	389119	2494	9686	286336	9886	10129
GARGALOVIC_RESPONSE_TO_OXIDIZED_PHOSPHOLIPIDS_RED_UP	79094	1662	8140	1051	8614	7422	468	8676	1054	51175	7804	10797	57552	134266	54541	144455
GARGALOVIC_RESPONSE_TO_OXIDIZED_PHOSPHOLIPIDS_SALMON_DN	11163	80833	4067	2766	7706	389337	5629	10219	1525	81553	9686	113791	57211	2701	8503
GARGALOVIC_RESPONSE_TO_OXIDIZED_PHOSPHOLIPIDS_TAN_DN	23169	285761	89796	388115	2131	5337	9891	6659	9260	1948	2335	8507
GARGALOVIC_RESPONSE_TO_OXIDIZED_PHOSPHOLIPIDS_TURQUOISE_DN	3833	890	4288	23170	1031	11277	55247	2063	63901	1678	9700	100131755	5371	23212	151246	54496	701	55556	147841	23404	60491	55703	23759	126272	79733	79714	221908	5347	991	5294	7112	79833	84733	899	10460	9249	10403	580	8263	81931	6790	54816	64172	7727	56992	54739	6502	79071	55794
GARGALOVIC_RESPONSE_TO_OXIDIZED_PHOSPHOLIPIDS_TURQUOISE_UP	283860	8878	2730	1843	344887	8995	9518	3725	84085	22949	10435	2355	6016	2012	1316	153222	10253	57561	56261	80177	23657	23710	253430	8202	7803	6095	84777	5228	1958	5621	27125	403341	196	3842	8139	11083	3084	1193	9497	9422	154043	901	56907	23049	415116	79780	394	56905	150275
GARGALOVIC_RESPONSE_TO_OXIDIZED_PHOSPHOLIPIDS_YELLOW_DN	339229	11007	5296	29923	5371	84002	50628	9334	160518	23179	23613	152485	5998	7566	23598	79680	757	7779	58488	400506	79888	153830	9315
GARGALOVIC_RESPONSE_TO_OXIDIZED_PHOSPHOLIPIDS_YELLOW_UP	29948	9314	3949	4254	163882	2730	89795	4864	3162	26511	64718	730094	2710	90355	29035	7289	7514	3842	80853	5534	9972	6541	84458	9929	166929	80007	205428	2729	6314	57089	23035	51762
GARY_CD5_TARGETS_DN	931	10628	51119	10482	57546	2531	51809	2213	7072	50628	51318	23560	2966	55661	10010	9879	63892	3309	2633	9470	10988	4603	11154	89790	7873	3837	64963	51143	262	7332	26973	834	55003	10330	10963	23184	993	54433	4850	9134	26054	3301	10973	51514	1660	23708	55127	9295	9837
GARY_CD5_TARGETS_UP	2788	6307	933	4150	55016	92610	84418	1717	6509	22864	51545	3932	10982	864	6721	5230	51029	79930	8618	8744	10018	819	4046	6348	5211	378938	284325	8801	3383	5777	1495	3659	54407	9584	80318	399665	57326	11337	440	10186	6303	3157	9308	6925	808	6418	23157	11273	4792
GAURNIER_PSMD4_TARGETS	3109	3117	3594	3627	6373	6347	3552	3123	3597	719	2920	10563	3122	3105	3107	6362	1230	4283	728	58985	717	2919	3569	3134	2921	3603	3459	4791	6355	3108	2826	3574	7040	942	3126	6363	3120	4790	1232	6364	6348	3586	3115	567	1234	7046	6354	6372	6368
GAUSSMANN_MLL_AF4_FUSION_TARGETS_A_DN	26232	3936	80150	7290	83481	6515	1946	81850	4062	157638	1280	3239	3108	132864	6867	27248	91768	3779	285237	346389	9671	814	3105	5142	10365	3106	216	2099	146556	113675	114805	114899	79605	23052	26577	10	6450	6586	10512	25849	80760	467	59277	5831	11170	121355	1562	23467	7262
GAUSSMANN_MLL_AF4_FUSION_TARGETS_A_UP	55339	79411	9743	388389	57335	7058	4684	23321	7127	4067	7884	2588	168544	7750	30011	22884	84976	79642	64848	4644	8242	2806	6387	3398	2762	57561	3491	127254	64108	25927	10902	25941	153768	55466	6102	6990	59084	389941	23383	22883	6138	347240	4811	84267	57460	3490	163126	7182	374470
GAUSSMANN_MLL_AF4_FUSION_TARGETS_B_DN	131	26471	51616	57088	9320	9467	116496	7474
GAUSSMANN_MLL_AF4_FUSION_TARGETS_B_UP	4958	1301	29121	65267	10518	8038	6948	8239	9244	974	54502	10887	151126	694	5167	116150	5507	864	79695	5903	64761	345611	9378	63897	7503	56521	2559
GAUSSMANN_MLL_AF4_FUSION_TARGETS_C_DN	3428	7345	79741	7091	5334	58504	192668	54806	57453	30001	3375	440	79956	149603	64388	23657	4886	617	56062	79094	4291
GAUSSMANN_MLL_AF4_FUSION_TARGETS_C_UP	167153	26086	8708	7092	25764	8241	10274	84981	11250	202	79633	254251	79634	10497	220965	6416	78992	4891	23368	169792	5713	27010	5866	51290	9877	55504	89	84417	3955	51133	9990	83699	256471	23406	55119	729438	7006	5571	1289	253461	5991	202243	1452	4690	283349	64960	3672	56851	199857
GAUSSMANN_MLL_AF4_FUSION_TARGETS_D_DN	174	55911	51006	2817	92370	216	1846	10082	219771
GAUSSMANN_MLL_AF4_FUSION_TARGETS_D_UP	377677	2051	132430	387509	64115	57026	64065	2153	200933	140730	23635	51209	9915	972	23072	152	23039	116	25797	9969	64208	5270	9936	1813	2167	55194	84141	7941	2254	4883	387700	8556	8672	7881	56925	1555	4017	5158
GAUSSMANN_MLL_AF4_FUSION_TARGETS_E_DN	9452	1293	7436	1041	10381	5272	5865	100131755	8987	4257	3487	79710	5325	10457	4756	117154	84706	54457	5178	83854	57761
GAUSSMANN_MLL_AF4_FUSION_TARGETS_E_UP	11149	1001	56131	3897	4430	80020	348938	28984	2170	2888	10149	7045	115207	947	23462	3671	19	2798	3574	133	3304	23281	10846	54829	387496	132299	10966	57214	151056	3400	56672	81035	3597	7869	9420	6352	79987	23767	57134	6372	5157	283927	5167	23213	5764	1960	2620	2353	9734
GAUSSMANN_MLL_AF4_FUSION_TARGETS_F_DN	6457	50511	2938	23601	58528	374986	7035	5617	4837	116987	5055	963	27069	9172	10184	4023	272	1647	23596	117581	9982	765	83604	22809	4674	26035	221357	5272	135250	1491	11194	7424	30001	160428	57016	10553	23554
GAUSSMANN_MLL_AF4_FUSION_TARGETS_F_UP	10712	140576	4015	56943	1777	3006	1956	9122	3983	2621	113791	131583	4982	6284	7010	1291	23284	4237	84888	150737	51435	8913	56944	9891	56914	9050	79345	2192	58488	22874	56121	8076	51196	696	72	10561	85379	100506742	11346	6640	6542	64062	65268	28959	9760	5155	5336	220988	79789
GAUSSMANN_MLL_AF4_FUSION_TARGETS_G_DN	2643	79026	5271	11062	79589	1474	7468	1462	2115	84466	120534	79161	8220	4534	2842	6535	54877	1371	231	54361	165215	84289	55297	57631	116442	5106	8444	2938	9844	85359	9397	284403	6196	64506	8534
GAUSSMANN_MLL_AF4_FUSION_TARGETS_G_UP	80312	130574	10537	10610	55236	57822	81553	4920	5454	1501	254295	10736	79155	54587	57586	23089	23500	79827	84867	399693	10158	962	728780	64231	5355	9557	390442	80740	117157	85480	27065	25789	80325	9258	23682	9246	101	54857	9227	133418	11055	23208	285148	22890	8540	3479	51136	10411	145814
GAUTSCHI_SRC_SIGNALING	3397	3398	7040	3400	4092	5054	4091	3399
GAVIN_FOXP3_TARGETS_CLUSTER_P2	51363	10280	6364	837	5733	51560	2983	10267	54757	344807	4646	29988	79899	2833	54742	1112	944	9493	2060	1363	3816	55125	10907	3605	197257	1510	55808	1992	84542	411	2697	11240	6352	6760	55732	30009	2953	55721	924	2548	55151	164781	933	285382	2212	93082	55796	102724428	1832
GAVIN_FOXP3_TARGETS_CLUSTER_P3	8502	57545	55289	57180	10955	8938	10663	8993	6385	8527	10099	230	64218	5583	953	9910	2820	131450	23710	972	83875	4155	64092	2123	23239	6671	197135	151742	9781	1990	20	5452	9588	9886	5641	6453	639	57647	1536	10875	30845	148713	2706	130589	5783	3915	3696	5150	6427
GAVIN_FOXP3_TARGETS_CLUSTER_P4	8507	64218	26031	9055	80760	22807	196383	2184	9173	286749	4651	259173	9446	3559	55356	3604	1493	10888	84909	140688	55013	55796	92196	7293	83699	7074	23531	974	8808	58528	253558	2034	125	28984	5179	825	163351	7850	259236	151742	5366	5292	7410	9121	116496	57045	2822	5575	5325
GAVIN_FOXP3_TARGETS_CLUSTER_P6	11004	10112	113130	9768	57105	3604	55630	55540	3594	991	9108	26259	6790	63967	729230	100526842	8844	3383	210	4734	655	8530	699	11332	64105	401612	338596	3002	55388	3006	51203	129607	55872	890	4751	9133	10235	54892	5888	6241	10561	7083	57176	10809	22926	7298	64151	259266	3394
GAVIN_FOXP3_TARGETS_CLUSTER_P7	79971	389856	25797	55196	28984	55785	2123	56895	11174	23495	135112	2623	9168	8303	6403	158219	10410	667	87	402415	1130	4482	8572	28996	80760	1893	4135	9953	301	169200	174	84552	3482	2012	143279	4643	356	2982	659	8507	23258	23382	351	4084	152007	57560	65983	375061	2027
GAVIN_FOXP3_TARGETS_CLUSTER_T4	4733	23258	3688	3662	285513	11145	28580	23191	7494	64745	29997	148867	116496	2746	1493	4609	10924	3685	9144	5714	7074	204851	4925	3480	441168	2982	57205	3094	5710	8676	3735	4953	151742	3559	6451	286749	80833	6775	8829	57231	375	6309	952	5359	3655	6185	2879	5691	822
GAVIN_FOXP3_TARGETS_CLUSTER_T7	8667	6827	619207	6141	29880	4175	4704	7175	9130	2987	9445	29966	10888	51142	5696	8833	26517	914	3185	8607	6772	57559	132160	23588	506	4900	8073	3956	10018	92521	6161	51493	66036	84747	1891	9050	6201	51024	28952	79144	7905	55850	8662	6628	3783	23608	5631	961	3059
GAVIN_IL2_RESPONSIVE_FOXP3_TARGETS_DN	51067	474344	259236	11329	23095
GAVIN_IL2_RESPONSIVE_FOXP3_TARGETS_UP	3587	4176	50943	6768	57507	3560	3559	79071	58528	1326	10888	28996	9371	6856	7293	100131755	6652	340061	55013
GAVIN_PDE3B_TARGETS	4907	4689	10875	3002	54843	3559	653361	3586	2162	1493	953	7040	3606	23208	3915	8743	10148	84958	3163	6856	1536	7035
GAZDA_DIAMOND_BLACKFAN_ANEMIA_ERYTHROID_DN	9282	55812	23563	9883	10608	675	6556	140801	6929	1610	9636	734	55152	55317	3012	23116	5435	5873	8682	23231	7594	1374	144404	2740	171220	57147	8718	121053	57615	79140	1513	58517	11154	59343	8367	313	5937	23052	55340	2868	439992	6234	1152	128467	80194	9612	8522	9053	54
GAZDA_DIAMOND_BLACKFAN_ANEMIA_ERYTHROID_UP	6625	1435	5613	22928	23333	54830	10475	79961	4905	55332	355	5165	64782	10236	8795	55813	26747	56848	1643	6654	3953	27244	526	3985	79736	9805
GAZDA_DIAMOND_BLACKFAN_ANEMIA_MYELOID_DN	8228	6208	7389	5594	5438	51690	100996485	10425	348	11165	23429	23741	7644	6150	1329	1353	7798	25873	5930	140801	6158	29116	11258	10084	29082	3030	5867	3446	51348	7070	64421	966	55466	5580	8887	1124	5827	5245	4856
GAZDA_DIAMOND_BLACKFAN_ANEMIA_MYELOID_UP	26034	581	2355	8013	25977	9813	8795	1643	1839	10565	64393	10129	26036	11044	22875	7056	11183	6426	1390	10903	55647	10475	84975	10802	760	55839	8611	5141	9497	23473
GAZDA_DIAMOND_BLACKFAN_ANEMIA_PROGENITOR_DN	790	4673	5645	1000	53371	9084	55364	132	318	839	5867	11052	7637	2653	2322	23658	9652	908	25873	6683	5394	2171	54480	400	6597	29927	3070	11013	3920	118987	5325	8228	10054	5789	5591	4925	84263	51275	84061	6921	90956	5203	1047	60509	91300	675	327	317662	5925
GAZDA_DIAMOND_BLACKFAN_ANEMIA_PROGENITOR_UP	6515	114932	29068	54741	115817	7307	23764	2550	10507	8875	138151	3135	23011	7940	6827	53826	10135	55187	581	22800	2254	9453	147179	526	6391	6416	10846	1390	26052	284119	308	55153	9308	3113	3117	6775	10379	57132	2495
GAZIN_EPIGENETIC_SILENCING_BY_KRAS	2185	9734	283248	2146	4293	10361	23741	170591	84444	100532731	117608	9866	150572	25842	1869	5170	5594	4591	55257	51548	8726	1786	29063	11176	10664
GEISS_RESPONSE_TO_DSRNA_DN	8505	5106	8556	9540	7412	9868	5575	1788	4211	7157	8936	5328	23166	8027	1949	4312
GEISS_RESPONSE_TO_DSRNA_UP	4792	3659	1999	60312	8837	467	6347	329	6351	7127	5552	10384	3148	2643	29979	5329	1123	7130	2633	960	9111	2181	301	6821	7128	3489	7514	5684	7185	10788	7980	103	1968	664	9314	6890	3434	6303	2247
GENTILE_RESPONSE_CLUSTER_D3	9874	25816	54434	10799	9883	1810	1399	23394	10733	2063	5427	9493	25966	10902	7884	6478	29970	388	8161	4170	7763	8737	5519	4071	3491	9709	990	8932	10426	663	1164	10206	9837	6882	1870	22943	26065	9831	22887	4848	25976	9792	22878	9673	2000	10904	6047	1039	57178
GENTILE_UV_HIGH_DOSE_DN	6945	220594	5527	4212	987	6907	390	444	51491	22943	57157	10472	6722	10436	1912	8027	8446	23469	4780	990	54838	11066	3460	10042	6575	4314	10123	7538	57819	4144	648	2535	26053	7374	9831	23314	29970	7326	7088	9493	8932	8454	84159	1305	1839	9813	1479	5747	8723
GENTILE_UV_HIGH_DOSE_UP	5646	5366	1337	987	1831	26471	9814	8344	8346	6303	1647	3589	467	9636	6236	8337	1305	1839	4314	6923	10272	3362	8398
GENTILE_UV_LOW_DOSE_DN	23048	5523	54541	8091	8460	5048	9037	79068	4212	81887	1016	5412	220594	5420	64131	5921	7402	5195	5257	23034	9645	23329	25966	5558	2632	23180	10512	1783	91752	5937	23301	23085	8546	1000	6575	57214	3480	8738	1305	8672	5218	5796	23673	51741	23314	89795	7424	10464	1291
GENTILE_UV_LOW_DOSE_UP	1026	3304	26156	3589	5511	9052	6659	10769	7832	2968	2232	8337	79080	1947	10127	10140	9518	898	5366	25949	3303	54498	1455	9636	6890
GENTILE_UV_RESPONSE_CLUSTER_D1	11066	11073	1843	1871	2669	54541	7465	444	26585	57157	836	390	51351	3655	6809	6814	51491
GENTILE_UV_RESPONSE_CLUSTER_D2	23211	9683	26098	9693	26514	1847	2960	861	4908	3037	23469	23429	4780	8723	7764	3398	8204	7128	23314	4092	10336	4144	4131	571	1977	9728	1105	627	9972	2619	3397	5411	7057	26053	8897	3796	1058	9889
GENTILE_UV_RESPONSE_CLUSTER_D4	8460	9698	9521	2624	10521	3838	7398	1490	9685	84159	6790	5861	9410	23034	5527	23013	8324	23189	1849	488	1912	9100	10181	11235	8091	382	6477	5597	889	79572	10472	3148	5885	6575	55623	9693	891	23126	11259	7514	64750	10427	22856	23405	8553	7538	2770	1654	7326
GENTILE_UV_RESPONSE_CLUSTER_D5	7334	6722	2250	6428	8772	8446	23051	8502	2355	6945	9794	11011	200576	1746	10979	3212	10184	221749	23435	54838	23210	526	6760	10200	3930	89795	678	8202	23760	114932	8027	1859	7343	7424	56902
GENTILE_UV_RESPONSE_CLUSTER_D6	5048	27245	7357	9444	4088	7091	1902	2535	6387	23369	90355	51552	2059	1479	3460	4801	10643	23613	4783	4690	4800	220594	26097	10123	4236	5156	5747	5396	29966	1022	28951	7705	8412	10042	4212
GENTILE_UV_RESPONSE_CLUSTER_D7	55837	3566	57819	5580	4678	8405	4729	10106	2297	8226	2631	7132	5770	4233	23403	1024	841	23637	23515	6907	5376	5218	9322	5937	7088	10436	5917	7405	8766	3727	8613	8417	10424	22800	9813	8454	1052
GENTILE_UV_RESPONSE_CLUSTER_D8	7528	219654	4659	57215	3667	7291	7026	200734	142	57493	9425	7153	3097	9057	4501	2012	1432	4330	4082	11335	3638	11329	9315	23118	3189	10473	5481	10098	2534	3156	3725	138151	8874	5980	8428	29890	6713
GENTILE_UV_RESPONSE_CLUSTER_D9	22954	8445	9798	687	79888	51366	3422	23212	900	23215	4673	890	3216	23075	23607	10370	133	445815	91	54462	7050	27346	9778	3337	3516	185
GENTLES_LEUKEMIC_STEM_CELL_DN	54443	9787	952	11130	27177	932	6036	84057	1178	6770	10562	8900	6352	6037	9768	1475	221150	168400	1359
GENTLES_LEUKEMIC_STEM_CELL_UP	56106	3131	947	4050	26040	9214	11030	51696	2123	114801	29094	168537	81539	474344	4208	9467	1244	84255	26157	84525	54103	79825	8876	3383	2982	22915	23014	330	253738
GEORGES_CELL_CYCLE_MIR192_TARGETS	5218	8556	55388	23397	10664	5048	7913	4288	51514	55775	9231	7398	151011	9928	10426	4781	5292	9585	1398	4683	2012	5328	596	5810	10721	7405	2247	5925	4750	9788	84823	7150	4800	2135	8065	80174	4085	64282	6598	79577	3206	3269	5358	29127	9792	4172	4175	5885	23499
GEORGES_TARGETS_OF_MIR192_AND_MIR215	1839	3612	55188	3397	157807	1629	5888	8819	4288	54602	6049	55762	580	444	28987	80119	11108	26060	22834	7321	8027	353376	3422	124056	26092	1389	57798	10293	170954	991	51108	6907	2297	283431	22936	79805	3157	6038	55972	9326	284716	10664	285440	10391	84722	79159	3398	4750	163702
GERHOLD_ADIPOGENESIS_DN	3566	3475	3554	975	7057	2619	1490	6347	3491	3688	302	6659	5159	3083	7707	25939	960	1893	10576	7498	728689	203068	11140	4323	306	1052	7127	7058	2621	928	8522	7351	1938	6354	1410	1019	7343	6387	6382	894	50486	5134	10055	1462	3312	1642	231	841	7056
GERHOLD_ADIPOGENESIS_UP	6774	348	5376	2879	155	9370	37	3679	35	217	6776	3939	4170	6342	1376	123	8878	2167	3991	5468	5464	1675	1384	64682	2171	593	2194	3945	2690	7436	1647	1051	5091	2180	183	3479	1351	63924	6772	948	1649	5160	4335	7422	2730	6319	8404	7423
GERHOLD_RESPONSE_TO_TZD_DN	1052	5468	2690	6659	183	5376	6387	4335	975	1675	348	1410	4170
GERHOLD_RESPONSE_TO_TZD_UP	894	2167	50486	595	3083	841
GERY_CEBP_TARGETS	79071	912	26973	6274	7832	718	51706	1964	65997	171483	1462	2745	4047	4616	377630	3399	2765	2643	3827	10618	594	54810	968	7498	65981	10912	1649	2295	10808	1687	3304	2252	5272	2290	2872	4332	4189	1839	2180	961	1843	2717	3481	23645	10544	59	204851	7975	2069
GESERICK_TERT_TARGETS_DN	1839	8553	6478	4783	7071	7832	1848	54206	23462	9314	64332	10912	1959	7538	2006	8870	687	4616	2354	3726	3164
GHANDHI_BYSTANDER_IRRADIATION_DN	6526	6286	56963	79937	4137	2049	51741	2043	154043	373856	4629	4091
GHANDHI_BYSTANDER_IRRADIATION_UP	90865	4319	440459	5743	8942	9120	2643	4314	56892	10135	3552	6374	4312	3290	3976	64332	7128	3624	8111	338376	646309	5055	969	54997	5321	85480	8787	85463	2247	54566	203228	9586	84002	3576	64116	23657	9966	2921	2920	10912	4501	6648	50486	3553	330	196	2919	3914	734
GHANDHI_DIRECT_IRRADIATION_DN	4188	5187	3213	53335	3659	115704	8322	93166	5754	128434	64968	4330	26240	317762	4306	154043	22874	4987	1991	55638	90007	4778	25903	2539	9760	11067	10507	389337	3777	1901	339479	56963	6286	5089	115557
GHANDHI_DIRECT_IRRADIATION_UP	5055	3576	9518	3569	90865	5743	1026	4314	2668	2921	2920	4493	6374	4501	4495	4193	4490	597	4496	1844	8111	26499	11199	3552	440459	4312	338376	9076	3624	650	9120	79669	50486	54757	1647	330	2140	2247	22943	3553	8942	7804	3976	220001	85480	5460	2643	3290	3592
GHO_ATF5_TARGETS_DN	81	3397	1843	7533	390	9319	6237	896	9524	3673	6513	54732	6184	10112	11118	3678
GHO_ATF5_TARGETS_UP	8100	4703	51602	1982	26149	23200	55183	3913	9886	84706	129831	3699	23118
GILDEA_METASTASIS	10974	684	10404	7078	6678	2335	3880	3429	10398	4070	3428	112464	5552	11010	10205	5806	397	3488	1846	8644	3487	3176	10791	2633	6876	6597	81031	5880	1290
GILMORE_CORE_NFKB_PATHWAY	5966	1147	3551	9641	5970	4790	5971	4793	8517	4792	4794	602	4791
GINESTIER_BREAST_CANCER_20Q13_AMPLIFICATION_DN	80209	24149	3094	55269	9587	2889	8567	1797	55120	92715	23117	100506779	1981	84897	9267	5411	5467	6314	23038	56882	85440	3054	80028	55862	8295	23141	23604	50618	7094	11120	7917	148898	280	57647	6901	25885	10312	100505696	23637	818	114823	84318	5725	100131017	3710	3833	55167	9682	80862
GINESTIER_BREAST_CANCER_20Q13_AMPLIFICATION_UP	79982	22836	7644	9497	25800	84888	84061	90187	222068	7175	9747	91750	23394	116254	26164	222658	54741	26776	55435	23002	8938	128553	84144	3799	7764	83861	5688	55250	2894	285708	6780	10631	107	665	56259	8436	65059	5167	51643	9878	57546	51109	10955	7529	84914	85458	26258	55101	8813
GINESTIER_BREAST_CANCER_ZNF217_AMPLIFIED_DN	55687	339263	9170	221955	56848	55784	3609	51317	374666	145497	9962	81856	8106	1454	27005	10501	9513	221914	26508	53615	7841	9013	55657	84300	10347	92715	23070	4795	6650	84260	57026	57701	1455	406886	23113	129138	23132	56006	5605	23403	10417	84444	7407	22889	1819	11129	4650	9546	55317
GINESTIER_BREAST_CANCER_ZNF217_AMPLIFIED_UP	23376	56987	83544	81555	79982	51433	84888	2149	283	222658	83861	54741	1385	201895	27252	54629	23325	114825	57404	119016	91750	7682	116254	2157	9140	66008	10772	26118	57546	55186	523	92689	90187	6477	55728	79664	7786	4026	2099	10681	5810	128977	222194	6667	9643	59345	8675	23451	134218
GLINSKY_CANCER_DEATH_UP	3054	6045	23326	2637	4288	699	891
GNATENKO_PLATELET_SIGNATURE	1191	7277	4267	6001	2778	3020	3133	4637	4900	8655	7533	6352	2509	8031	27030	5757	8407	9445	7094	11237	2495	6171	3043	2162	3674	7114	1072	8337	8334	10857	2876	2316	10627	7316	5315	3107	60	5196	8342	567	4946	5473	6678	8338
GOBERT_CORE_OLIGODENDROCYTE_DIFFERENTIATION	26502	57453	9481	9844	4155	84932	3570	7368	9053	22881	9641	5997	10580	4938	85458	7135	64376	3371	1021	2131	133121	1869	57633	81490	54828	8455	57144	6887	7586	900	8650	254065	4978	3736	5063	94241	10397	51763	26959	11342	18	282679	19
GOBERT_OLIGODENDROCYTE_DIFFERENTIATION_DN	262	388650	51773	57162	163033	399665	83982	55204	7586	10519	55125	23187	79683	51062	286527	7043	4902	4851	10580	83596	25915	9804	41	121260	8502	23462	9236	79837	9926	10184	957	5588	1410	4897	5058	4645	84895	55861	2861	9334	140707	84131	8434	64236	25797	257194	23301	29994	9145
GOBERT_OLIGODENDROCYTE_DIFFERENTIATION_UP	55055	91057	55164	51155	5933	23397	51377	65117	283431	55320	6678	9837	1786	9319	3835	55771	205251	10024	4208	63901	26284	259266	983	63979	1466	3161	27042	51659	1468	3945	2177	3833	57122	7153	3014	27092	10615	1104	55706	84524	4605	29089	5347	1462	1854	55646	4176	9229	5425
GOERING_BLOOD_HDL_CHOLESTEROL_QTL_CIS	7311	9045	27068	10320	28959	3957	26519	29092	3125	6231	10911	2944	3127
GOERING_BLOOD_HDL_CHOLESTEROL_QTL_TRANS	4440	753	284233	9479	85019	64097	354	4353	51530	138151	23513	2324	57190	54623
GOLDRATH_ANTIGEN_RESPONSE	4809	3820	1622	63979	6453	79621	83461	11163	3688	6095	2534	51522	9516	51744	3117	7298	55276	10460	8351	3832	3512	6240	55630	29969	23191	4616	7171	9002	11006	83463	25932	6392	51186	1891	5557	4173	29089	3003	23433	5269	6880	5885	2146	100528032	3394	7905	3835	10549	1894
GOLDRATH_HOMEOSTATIC_PROLIFERATION	2150	5706	54205	5134	90355	9555	120534	28969	56889	115207	11333	8270	51491	1463	5878	81533	1604	6391	7690	81555	3652	22931	55536	55193	596	1660	64841	134147	51321	8320	142679	10123	11315	3654	29978	29928	3336	1869	1070	2876	51095	254013	4717	8140	25874	10730	5860	7073	138151
GOLDRATH_IMMUNE_MEMORY	8434	10505	9531	10787	6237	51129	10580	57146	54985	1632	6103	2272	1604	3601	5621	2817	56172	8492	10156	6655	5627	27333	5463	26191	118429	3587	79145	11126	50484	2217	6513	5151	6038	5581	23348	7185	5590	366	6300	23175	5333	27143	114609	7703	5243	56994	85014	85457	64393
GOLUB_ALL_VS_AML_DN	1509	54741	566	3687	10105	3958	3576	4067	5199	945	4170	4056	7791	4792	3205	2040	4069	847	5552	8878	2184	1471	1675
GOLUB_ALL_VS_AML_UP	6929	489	7570	34	896	3575	3660	4602	140465	4927	5928	3925	2961	7155	26999	6597	1725	8655	100	10951	5687	973	6726	4172
GOTTWEIN_TARGETS_OF_KSHV_MIR_K12_11	5290	219738	2592	8899	648	1455	6503	57406	115992	57605	7091	8879	51759	8301	25778	9791	84674	3309	6396	9522	3157	2353	63891	9201	25939	9729	57085	6446	1871	4091	9197	55072	254170	54107	138162	10602	9550	57704	116535	54739	6256	121457	23333	200958	4642	55026	57674	7465	4602
GOTZMANN_EPITHELIAL_TO_MESENCHYMAL_TRANSITION_DN	6769	7351	7353	6372	5797	1029	310	3866	5264	1432	22803	2273	2060	523	5720	4609	10971	6284	10484	5134	2819	999	6388	140628	685	5705	127534	506	1891	7019	5825	5179	3105	1573	2622	2665	311	837	9554	6698	6414	8495	5700	9592	6279	397	677	1026	2040
GOTZMANN_EPITHELIAL_TO_MESENCHYMAL_TRANSITION_UP	4134	1435	4086	3833	1140	7025	1290	5045	6602	5154	908	4288	3688	1281	5930	2734	4684	5317	1490	5048	3490	7078	2335	7150	1277	3921	6347	4942	6354	2624	4062	1284	5243	3725	1000	3624	7076	8463	4953	5627	59	7543	7043	7187	5054	1058	672	4172	3625
GOUYER_TATI_TARGETS_DN	84171	6623	7079	1464	11156	6876	3249	6275	6300	2335	140893	4162	655	3485	3481	2171	53947
GOUYER_TATI_TARGETS_UP	6347	3934	5578	5337	3576	3398	7033	7704	7124	290
GOUYER_TUMOR_INVASIVENESS	57214	6690	57016	1152	7852	231	58472	2887	57586
GOZGIT_ESR1_TARGETS_DN	50861	7503	1365	10611	79083	91181	51068	9236	4094	1806	4267	7846	163486	2066	3226	6909	23499	100130449	25800	57182	5265	58191	10690	1475	629	10103	8693	28951	7033	54843	26115	154661	3667	100507516	3431	7026	101929125	4277	55062	8408	6387	221178	868	135398	84962	1021	11098	55466	60436
GOZGIT_ESR1_TARGETS_UP	5175	128611	2619	55635	1583	55742	412	3606	653145	189	79187	32	11283	731779	64174	135932	29841	5460	3915	81553	11099	5337	9121	29760	114876	776	57181	64115	9746	23286	2273	6490	7368	51442	112802	101929212	4907	6502	6453	23089	79827	26091	116843	5064	150696	1893	389831	84992	6283
GRABARCZYK_BCL11B_TARGETS_DN	79807	23596	27074	81537	8854	51237	7385	2119	7253	5532	94015	7077	636	84986	30061	6850	598	1002	1136	51125	735	105371074	1791	98	285097	23556	26190	79712	7336	246175	5645	353376	57698	2313	64146	152579	1511	25940	6585	28992	5715	26589	11226	80218	7029	10777	4815	1849	55824
GRABARCZYK_BCL11B_TARGETS_UP	84725	439949	10015	8743	60489	5965	3397	54462	664	91353	5295	80255	23271	10559	51765	6275	157567	5873	8615	3716	116150	205	339500	5962	3398	124540	6967	3956	3560	54103	4818	116	23299	163486	730051	7704	441108	9467	8503	2764	140609	163590	7076	202	514	1521	5049	302	5551
GRADE_COLON_AND_RECTAL_CANCER_DN	55190	10326	5337	51755	26167	9971	56967	3890	1725	7306	734	7227	763	51316	1287	51363	54507	473	339983	10803	2908	112476	219699	29928	2817	875	2767	2672	220963	4209	55676	139886	4613	64377	1370	81493	8706	6495	4286	83700	1611	201895	9687	27076	56256	25849	10007	5567	7781
GRADE_COLON_AND_RECTAL_CANCER_UP	5433	8908	7837	56052	308	2048	23613	286053	7086	7070	53827	191	1660	6558	2058	29899	4174	5425	55035	10159	5684	1659	3146	10328	6648	2118	7919	4733	6427	11222	55798	9555	8894	56954	9087	891	79833	5691	56339	2739	25948	10016	6455	2022	3839	6426	5683	1454	10529
GRADE_COLON_VS_RECTAL_CANCER_DN	9907	27344	10401	56905	6038	27343	22822	80144	4335	636	1849	122622	4308	8326	26258	84823	55904	9700	84256	23495	4104	51433	112936	23357	2257	10840	3399	55554	7059	22914	5886	91369	4351	57476	90809	162427	5744	7779	81890	6139	8407	10406	8337	29964	8408	51077	23136	6929	9201
GRADE_COLON_VS_RECTAL_CANCER_UP	57214	2054	29880	8270	64772	821	56852	51705	79009	221395	10495	3552	54914	64919	22927	94031	11167	4616	79621	947	54881	54873	7372	6259	55055	55197	5375	64881	51141	1503	23433	3183	63939	3726	55723	51776	30001	51029
GRAESSMANN_APOPTOSIS_BY_DOXORUBICIN_DN	64682	7701	81628	26297	5782	94015	84236	79180	140890	10579	57472	4133	6119	5108	54478	123016	10797	7162	583	25803	55179	84188	10625	10277	10613	5886	79447	5438	23640	7707	23446	4052	2224	5805	22854	93973	6767	5195	3775	5876	58517	51564	81846	51304	25959	10914	387066	10951	60481
GRAESSMANN_APOPTOSIS_BY_DOXORUBICIN_UP	8759	50848	85363	533	6468	7111	25865	2302	55364	10244	90637	94234	1302	90411	9491	445	10807	56886	8726	7135	148713	116985	23218	1263	339230	11173	9926	140739	8575	3635	83443	51702	8310	10602	85027	317	5528	6768	114294	10314	1958	7286	1376	114789	319	54658	23406	60673	1785
GRAESSMANN_APOPTOSIS_BY_SERUM_DEPRIVATION_DN	7069	4162	8864	3720	9451	8974	4867	140576	64840	4846	390816	57406	23400	84270	10131	30011	23014	5578	9696	5277	1843	123096	2001	27254	7170	1591	2812	26136	81492	7133	645426	9910	4603	2027	140809	2997	133746	2729	80321	79006	57462	161253	55502	3001	7163	6793	3162	51234	1003
GRAESSMANN_APOPTOSIS_BY_SERUM_DEPRIVATION_UP	3718	7498	254263	79868	4332	23761	5551	84895	51602	163351	23529	6515	6352	1281	11099	6354	9673	6773	3215	6222	283899	11275	9180	10395	1208	137886	6446	6368	3500	130497	29118	9699	64802	54585	26574	85441	51118	100506736	3977	113091	29078	3625	8678	1356	4653	8638	6484	7311	55023
GRAESSMANN_RESPONSE_TO_MC_AND_DOXORUBICIN_DN	30846	3257	8737	4893	9986	7064	64418	80207	11266	5889	3661	2166	57678	220134	57216	9238	8800	55892	25896	847	5981	2768	51465	3839	158747	9839	57472	728294	5025	57551	84514	8914	6156	11101	55578	9774	6426	375444	391356	8473	26519	54995	91	60674	83480	84128	9552	9275	2764
GRAESSMANN_RESPONSE_TO_MC_AND_DOXORUBICIN_UP	55287	3164	58476	5317	402682	84937	8575	5883	10560	4860	84693	1629	10018	80320	377630	79751	6570	1062	284352	2746	22928	57467	11240	375287	6483	7097	51181	55326	1949	5495	6120	84304	2232	340348	5925	2799	339231	140809	29942	111188157	649	90407	29089	3674	5601	317649	56904	1601	1959
GRAESSMANN_RESPONSE_TO_MC_AND_SERUM_DEPRIVATION_DN	1992	30001	2997	51234	51123	55748	839	5251	54566	283987	9862	64077	7163	8569	11188	2812	2632	1365	4957	2584	5326	2859	92359	5413	7422	80148	5054	5862	5317	5826	3861	3796	257	10268	284366	1039	57412	26136	3601	54567	11009	4501	10049	9016	51728	79180	51061	10411	22976
GRAESSMANN_RESPONSE_TO_MC_AND_SERUM_DEPRIVATION_UP	11167	827	23604	5610	94039	10906	26052	23598	718	6891	2002	10379	54453	83666	85363	2944	55601	4332	129607	3977	3549	50674	6414	10039	11098	55106	64802	83461	159296	6354	6865	57419	100506736	8434	115207	81030	3988	23531	84247	26092	2634	111216278	153339	3437	345611	6347	8507	2690	57717
GRAHAM_CML_DIVIDING_VS_NORMAL_DIVIDING_DN	3119	3117	1393	3002	8842	4050	4071	3512	5101	57415
GRAHAM_CML_DIVIDING_VS_NORMAL_DIVIDING_UP	1475	63895	7503	5196	5627	5473	1545	7177	6036	3006	1178	6005	9787
GRAHAM_CML_DIVIDING_VS_NORMAL_QUIESCENT_DN	7162	240	2012	7035	7105	22875	22998	9467	6653	10863	6711	901	11030	2920	966	1390	3142	10133	283131	23637	8644	4071	958	11010	10563	3117	308	2982	7292	2921	3553	9023	3576	960	8743	8876	79870	57415	1519	10725	10866	6648	140597	6934	3113	8334	1848	8496	3131
GRAHAM_CML_DIVIDING_VS_NORMAL_QUIESCENT_UP	9562	991	11031	672	7263	3953	10492	6790	8140	11130	9134	3006	23421	4171	23590	6241	983	1178	29127	5376	64943	7153	9645	891	3838	7083	11339	699	10112	10592	1854	11065	64151	55215	518	7443	9787	5473	22974	9949	7503	56992	7298	55379	1359	55388	890	10535	701
GRAHAM_CML_QUIESCENT_VS_CML_DIVIDING_DN	57405	1359	10403	3082	1475	983	932	4353	6036	1178	7153
GRAHAM_CML_QUIESCENT_VS_CML_DIVIDING_UP	7292	308	8334	65986	10563	6648	5101	3553	10725	6348	6374	6364	2921	3725	2012	6372	6355	2920	6363	1393	3576	2919	5996	6434
GRAHAM_CML_QUIESCENT_VS_NORMAL_DIVIDING_DN	6653	3512	3126	3117	4353	3002	57415	6691	5358	199	8842	3119
GRAHAM_CML_QUIESCENT_VS_NORMAL_DIVIDING_UP	6372	57396	10563	1545	3627	4297	7280	22800	5577	3553	759	6363	4929	5055	6348	3725	7177	2920	6352	10725	1645	6373	6355	5996	3039	3047	65117	7503	341	348	2633	8334	6434	9126	8476	5743	6934	3624	51032	3006	8087	26512	3557	602	6364	6374	4616	5806	54145
GRAHAM_CML_QUIESCENT_VS_NORMAL_QUIESCENT_DN	5101	11030	8876	3113	3119	2982	6691	2273	11010	6653	3005	3115	8496	22998	2634	57211	3126	5367	4071	8842	3131	3142	4300	7105	2919	29970	6372	6402	3117	8349	199	2012	10205	9834	351	3423	3108	1043	1393	374	7041	3109	1848	6711	240	79870
GRAHAM_CML_QUIESCENT_VS_NORMAL_QUIESCENT_UP	4357	7177	3039	84617	948	9562	7153	7263	952	9582	56992	10661	6005	3006	3953	7001	348	1111	983	5055	9833	360	9787	51203	6348	9055	6355	29901	11142	3047	9645	5270	9124	3832	9837	6241	29127	4174	7280	2146	1719	10105	991	79682	760	7503	3043	10592	3045
GRAHAM_NORMAL_QUIESCENT_VS_NORMAL_DIVIDING_DN	1434	5111	3047	11004	4175	990	3045	4174	3002	51514	8836	5983	51659	2237	11130	6241	991	9582	79019	360	10592	993	29901	9833	10403	11339	1439	4171	8318	7153	10635	4085	6240	3832	64151	9319	5427	7504	79075	5984	701	9562	9134	3953	5553	1359	51053	79682	10360
GRAHAM_NORMAL_QUIESCENT_VS_NORMAL_DIVIDING_UP	4929	55056	8942	240	6840	7035	6372	4071	10133	10205	9595	116496	6775	10725	3005	8743	2495	6373	1393	6363	10148	8349	23764	5367	6648	6302	8809	2921	5743	5788	2634	8087	4300	7292	2919	2982	2920	6711	7041	23048	3553	11030	11010	2012	3624	7162	8337	6934	10521
GRANDVAUX_IFN_RESPONSE_NOT_VIA_IRF3	4600	5610	3659	345611	10410	3665	3430	2537	3669	8519	4599	103	2634	10379
GRANDVAUX_IRF3_TARGETS_DN	5324	9262	1009	307	7306	2669	965	5289	6653	8076	5053	5523	910	7078	8754	2246	6201	5921
GRANDVAUX_IRF3_TARGETS_UP	384	5366	79026	4939	3434	9334	2165	2633	9636	2908	10561	3437	5336
GRASEMANN_RETINOBLASTOMA_WITH_6P_AMPLIFICATION	81542	23	57819	5901	9533	1460	9972	60481	773	1871	80742	6204	51567	7913
GRATIAS_RETINOBLASTOMA_16Q24	79791	2588	1327	8720	57707	51693	9100	29123	22980	5119	81631	23174	353	8140	9764	10328	55625	6687
GREENBAUM_E2A_TARGETS_DN	2549	10955	55303	640	972	2634	130814	249	51466	161145	9168	23741	100506736	4647	2760	2012	26999	4062	2547	27351
GREENBAUM_E2A_TARGETS_UP	57650	760	6558	54443	699	7272	29127	51203	9957	4085	6790	3832	890	10733	1031	2058	891	23588	5214	4288	5742	85477	5230	1894	24137	1978	2263	51186	7153	3014	11004	8140	9133
GREGORY_SYNTHETIC_LETHAL_WITH_IMATINIB	6400	10926	10611	10659	203522	25888	23157	8968	3428	572	634	404672	1555	26211	1523	801	8577	6717	7168	53616	1960	6738	11010	7784	6710	51303	1268	1365	8202	9466	760	55830	6419	3431	3665	29887	5352	8992	538	115361	199731	64108	10058	2038	5906	827	55236	9842	10580
GRESHOCK_CANCER_COPY_NUMBER_UP	7555	8013	3932	2178	2313	3239	7428	7006	2118	2322	2308	6929	4893	2072	1277	9321	55294	1499	2132	83417	1009	5156	259283	7913	5159	1345	2261	25	4221	64919	5108	4089	5914	4300	1643	6455	63976	3195	466	7750	3265	861	3702	4005	1029	3320	6421	2073	5966
GROSS_ELK3_TARGETS_DN	10268	9021	2632	3569	26355	5593	29883	8309	10561	23764	6590	5236	4940	11316	7378	5341	30001	7436	1491	8553	9510	391723	9507	10456	3219	5743	5163	205	2921	91543	2495	664	64651
GROSS_ELK3_TARGETS_UP	6387	347902	1265	22800	10376	595	445	8862	2876	857	3055	408	83439	3491	2149	1410	1362	29116	1363	1906	652	8556	7077	9619	79731	64393	10266
GROSS_HIF1A_TARGETS_DN	3958	5163	10887	5211	3945	8436	391723	2023	10268	9407	2632	10468	6155	7167	7881	6657	133	23210	5236	205	26355	30001	2597	664	26750	5230
GROSS_HIF1A_TARGETS_UP	4921	7097	9935	83439	83876	718	2149
GROSS_HYPOXIA_VIA_ELK3_AND_HIF1A_DN	11282	4144	11065	151648	891	1849	79071	5810	2149	3606	10280	9156	345611	595	8099	23216	375790	262	80854	4627	1124	7145	4317	79888	29920	3217	10270	11083	3460	6256	23648	3959	2767	8912	55365	9563	27101	11073	4062	10772	51495	2618	10146	6426	652	64393	10645	134957	8760
GROSS_HYPOXIA_VIA_ELK3_AND_HIF1A_UP	5033	11067	1958	4792	467	11080	26137	10957	6095	6573	64856	4739	1839	182	3516	1827	5917	7511	5597	80824	8732	29883	23082	25994	6478	6446	10939	26118	394	4355	3099	7919	51172	4673	5230	9456	5734	391723	79660	26750	4041	7050	10461	9500	5704	302	6683	5209	3798
GROSS_HYPOXIA_VIA_ELK3_DN	3569	466	7422	9169	5887	54455	64092	9590	7494	3597	8572	3219	4939	10957	23516	10769	2182	26298	440	2060	6303	5917	4739	1844	8915	23527	10194	27063	11273	3516	10797	345611	182	7436	3491	30001	1906	64856	10611	8912	84164	6513	5593	10253	26137	147040	6347	6574	9252
GROSS_HYPOXIA_VIA_ELK3_ONLY_DN	54820	6484	5610	9315	11200	24146	3911	316	9493	9935	994	9562	27143	2872	1432	9538	55715	408	133522	94241	4082	7541	6275	7837	3235	22916	6494	375616	29127	4005	81603	1440	2194	3925	89796	81572	1058	3487	8019	1031	9619	23466	4782	22888
GROSS_HYPOXIA_VIA_ELK3_ONLY_UP	2921	23657	2058	1051	390	51421	9693	6574	84164	10468	10611	4671	23645	1647	6590	7056	3936	9023	133	4783	9709	27342	23708	6372	9590	468	9546	5236	9043	112399	54583	10170	3569	26253
GROSS_HYPOXIA_VIA_ELK3_UP	80381	993	65985	3280	4734	58493	29127	975	29920	11065	2618	9351	113130	10955	81572	55872	7145	1374	5217	3070	64393	1946	2149	5606	30844	1503	51329	6484	25945	1435	23082	8099	4247	23435	9918	3235	8862	3925	3217	23648	9619	80256	6558	7919	9315	2767	653808	54820	115265
GROSS_HYPOXIA_VIA_HIF1A_DN	5228	55890	133	3798	5463	2997	7050	2023	29923	1839	80331	64412	26230	27339	2290	56925	6646	10912	1906	9314	2353	2026	10461	1845	11317	170302	6461	6387	11067	8572	5704	1758	6513	7538	64856	4627	4317	7702	56956	4792	5493	6446	4489	23387	10468	1611	51141	10758	2309
GROSS_HYPOXIA_VIA_HIF1A_ONLY	178	8553	901	10370	7436	2244	10011	23764
GROSS_HYPOXIA_VIA_HIF1A_UP	55364	5693	4144	902	6432	55720	1491	4296	8216	4247	55920	11282	1124	2181	113178	3297	79101	262	9188	7037	51013	2487	6241	6509	2149	7203	11165	7485	8697	271	5361	51495	27101	6125	6737	51804	10528	10277	391059	6573	64854	2960	7919	3265	3838	26520	80381	23082	4673
GRUETZMANN_PANCREATIC_CANCER_DN	2954	5981	5080	781	4781	6446	4047	4771	3295	1485	729	6094	5092	3964	3761	6204	6161	2705	4924	5635	1938	23189	1410	7881	1756	2886	3615	5577	2920	1813	5068	104472715	5745	50618	10140	3572	283120	162	6201	2975	5104	4897	4143	6729	7570	2628	4144	3772	10260
GRUETZMANN_PANCREATIC_CANCER_UP	334	8445	5530	30849	3689	3910	7805	308	4134	4060	8349	2531	2109	3920	1277	2199	51092	1063	8826	7153	97	7837	4628	10010	4088	23176	10484	10928	5352	4052	857	6513	865	2171	2319	7058	22916	5336	6004	2687	2200	439	5159	9572	10200	4681	387	683	2040
GRYDER_PAX3FOXO1_ENHANCERS_IN_TADS	5445	2778	23089	57713	5178	4232	975	3481	2887	1465	6597	6659	5050	23165	47	3070	8317	4171	22948	22974	7153	4172	4613	5087	2119	4094	53335	861	55422	4781	2308	5077	11168	27086	10215	1387	4609	6938	8648	2263	4330	4233	238	23092	124540	10243	25	1021	9659
GRYDER_PAX3FOXO1_ENHANCERS_KO_DOWN	5445	23089	57713	5178	4232	975	1465	5050	23165	4613	5087	2119	4094	53335	861	55422	5077	11168	2263	4330	4233	238	23092	124540	10243	4627	2181	596	4853	894	2294	8543	7026	2138	5308	10655	59335	2971	6595	23314	158399	467	7021	57616	2139	9819	26040	4211	7764
GRYDER_PAX3FOXO1_TOP_ENHANCERS	5445	5178	4232	23089	1465	55422	4613	596	4853	124540	4330	238	23092	3516	23619	83439	3720	9422	2908	6913	10153	754	10655	59335	467	7021	57616	2139	9819	7764	55832	5629	84935	770	390205	7434	51429	51283	57710	1282	2739	94081	6382	142	2590	11160	50650	92797	29101
GU_PDEF_TARGETS_DN	8503	8663	3625	7855	1964	6927	2296	3880	2308	11211	1482	5298	57154	3856	286887	30849	55742	81870	3694	7424	79837	8892	3850	1001	7057	2309	3691	7042	3169	5291	3854	9119	3855	3885	3696	3853	3875	28316	999	3883
GU_PDEF_TARGETS_UP	6925	2335	6382	23005	5289	5332	4086	5274	51176	1284	8322	1287	6317	4087	3065	8325	3915	3371	4089	1307	7456	6591	9261	7422	5747	5880	3913	6935	1016	4088	55619	1293	3091	7040	8710	5881	5335	3678	7431	1000	6383	5601	1290	7474	5578	1282	1490	7423	650
GUENTHER_GROWTH_SPHERICAL_VS_ADHERENT_DN	834	2548	80781	9961	960	4233	966	5580	3688	4179	11098	4213	857	2335	7414	5829	2908	3597	1728	1509	308	5329	7048	7042	8829	896
GUENTHER_GROWTH_SPHERICAL_VS_ADHERENT_UP	10675	894	27344	576	4133	5803	10215	53358	10683	23284	9289	2891	81557	116448	57216	388585	10763	1952	575	79006	1400	55502
GUILLAUMOND_KLF10_TARGETS_DN	29927	1499	1827	948	81671	7114	165530	8876	2028	170392	51009	8473	2819	285855	28234	65985	58505	57142	23198	167127	56994	6514	9060	60481	10628	50808	366	1520	6428	1727
GUILLAUMOND_KLF10_TARGETS_UP	2267	3560	57863	51293	729230	4489	3676	23530	3934	4501	440	54329	5270	1374	7033	90990	10864	84639	2237	5105	26872	145226	3927	9900	1605	79139	11095	6289	54976	1307	10397	202052	286133	4023	5832	8490	57035	26002	23208	2040	7534	57590	253512	10396	1952	6288	4837	887	7022
GUO_HEX_TARGETS_DN	9232	54345	3046	79837	4772	3978	2159	4023	10410	6521	2326	5720	3040	3836	22918	2395	79077	2623	2944	1457	4201	54834	7122	10276	284119	3479	55845	373156	10661	92840	64116	126669	2038	388588	51128	2022	285	22936	148534	55589	7035	255877	4155	3396	5439	60	1616	70	52
GUO_HEX_TARGETS_UP	51324	22823	80155	2077	4267	51631	5783	10270	8829	7337	1943	3977	81605	8609	6311	64400	966	2199	3231	1730	4692	3671	79692	1944	5108	2734	26136	6423	80014	170506	5228	7403	6304	5826	80232	6533	2785	410	6667	59084	8322	56943	25937	2901	7422	2011	54918	23152	54551
GUO_TARGETS_OF_IRS1_AND_IRS2	27289	8856	2224	27101	79660	64240	6309	4047	50814	997	839	602	2643	2005	255738	203068	10455	3156	2590	51347	39	283927	1051	11163	3300	4598	10110	949	3320	2674	7133	6898	7841	5244	5105	4597	4601	31	5934	1503	394	2645	84432	3430	2896	60	7104	4026	79081
GUTIERREZ_CHRONIC_LYMPHOCYTIC_LEUKEMIA_DN	3321	29	5090	51176	22846	26010	1299	5218	55326	64174	80310	2331	4141	28755	4752	6843	55734	3932	10129	80162	3783	51760	3097	3399	6256	26191	7453	224	60489	23460	23268	79703	1298	2208	1236	1622	9240	6310	2729	2634	9806	10411	55704	9620	4026	11259	4919	5800	7273
GUTIERREZ_CHRONIC_LYMPHOCYTIC_LEUKEMIA_UP	2745	3676	931	23175	5026	3512	911	10154	57228	1536	9922	5567
GUTIERREZ_MULTIPLE_MYELOMA_UP	56851	6747	375	1350	961	22903	2107	7417	114049	7812	54882	151011	6731	55851	79053	7803	8801	821	6008	4599	2537	1635	7534	3608	6880	10175	10933	8992	23741	7386	6414	3190	51714	388	10652	7416
GUTIERREZ_WALDENSTROEMS_MACROGLOBULINEMIA_1_DN	3569	54855	1843	23495	4929	2354	1880	6279	3055
GUTIERREZ_WALDENSTROEMS_MACROGLOBULINEMIA_1_UP	104	5244	2550	60468	27244	10863	3566	3708	334	5243
GUTIERREZ_WALDENSTROEMS_MACROGLOBULINEMIA_2	3146	1359	4602	932	6036	3113	6850	28815	1880	7913	3108	1178	3123
GYORFFY_DOXORUBICIN_RESISTANCE	51617	2702	5794	9957	651430	1890	5672	23431	9510	89797	54014	1154	119	7077	11075	6641	54407	1593	100507527	2302	5243	84817	125115	100506776	650	2166	51727	2327	55057	51474	5031	79633	1469	284	79648	23621	166379	655	84858
GYORFFY_MITOXANTRONE_RESISTANCE	27111	1794	6424	57451	11052	154810	2037	79192	283212	54843	1996	10194	58528	22794	55841	8825	23764	3459	64208	55655	84867	3908	846	7128	28962	80232	57834	89801	221496	11228	7153	9197	9749	387895	60481
HADDAD_B_LYMPHOCYTE_PROGENITOR	5311	3708	9695	10125	2308	26999	9214	7088	8496	116984	8284	3267	23338	81606	8739	23362	3126	1442	677	54436	1791	5362	3660	1488	4033	56941	26659	9429	1948	23169	825	9736	933	9623	4208	54621	10777	84159	55269	26053	10140	3017	2688	5094	5893	3621	6328	694	3669
HADDAD_T_LYMPHOCYTE_AND_NK_PROGENITOR_DN	1791	9639	1236	3034	4885	1052	10418	566	932	5176	56992	3575	29760	23022	10803	6967	1511	7124	3082	6039	51176	1991	1475	4050	11031	991	6348	3394	6518	5341	4069	2162	9256	6241	924	6279	3695	4173	5657	6328	9450	938	11130	9618	28951	1675	2182	8530	1396
HADDAD_T_LYMPHOCYTE_AND_NK_PROGENITOR_UP	57460	6886	3609	2309	55704	5087	3117	2869	5789	79843	5274	3355	783	55384	3309	51309	8339	7216	5553	2308	2150	3131	5664	1124	55353	384	8777	3399	9531	2122	6782	2812	3075	5332	10447	7078	7168	8555	57211	288	8821	10521	216	1602	2625	5352	9414	5921	55859
HAEGERSTRAND_RESPONSE_TO_IMATINIB	1385	165	6387	5159	1306	5737	1277	8516	5348
HAHTOLA_CTCL_CUTANEOUS	6622	3045	4318	6160	11010	708	23474	51338	998	7704	9452	6772	5965	10552	8337	8349	55831	10221	23547	5691	50486	580	11126	6286	7150	2752
HAHTOLA_CTCL_PATHOGENESIS	353514	6352	3560	7294	10451	3575	4818	51338	6375	3002	6286	9231	1043	3812	30009
HAHTOLA_MYCOSIS_FUNGOIDES_CD4_DN	3895	66008	10606	54981	900	114882	3275	4673	4065	7357	9669	23435	3615	58486	23259	78991	8440	51466	471	27292	4925	1964	3631	1353	23370	11184	130872	56339	22889	9166	5885	11052	10302	6059	3572	64062	64848	10892	114908	10492	64710	3384	8886	687	998	6160	1854	10424	51019
HAHTOLA_MYCOSIS_FUNGOIDES_CD4_UP	8767	81553	8870	8337	6799	1026	55654	1958	5573	56994	10097	8349	11010	2752	133	6348	9314	1839	1316	55062	10221	114548	51099	55831	9120	5743	11240	23645	8507	79772	3811	8021	2114	2921	684	5209	10552	50486	7739	7832	55647	6351	388	4758	3553	2517	8942	2201	1432
HAHTOLA_MYCOSIS_FUNGOIDES_DN	951	113791	6160	3538	11126	7704	3119	821	3512	3493	1066	10320	678	3276	2316	998	5583
HAHTOLA_MYCOSIS_FUNGOIDES_SKIN_DN	708	2896	3655	3119	7153	3959	8743	9774	3117	2683	3996	307	1452	1964	1824	5584	9683	5650	5655	11034	23256	221154	1893	11130	9126	847	5985
HAHTOLA_MYCOSIS_FUNGOIDES_SKIN_UP	894	23451	11198	10552	1512	23474	4915	1487	1043	3075	23321	23512	9638	10209	81567	832	51611	58533	5479	29995	79762	10250	6622	3727	4247	2192	80204	1102	64783	64764	58494	834	9448	311	5033	801	7534	3192	23421	65264	6625	51447	6925	1153	51232	6304	58517	580	9733
HAHTOLA_MYCOSIS_FUNGOIDES_UP	8337	6286	50486	23547	6397	7150	8848	4318	3045	23387	55831	760	8357	55281	6648	8349	6622	6772
HAHTOLA_SEZARY_SYNDROM_DN	3821	28526	7294	3560	27244	51348	8807	6351	22992	4818	3394	6375	10578	3811	1521	11098	4603	60468	3812	5727	5272	4145	10417	84525	115653	3003	1844	3809	10451	11126	684	3824	3002	3820	321	7704	6352	9289	4684	9231	27075	4753	596
HAHTOLA_SEZARY_SYNDROM_UP	8634	23063	51203	28984	11010	5965	51155	6622	6241	64092	3039	29851	3613	3043	212	79624	10549	2935	11177	2804	3895	759	4222	8991	23547	3964	3240	3423	1604	51100	10161	719	2153	8337	940	58517	5691	5226	8520	51312	9055	1396	7298	55711	8563	4836	29909	2752	8291
HALMOS_CEBPA_TARGETS_DN	3846	10140	8412	4919	1647	6452	5328	11221	8614	5998	7204	10485	3491	10123	7022	10634	8324	9032	1490	976	728441	7054	3398	388	1999	6337	3280	7080	4091	11030	8445	10903	1364	2886	1831	4118	1050	3625	7369	9411	2254	1119	2150	4092	2065
HALMOS_CEBPA_TARGETS_UP	2185	25816	3486	3576	5743	694	3162	7454	4783	5997	10981	2348	10124	6364	10512	5806	2920	355	1955	6675	5873	3672	3717	1587	7357	5335	55589	25803	10970	650	5457	2114	5999	346	2921	58500	8843	8175	2043	3554	3170	3195	3566	2745	123	9194	5274	688
HAMAI_APOPTOSIS_VIA_TRAIL_DN	56133	80790	59336	10998	54438	7138	3385	1675	1992	26207	8996	9518	84634	50619	100	4192	79644	6510	9947	8326	7137	3125	7015	80128	5831	2192	2902	29763	230	8971	29901	7408	57692	28231	7262	3018	57596	23199	10904	6363	5792	51129	6752	4606	51477	29109	5119	55630	138716
HAMAI_APOPTOSIS_VIA_TRAIL_UP	57509	27107	3708	56852	55166	55619	6819	92521	84250	60592	9060	8548	51347	29080	56987	29994	5108	55435	259266	23136	6596	4900	5411	26973	5885	51011	7559	23161	1522	65981	79596	65056	1657	25978	7337	55165	51110	324	1501	11320	9824	26278	79657	80318	55196	80010	80208	23398	55808
HAN_JNK_SINGALING_DN	345274	3934	6649	7475	6689	929	10512	196	2030	5997	3929	6368	1356	928	718	19	5947	1572	355	9021	4969	972	79101	30001	8519	8491	3487	1291	2662	3290	3977	51477	2690	5360	3037	5168	5214	728113	1292
HAN_JNK_SINGALING_UP	6446	6935	345611	3725	894	27086	6352	10447	1805	80381	6659	80824	9636	3437	10379	115361	1843	83982	7045	55364	11274	9173	23452	1501	3491	51177	5617	861	1948	6474	10188	3371	3627	4015	4124
HAN_SATB1_TARGETS_DN	11080	9289	3914	3988	10396	9820	2571	6566	8829	4314	1508	6925	1482	83729	28984	28234	3569	5002	23392	2627	2634	5091	3655	55215	7980	6713	1191	627	6615	56985	5327	357	24139	10233	51204	80011	54585	5432	57470	3589	10656	771	4651	51603	25907	9533	79628	9235	51274
HAN_SATB1_TARGETS_UP	7436	837	25852	664	10049	1662	3437	3575	5552	5923	638	3157	341	65983	958	4729	2555	4162	11252	8809	2022	3624	3488	4052	85377	3454	25961	6907	6713	6653	3269	286527	79685	8879	5372	3964	10205	84168	3606	84883	4830	64080	1843	6515	160518	10457	10567	7045	7351
HANN_RESISTANCE_TO_BCL2_INHIBITOR_DN	8788	9516	4745	445	23245	57761	5457	6641	25840	5106	5443	8437	810	157638	5480	3170	23546	1052	84966	116496	3315	5646	6385	9446	2027	387036	5066	5645	118881	5458	22809	2922	6456	43849	80144	5644	23440	85415	25805	54997	4255	3303	8326	4487	2584	1056	8440	3488
HANN_RESISTANCE_TO_BCL2_INHIBITOR_UP	10687	3039	8407	1641	57582	4494	10439	81618	6750	57549	4885	6319	975	55013	25878	2877	11075	27344	1917	221061	27065	54331	7644	2318	6624	26609	83795	6705	9024	943	4495	57198	6252	1995	5522	3219
HANSON_HRAS_SIGNALING_VIA_NFKB	6660	10321	80781	8394	10669	51274	387763	4879	4938	5317	5055	152	6404	3963	26687	85480	220	23529	29767	150	127544	57630	6793
HARRIS_BRAIN_CANCER_PROGENITORS	1291	55022	133121	3739	316	6447	375567	81621	1292	822	90523	29106	3957	7474	27286	4815	405754	1644	153222	9890	8190	8419	395	633	3171	857	9060	2303	387914	9411	6275	7003	389177	837	54360	6277	2840	4256	55323	4978	2697	254778	9249
HARRIS_HYPOXIA	5329	5230	3725	7422	7520	6101	3091	768	5228	664	5315	226	665	8553	3082	7033	2023	3099	2152	1356	6696	2353	3162	1649	9734	50808	1906	5033	7054	2034	3486	6347	6781	3939	1289	2321	771	5155	7010	3481	5743	4267	7295	1026	5211	2547	6303	7040	2512
HASEGAWA_TUMORIGENESIS_BY_RET_C634R	5979	2920	340146	1301	79132	11274	3665	347735
HASINA_NOL7_TARGETS_DN	963	4233	182	7046	7422	1956	284	976	9255	6383	6382	2009	1604
HASINA_NOL7_TARGETS_UP	6252	7076	133	2152	966	3091	970	4756	7035	6655	4267	5329	7077
HASLINGER_B_CLL_WITH_11Q23_DELETION	10675	5519	79888	1268	9957	472	2742	196	2934	1662	1513	329	834	9354	9159	8761	2530	23312	8339	157	9497	23387	8301
HASLINGER_B_CLL_WITH_13Q14_DELETION	3693	10206	4907	23635	5939	240	1850	7169	27229	10124	10382	3400	3949	2037	5476	10626	203068	10301	9314	152789	1943	10687	5925	605
HASLINGER_B_CLL_WITH_17P13_DELETION	5338	1973	2874	23534	22800	6261	23140	50488	50628	2771	7416	7157	23102	51031	26168	11337	9987	9513	22924	10549	6342	8623
HASLINGER_B_CLL_WITH_6Q21_DELETION	6885	822	4928	8332	5394	8969	5910	8349	8334	8551	23195	23376	3017	8330	392	8346	8339	11231	634	8348	8724	8342
HASLINGER_B_CLL_WITH_CHROMOSOME_12_TRISOMY	11010	10445	51433	23325	6636	10094	4074	4515	3512	4618	9026	8683	11243	3071	10670	22877	9815	8914	23141	11137	7414	8445	490
HASLINGER_B_CLL_WITH_MUTATED_VH_GENES	6932	55884	4023	8204	1756	5023	79888	7088	3587	26137	4118	22837	9159	6504	3817	6653	5101	23641
HATADA_METHYLATED_IN_LUNG_CANCER_DN	51059	84643	9833	22839	196477	9623	80274	1999	255101	3909	54937	338322	3718	55691	729956	79713	80032	204801	126205	25791	54831	140893	59284	23532	57597	137209	11172	158809	55731	4210	4908	285533	7681	23650	27004
HATADA_METHYLATED_IN_LUNG_CANCER_UP	7018	51733	6387	51684	54438	79729	162517	94086	5032	3739	3239	9576	488	79781	6263	129684	11124	4493	5919	65999	149111	4066	5360	2099	6530	53905	285489	2249	2664	9104	54806	79727	148	9124	129303	220001	150372	29122	287	114897	755	92999	2903	9985	7291	3932	65980	113828	126549
HE_PTEN_TARGETS_DN	5708	3726	2309	901	7422	7039	5764
HE_PTEN_TARGETS_UP	10983	5925	10782	2246	4613	208	4094	3688	7157	896	5154	5325	1026	7042	1894	2004	1021
HECKER_IFNB1_TARGETS	116173	83666	719	8115	5627	55601	3728	8638	4051	64108	3430	56344	10158	64386	8972	1959	2681	91543	4599	4940	3002	3674	219285	7130	129607	10398	1116	54809	54739	6614	3772	2815	3959	57801	9636	6347	3824	11026	79132	4938	23586	9997	1958	4939	51338	2867	6228	2205	4600
HEDENFALK_BREAST_CANCER_BRACX_DN	54940	10938	23770	8847	4673	7813	11234	10841	4301	8874	64921	9295	10988	6840	54971	10390	24148	51366	2033	10492
HEDENFALK_BREAST_CANCER_BRACX_UP	7403	6160	6193	79586	10010	10252	1543	6207	6138	5368	6191	3726	7311	4168	6143	10556	1292	23394	506
HEDVAT_ELF4_TARGETS_UP	3067	4728	5289	3815	1827	4495	3576	5243	2920	760	1390	6879
HEIDENBLAD_AMPLICON_12P11_12_DN	943	56681	79098	50853	220729	100132288	84273	54433	2568	222166	8621	285958	53354	23642	161291	54617	84961	80221	9144	7541	93134	3726	3960	10597	9889
HEIDENBLAD_AMPLICON_12P11_12_UP	9181	6375	10096	5510	26084	3575	134359	309	729515	8645	79645	2669	56681	23268	6833	55346	1075	53340	4256	55500	11228	51768	55297	51290	8892	123803	51108	6117	10749	1820	729956	874	5316	158	8905	6103
HEIDENBLAD_AMPLICON_8Q24_DN	9295	2312	7805	59269	3078	4664	2817	4026	729515	11231	221294	154043	56995	373156	155435	10783	10244	79812	26509	84795	3257	22978	101	4192	8322	144165	11213	10284	170622	10627	9218	8774	6563	23474	7515	3783	23315	8480	468
HEIDENBLAD_AMPLICON_8Q24_UP	6566	126731	57504	285051	5163	285268	9467	9117	4134	7866	7867	51368	6607	80006	2966	995	27283	8336	4646	84933	210	54926	10497	55151	25	643224	120103	10024	10001	10598	8846	1778	9529	64782	1773	3835	255877	3131	55666	9361	1416
HEIDENBLAD_AMPLIFIED_IN_BONE_CANCER	4193	8074	894	1019	6302	23012	2251
HEIDENBLAD_AMPLIFIED_IN_PANCREATIC_CANCER	54435	7726	79969	1388	10767	10142	10282	5445	57154	79872	1738	29969	23554	114569	4856	79075	93594	157378	157638	51571	5747	1537	84232	28991	55907	6489	9847	55500	586	11228	79365	8082	3709	26127	51768	9412	8496	387849	57542	55297	55711	51290	83857	339175	11011	147968	1891	6183	10298
HEIDENBLAD_AMPLIFIED_IN_SOFT_TISSUE_CANCER	3725	5449	8089	7391	11122	4193	389136	23118	6714	336	6302	7150	1019
HELLEBREKERS_SILENCED_DURING_TUMOR_ANGIOGENESIS	6356	3675	103611157	3429	627	5768	3624	4826	1363	5270	1523	100	6579	6876	2537	1191	5971	4599	445	6525	4879	427	7128	1756	25999	8870	2495	1291	2517	27122	4035	65009	3486	7039	10577	1000	2200	2919	23705	1508	90993	7351	27295	6372	1280	1462	1264	3482	7391
HELLER_HDAC_TARGETS_DN	6503	9871	7184	55301	29760	894	3337	55117	6095	7804	10402	55179	6612	23705	64699	30845	1488	22882	7298	55244	81029	23189	60489	1647	64109	5657	79094	6059	343450	23212	79159	3182	23645	8840	8496	596	80774	55003	468	9447	51131	4242	6641	4068	5901	10735	23082	9976	3082
HELLER_HDAC_TARGETS_SILENCED_BY_METHYLATION_DN	4045	2139	11040	2620	80774	3775	9595	9976	4094	3669	1029	25854	3394	6612	834	6282	962	974	22858	80342	10166	55612	55718	51131	5198	7494	10541	11243	54788	23705	5603	634	57761	3315	6432	4242	51303	3512	7805	595	81029	1051	9903	940	51363	1997	1230	64759	4613
HELLER_HDAC_TARGETS_SILENCED_BY_METHYLATION_UP	27445	6624	8357	3728	65108	10628	4259	4502	8900	9787	9666	4758	2317	23543	23564	4137	4103	5268	9122	83604	3781	8329	22927	2316	22881	9935	3429	7168	6385	9764	6450	5579	3795	2232	55753	3434	55654	6236	80328	100133941	334	8644	115	6772	6616	81855	4496	29899	182
HELLER_HDAC_TARGETS_UP	10362	754	10841	3728	3597	6772	2017	11147	8356	55086	11196	3679	57333	94239	9498	219654	83752	11253	10858	10300	7001	23400	23646	4259	30850	5293	80210	10233	10948	6305	6624	5579	2539	6691	9762	1746	8331	11191	9918	23099	10365	4128	5157	6535	10765	3714	4291	3039	126321
HELLER_SILENCED_BY_METHYLATION_DN	5788	4045	29948	4131	23764	79174	116	26227	10808	23576	5340	1195	1649	6526	81567	57761	3475	5026	51185	7184	5360	1051	10469	3082	2805	1491	4094	166647	9236	9531	9871	7805	4253	55805	5238	29103	7057	7399	10891	871	55117	6782	4609	4189	23657	51569	608	5168	467
HELLER_SILENCED_BY_METHYLATION_UP	3128	3570	1545	3604	9887	2633	24138	6624	6756	55601	64092	5347	22904	23053	326	2824	6926	64581	1880	5371	10010	10148	4261	3055	9235	6277	27299	6303	7035	10150	942	27074	3012	6772	9590	64135	9314	2200	7153	9915	5872	9378	3112	55619	728	6003	440073	8530	4318
HENDRICKS_SMARCA4_TARGETS_DN	27177	972	113802	397	1580	6414	8828	10253	3958	4161	54209	64857	4053	11152	10870	3122	7528	10551	10663	8073	84250	1880	8863	1235	6439	3399	4609	1947	3248	10886	8829	1230	5594	2	4060	4159	3500	23358	1195	9873	7803	4160	3759	440	3125	5357	3074	2830	4070
HENDRICKS_SMARCA4_TARGETS_UP	5672	7328	6347	90853	2048	79026	131566	81	2355	1508	1026	54751	1512	4496	3487	54704	23187	2274	3725	10123	5678	4017	7006	5778	3675	23654	4312	3866	4000	23406	2014	7168	4240	84848	6273	2317	493	202	1647	5673	5270	4131	183	3995	3956	80201	6597	4500	3678
HERNANDEZ_ABERRANT_MITOSIS_BY_DOCETACEL_2NM_DN	3312	9452	969	9173	7474	2	3394	1428	3776	3937	4060	56288	3556	89801	5156	3305	999	3306	80204	8761	1958	595
HERNANDEZ_ABERRANT_MITOSIS_BY_DOCETACEL_2NM_UP	5774	3823	10158	8349	7077	7486	397	59277	4162	915	11031	9568	7056	7376	5295	353189	23635	8013	11259	4068	11223	3428	9244	6446	10561	50515	23683	5923	54796	10161	57185	80723	7428	4082	5797	8945	3556	3162	51260	7049	3936	6535	23659	5176	440	7058	5523	2065	183
HERNANDEZ_ABERRANT_MITOSIS_BY_DOCETACEL_4NM_DN	7037	7296	2719	3091	6389	2770
HERNANDEZ_ABERRANT_MITOSIS_BY_DOCETACEL_4NM_UP	8349	10631	963	4982	94241	6446	100008586	4111	1026	23532	4094	2266	2669	4286	3131	7306	4907	7078	2690	4105	6490	375298	10125
HERNANDEZ_MITOTIC_ARREST_BY_DOCETAXEL_1_DN	22914	1017	51024	26271	7503	203068	115908	51514	2274	1163	6490	983	6591	54910	3484	9976	990	4121	1009	23266	1808	4094	56034	2745	2632	5923	2030	8364	11065	822	6383	840	5352	4054	5997	5156	10714
HERNANDEZ_MITOTIC_ARREST_BY_DOCETAXEL_1_UP	6869	6366	28984	378938	8349	7474	1612	2719	100125288	23532	9452	2170	4751	1993	7424	2014	4105	51186	100008586	25890	7078	6696	8908	1843	128077	6446	1081	8673	222611	4104	590	183	26022	1910	4982
HERNANDEZ_MITOTIC_ARREST_BY_DOCETAXEL_2_DN	5349	23413	10252	2591	1462	999	11223	6898	51162	2	6319	89801	4486	7049	3491	3689	7775	1958
HERNANDEZ_MITOTIC_ARREST_BY_DOCETAXEL_2_UP	7299	9173	9844	687	79143	19	4907	57504	5327	4501	9053	2118	915	6414	3159	100008586	1638	6443	4060	8334	3910	961	83638	9827	90550	3087	3936	23683	4257	7058	11098	7031	22822	7306	91947	4502	6273	10095	1762	2348	9452	8366	5347	440	8878	1435	284217	968	22914
HESS_TARGETS_OF_HOXA9_AND_MEIS1_DN	51393	5660	6036	2867	4023	7538	10938	140885	7163	219972	307	4069	7378	3398	50856	384	1843	25939	366	3055	4318	3006	64231	2357	1959	10461	1439	58503	7018	2921	7850	4170	677	5341	6556	6809	2869	3988	1462	719	6368	2268	4046	1515	1436	7107	10397	999	4286
HESS_TARGETS_OF_HOXA9_AND_MEIS1_UP	79727	8531	3205	5481	3416	6627	4925	7465	7158	4172	3384	56984	23212	57381	54984	1841	687	637	8888	9319	940	65010	4691	3156	56667	2171	3276	2944	8607	24146	2746	1050	4436	7866	10989	4602	29128	5150	586	1854	10856	4176	7023	9583	3066	692312	2805	10988	26227
HESSON_TUMOR_SUPPRESSOR_CLUSTER_3P21_3	51364	8692	2521	11186	11070	10641	11068	9254
HILLION_HMGA1_TARGETS	4342	6218	2690	1327	5023	84812	4257	2560	1938	6863	2830	5111	3326	9377	7077	2100	6647	58503	1910	7852	1072	6143	2569	7415	207	43	3667	1630	4852	7037	10327	4117	6869	3482	5682	3397	5694	2911	4613	567	4803	3362	4282	6538	3329	3265	2741	654364	9296
HILLION_HMGA1B_TARGETS	2915	4257	6774	301	381	921	1515	1347	4117	3984	6144	917	2042	308	2817	2920	2064	5692	5118	5682	3398	5368	6189	4613	2264	2569	5329	7415	292	515	2675	1329	6538	896	4803	2045	37	224	2944	5687	10327	1437	960	1191	3399	7077	1576	5757	1397
HINATA_NFKB_TARGETS_FIBROBLAST_UP	928	9446	6401	6374	8148	23232	9508	5879	4323	163	4792	4862	2067	9135	25816	6118	9788	9553	7403	8870	382	4790	5806	5054	390	54674	396	2246	5970	5601	7128	3553	902	1906	5393	4363	2247	2250	3569	5055	3068	6647	9242	891	1000	2113	1647	3576	2968
HINATA_NFKB_TARGETS_KERATINOCYTE_DN	5997	1612	9052	7739	23344	4680	9699	793	861	7057	5653	5064	1830	3373	6820	84525	23274	1846	7348	5493	5744	8796	5650
HINATA_NFKB_TARGETS_KERATINOCYTE_UP	6373	4792	3575	6647	3659	396	2335	3855	3576	6699	4312	3553	5918	928	5879	3383	6542	7422	7128	9446	5327	1437	5328	5970	1942	4881	4323	7185	5806	3557	3861	2067	7431	7127	6648	3858	1647	7124	1001	51704	6288	23710	25816	5601	3600	11082	10957	1026	650
HIRSCH_CELLULAR_TRANSFORMATION_SIGNATURE_DN	9338	11034	54951	54344	55256	1808	284119	5358	5763	5567	25842	8562	1756	6431	57205	7267	79763	5911	81619	80205	6271	9879	51593	9828	7042	25906	8601	24137	8572	6427	7169	1063	23623	26010	4628	9703	10492	10962	6925	29127	10974	10614	397	3927	483	6678	23313	127703	22943
HIRSCH_CELLULAR_TRANSFORMATION_SIGNATURE_UP	9181	54973	5033	4973	1390	2619	3430	9111	5836	54910	3556	6617	7357	1508	7422	2896	3726	5351	10544	55198	3669	10671	79792	9976	7444	6509	6675	664	84549	1514	8519	4314	6648	8934	11037	10184	64116	7076	10723	5328	4817	22905	1716	8767	6515	390	4907	8577	306
HO_LIVER_CANCER_VASCULAR_INVASION	1441	4968	57592	54734	81603	760	4108	6261	6875	26015	272	9690	5269
HOEBEKE_LYMPHOID_STEM_CELL_DN	11224	4118	23710	55076	22998	10217	3384	5366	4329	4692	26517	2274	5781	7184	23658	1421	481	63935	10365	51108	10656	55975	9167	1164	746	684	8801	2869	3075	8743	23764	30851	4300	1051	6472	23682	64116	1647	4082	847	10928	10628	5552	22980	2119	11163	7001	3386	9414
HOEBEKE_LYMPHOID_STEM_CELL_UP	6196	56339	7127	57419	51111	4205	23129	10409	3507	23117	8888	23175	55351	23526	26031	64759	22861	440026	23389	6518	3700	79870	4330	30817	19	728661	7175	9922	6304	9934	1793	9834	50618	695	54436	864	55818	5930	6904	23242	51466	23451	9208	6328	11165	23304	6894	51592	4666
HOEGERKORP_CD44_TARGETS_DIRECT_DN	6563	3141	2986	5064	324	5265	2049	4059	7799	8028	3804	6754	5357	3920
HOEGERKORP_CD44_TARGETS_DIRECT_UP	6792	5998	154	3569	213	6452	5340	462	27079	4300	84804	60312	5277	2651	5836	1890	817	3426	477	358	1432	6660	4681	6804	5145	4286
HOEGERKORP_CD44_TARGETS_TEMPORAL_DN	3350	2641	8503	7013	1944	4331	8013	2395	9712	5566	549	1420	4925	6622	345	4600	901	6570	8178	5051	5347	4069	4205	9897	9812
HOEGERKORP_CD44_TARGETS_TEMPORAL_UP	7503	11007	8559	4311	355	5409	5558	4791	10945	9686	4356	2853
HOELZEL_NF1_TARGETS_DN	8128	633	10156	23194	3488	79652	388969	9892	6304	56133	107	9315	23090	100124700	221044	56956	54550	144165	1523	8739	26524	4916	7503	83719	11167	6489	7025	55056	57144	627	8642	745	1943	55893	79822	55066	220108	938	85453	120114	83872	4345	2335	83643	93109	2977	53335	2917	9734
HOELZEL_NF1_TARGETS_UP	54463	355	139231	8204	26010	9262	23157	54477	9331	64506	1131	131096	84634	1184	100131897	2778	55916	1051	5174	6310	9834	85417	2845	6003	9653	2982	10149	84441	4673	9201	4922	5099	10611	134957	11031	2571	6335	10911	6273	7378	3082	55824	54103	56884	3084	64399	54959	54830	3507
HOFFMAN_CLOCK_TARGETS_DN	7293	4248	6286	624	9846	282618	7448	6352	1113	551
HOFFMAN_CLOCK_TARGETS_UP	84168	948	3725	301	7367	4282	7365	7366	4982	3204
HOFFMANN_IMMATURE_TO_MATURE_B_LYMPHOCYTE_DN	129080	22949	2584	11311	4602	23246	161882	3972	3280	5199	6813	95	64743	431707	6631	7371	215	948	10767	122618	7040	57171	8227	8318	5950	29802	3055	5076	1339	26472	2688	894	509	9444	3344	3990	4635	4734	5184	30851	5649	4201	10197	7392	4082	22918	481	2895
HOFFMANN_IMMATURE_TO_MATURE_B_LYMPHOCYTE_UP	5106	359845	5090	3717	8851	9965	399	55690	3117	2217	596	55303	632	53827	6117	10567	408	5460	348	23414	6775	399665	54414	955	4062	8418	25791	51560	1058	4758	78999	23316	4261	64231	1380	6402	1435	51338	5018	402	2571
HOFFMANN_LARGE_TO_SMALL_PRE_BII_LYMPHOCYTE_DN	390502	3055	25939	5619	6414	151525	3725	914	602	28526	81846	3497	9625	288	8789	2805	1285	6721	10927	11040	8870	3291	53916	977	1604	55861	1949	19	6722	5950	2592	5443	5664	26353	7318	7107	823	5639	9135	23195	2701	3425	57146	9757	88	51466	822	401612	5896
HOFFMANN_LARGE_TO_SMALL_PRE_BII_LYMPHOCYTE_UP	891	29781	10381	29127	3064	23468	4629	5933	10383	4751	10951	5702	8335	400	151648	6944	8318	983	91687	3833	675	9319	9833	55320	7153	2237	23397	27338	10926	1058	1786	64710	11004	5515	79960	6240	3014	3120	81	50804	8438	7272	5422	10403	10726	6643	6241	2934	95
HOFFMANN_PRE_BI_TO_LARGE_PRE_BII_LYMPHOCYTE_DN	1645	8835	1515	79071	4258	6915	4050	4864	5480	3543	6494	8029	7130	53827	8882	23195	596	653808	10397	2022	1829	55363	55303	388646	928	23243	6948	651746	26191	170463	79026	301	54414	7071	55861	3892	860	122786	274	7791	79971	54575	3433	10402	4062	1140	7067	2886	1791
HOFFMANN_PRE_BI_TO_LARGE_PRE_BII_LYMPHOCYTE_UP	140700	5298	9493	8651	4635	80128	784	317781	6301	11040	8543	84824	8324	3120	10990	30851	3002	399	2596	5786	7095	50804	102724652	10014	523	22944	114609	6237	5167
HOFFMANN_SMALL_PRE_BII_TO_IMMATURE_B_LYMPHOCYTE_DN	5649	57678	977	6597	84327	2674	991	3004	389493	3133	361	891	10717	2673	22949	6566	9609	5619	5897	51560	5896	6414	3575	2745	6721	2547	1788	2146	1033	3572	1947	255189	9757	4627	10875	6520	2212
HOFFMANN_SMALL_PRE_BII_TO_IMMATURE_B_LYMPHOCYTE_UP	1603	7462	3222	10507	3972	1992	5631	3280	4062	4208	5939	7514	10437	948	259307	3109	643	3383	23062	1269	6515	3117	931	9258	4689	2122	3145	10938	162239	8801	122618	5184	7423	23162	4656	3108	972	6494	345	10637	2314	10514	171389	9308	28903	4734	25864	55303	51477
HOFMANN_CELL_LYMPHOMA_DN	3008	3570	6872	8900	3454	7132	8809	8519	5366	5133	4085	9610	7507	5526	1537	729486	8738	997	5916	3805	7049	5592	8772	843	842	8379	5914	1616	8808	3590	6095	3821	24138	5598	5563	3265	6886	3595	4112	5926	3601
HOFMANN_CELL_LYMPHOMA_UP	8028	4609	3394	595	3606	663	5862	901	5927	8111	640	2313	7525	9367	6877	4690	1841	5966	1875	4193	1054	3441	3562	5925	10346	466	3609	6258	3554	10987	3597	3017	5088	7029	4605	5599	3977	3005	3576	7020	3596	4893	6908	5929	1019	6502	6884	5579	1163
HOFMANN_MYELODYSPLASTIC_SYNDROM_HIGH_RISK_DN	926	50846	10903	3454	5553	566	3131	8626	5727	51351	5294	5196	8445	6773	5562	2835	913	1178	5473	7380
HOFMANN_MYELODYSPLASTIC_SYNDROM_HIGH_RISK_UP	8462	8161	2002	1952	5335	5576	7189	5802	9203	4968
HOFMANN_MYELODYSPLASTIC_SYNDROM_LOW_RISK_DN	5460	7280	3308	7022	9518	11072	10103	9040	10963	9052	8294	5719	5714	7296	5717	7851	4103	10970	3265	826	595	3856	3609	8870	4102	10263	302	4105	10979
HOFMANN_MYELODYSPLASTIC_SYNDROM_LOW_RISK_UP	10716	4058	1785	5802	467	4487	1026	9203	10766	8161	3556	5778	5579	7695	861	4222	8788	7189	6362	2769	9940
HOFMANN_MYELODYSPLASTIC_SYNDROM_RISK_DN	4778	54661	399	51351	4818	8712	3937	6773	3454	5196	7380	5562	27236	5294	8626	8445	5511	6998	4332	10903	9940	10287	6387
HOFMANN_MYELODYSPLASTIC_SYNDROM_RISK_UP	8079	7103	5798	7851	4100	9518	10263	10979	9052	4105	3265	5717	8870	10043	10963	9611	9697	3727	595	4102	11072	7083	928
HOLLEMAN_ASPARAGINASE_RESISTANCE_ALL_DN	93487	24149	6637	5878	80306	6782	4082	10197	9587	901	3185	65264	55196	51009	9191	100272147	55013	382	10983	6613	8263	5478	9326	25898	29088	409
HOLLEMAN_ASPARAGINASE_RESISTANCE_ALL_UP	29997	8681	54855	5734	22888	57553	6122	26112	1039	6130	23333	2731	6891	114327	6188	6128	6135	261734	4916	613	91355	27335	2588
HOLLEMAN_ASPARAGINASE_RESISTANCE_B_ALL_DN	57826	9289	5878	409	382	93487	24149	8263	3728	901	4121	65264	2004	51009	54145
HOLLEMAN_ASPARAGINASE_RESISTANCE_B_ALL_UP	6320	3490	4916	6135	6125	51386	6188	10399	3020	6128	23521	6122	2625	8664	1937	54855	6124	1933	6193	29997	26112	2091	6175	6130	7171	79888	27335	613
HOLLEMAN_DAUNORUBICIN_ALL_DN	54556	123803	8036	26205	80306	79144	7469	5094
HOLLEMAN_DAUNORUBICIN_ALL_UP	1844	1108	3386	10651	8890	6556	3783
HOLLEMAN_DAUNORUBICIN_B_ALL_DN	10664	5094	51691	54556	387	79144	123803	10106	26205	8036	80306	5926
HOLLEMAN_DAUNORUBICIN_B_ALL_UP	476	23367	5101	53942	1108	7056	1958	8890	11140	3783
HOLLEMAN_PREDNISOLONE_RESISTANCE_ALL_DN	762	2040	10109	6556	3812	4145	4146	5429	9780	1612	8530
HOLLEMAN_PREDNISOLONE_RESISTANCE_ALL_UP	6613	6877	6598	123803	4116	10440	8739	166	11100	55611	5093	8263	24149	10236	5253	80306	11338	23240	1399	84271
HOLLEMAN_PREDNISOLONE_RESISTANCE_B_ALL_DN	4146	645	10161	53942	23764	2040	762	5819	969	2597	6515	9752
HOLLEMAN_PREDNISOLONE_RESISTANCE_B_ALL_UP	84271	79034	10236	8559	123803	51322	1431	55611	55585	8263	3068	10664	23240	11100	6613	5093	84722	6598	80306	57215	166	8099
HOLLEMAN_VINCRISTINE_RESISTANCE_ALL_DN	6147	960	6206	10235	79005	3192	6210	6229	51690	6134	6136	7431	6187	4831	9168	3146	6160	6181	26173	23400
HOLLEMAN_VINCRISTINE_RESISTANCE_ALL_UP	79693	3838	54434	64764	9825	147179	23761	22902	23030	11156	81606	80183	8805	57473	5937	2799	171586	2057	4084	2280	9743	813	5495	863	3780	1825	6924
HOLLEMAN_VINCRISTINE_RESISTANCE_B_ALL_DN	6136	4831	6284	6205	6206	960	3192	1032	23400	9168	7431	9124	6181	27258	79005	6210
HOLLEMAN_VINCRISTINE_RESISTANCE_B_ALL_UP	5937	66036	64919	23198	80183	64764	4084	1400	8805	79693	23158	3780	22823	171586	10127	11083	1948	6924	22902	22903	23761	813	81606	5411	6664	9825	57473	6455	1825	9411	4772	9883	3117	55344	79145	57343	23030	5495	10732
HOLLERN_ADENOMYOEPITHELIAL_BREAST_TUMOR	59	3671	5176	7136	1264	10398	4638	7145	4208	5649	347	5549	2550	116238	285527	3488	56658
HOLLERN_EMT_BREAST_TUMOR_DN	6272	54894	93517	341	7069	4057	202915	147700	79815	54964	55605	79961	57111	149466	5349	79977	10809	2886	23286	8711	132014	55620	26298	5652	10653	85415	1365	634	3775	8495	1829	780	7022	245973	200010	2001	54566	641371	286676	147798	1525	4902	29841	6712	84283	90060	79983	548596	81607
HOLLERN_EMT_BREAST_TUMOR_UP	1073	9270	58533	10484	91754	316	4147	5908	56957	51100	5255	322	7185	56853	1134	2027	3002	5817	57190	23275	53838	65977	1796	23187	7048	122953	11328	64175	11010	83742	7106	10550	124460	1012	1759	3678	51450	50856	3142	3087	375387	7454	6688	1436	8905	23129	54587	25960	9262
HOLLERN_MICROACINAR_BREAST_TUMOR_DN	9536	26872	7127	347733	100131755	3248	81029	11096	3371	55332	11346	5802	57007	6480	6566
HOLLERN_MICROACINAR_BREAST_TUMOR_UP	10788	10891	9455	481	54682	84532	79885	8528	51733	57613	3980	79370	449520	9075	54847	10058	1124	352999	765	7103	10924	10901	1318	3133	148808	283349	118788	6545	389816	51635	10020	27075	2705	168620	22853	10157	593	7164	3164	1362	83988	54997	5909	57535	148327	25803
HOLLERN_PAPILLARY_BREAST_TUMOR	11061	3248	1056	100131755	3240	9823	220	29015	143662	3880	51196	7368	81029	171177	23493	1446	441478	84302	8424
HOLLERN_SOLID_NODULAR_BREAST_TUMOR_DN	441631	160851	91526	84230	79805	57146	56999	55103	27303	24145	23087	10630	8974	8519	8460	7850	7291	6678	6261	5802	5168	4811	3487	3383	3037	2737	2697	1280	650	358
HOLLERN_SOLID_NODULAR_BREAST_TUMOR_UP	256764	84952	83692	79983	23555	10158	9175	8543	4058	3706	117
HOLLERN_SQUAMOUS_BREAST_TUMOR	2697	10381	2171	1503	1545	3399	1428	23626	10451	4118	85407	9314	9603	8522	8626	147183	147495	5272	3985	3885	23581	655	51228	5017	5055	9982	55799	29943	1672	254950	51807	50805	144501	7475	1475	51702	140807	53836	3886	126638	440021	170680	55507	254910	85290	30814	1413	84552	131
HOLLMANN_APOPTOSIS_VIA_CD40_DN	22921	1027	3126	6944	23475	4285	6166	7205	4600	51444	65265	387032	23078	8334	8546	4521	8531	11142	3217	10384	8801	25900	5698	8540	7441	6039	1666	27300	64108	5723	10923	100129361	64359	7748	253782	4615	56672	6925	9734	7678	7535	655	3538	965	8343	7088	304	7570	10472
HOLLMANN_APOPTOSIS_VIA_CD40_UP	10396	5533	7846	9448	10970	10776	5218	2778	2760	4033	3932	6305	1390	5908	8653	5788	26228	10980	10212	640	9318	5880	4267	5578	56851	4052	9736	1854	2339	26191	51056	3688	5098	1112	4208	8284	4232	7280	9258	6390	55658	2175	6008	9612	8914	3146	10146	7520	1212
HONMA_DOCETAXEL_RESISTANCE	201562	353	3309	2537	81037	1499	1072	56005	51434	6169	26472	5250	10376	8655	10399	8087	6185	63875	2950	203068	23452	6281	7745	51569	514	10459	4722	1350	2597	2023	58472	4599	811	64968	9141
HONRADO_BREAST_CANCER_BRCA1_VS_BRCA2	596	2069	7153	3429	5241	595	890	332	4193	898	891	3856	7431	6502	1956	10111
HOOI_ST7_TARGETS_DN	5210	901	90993	11037	283	54503	11067	64332	51760	4837	79937	7852	65267	83857	23363	9241	1767	2049	3708	54799	6947	145741	2181	80018	7941	101241892	3791	284992	3488	80055	25805	145407	56924	4322	57730	80312	4162	5163	79684	10397	288	4102	163486	4013	100507217	5251	2335	54855	1277
HOOI_ST7_TARGETS_UP	11001	10815	57211	112806053	23008	3399	222236	64432	2250	3575	32	2273	10910	3600	23389	9020	978	1009	57464	285704	306	4232	467	1183	55196	23092	159371	7039	221908	11174	5054	9235	6857	8976	84333	79627	1953	53836	6907	79750	9404	9512	11063	440	55971	5420	222229	116362	90317
HOQUE_METHYLATED_IN_CANCER	1044	894	6422	23705	3605	6638	1389	5079	2810	5860	1029	8651	1815	1910	10873	4255	2950	999	2170	2188	3090	2670	2099	7020	1012	347	2689	864	2272	5915	23544	11186	1045	3202	7291	4292	324	3344	7077	650	672	5743	140628	5947	1030	2626	7490	341	6424
HORIUCHI_WTAP_TARGETS_DN	663	55154	54478	94239	11017	51194	10273	57082	1445	7083	1164	1737	382	2316	6815	292	3320	151011	83540	56938	1525	84640	892	6309	57198	5756	3454	821	1058	23731	51567	22943	4001	136319	23333	51805	57405	25814	79065	58538	22974	7852	1933	64216	6130	64222	983	11339	55161
HORIUCHI_WTAP_TARGETS_UP	154091	23037	83464	5565	9583	9284	56681	85301	6876	10626	170692	84707	56892	1282	7412	94240	3433	117583	10553	169792	9572	406938	1777	27074	58191	100101467	91543	25966	10628	55227	64778	152559	65009	23351	23184	8804	8493	8542	6385	79027	9975	2673	81035	7128	9180	55031	8745	6374	64135
HORTON_SREBF_TARGETS	65985	7108	2224	6713	79071	55902	51109	2194	10654	134429	230	4199	3422	1595	2222	51478	31	6309	3949	3638	3157	255738	47	4047
HOSHIDA_LIVER_CANCER_LATE_RECURRENCE_DN	2742	84253	10400	7392	8834	839	10444	5307	11338	513	9097	3642	5575	210	8544	5569	2549	7068	9816	3931	6817	148	23498	6744	23640	4086	4184	320	4311	6309	5833	11005	5375	1138	10912	7016	10202	5498	1500	23316	53	26227	23169	5691	978	1602	5167	3010	9925
HOSHIDA_LIVER_CANCER_LATE_RECURRENCE_UP	546	4818	1551	3066	1012	10144	26136	10487	114876	915	4436	972	1513	2564	10609	2877	6925	3304	6558	4803	8933	2487	7319	1825	5698	962	56265	313	4060	54476	1366	28984	4323	6772	3912	6546	5452	5111	10875	4297	7128	9019	9071	22913	3960	301	11214	5500	999
HOSHIDA_LIVER_CANCER_SUBCLASS_S1	1606	171017	3831	1278	3965	9088	10875	5708	2995	5480	3514	10714	7070	1663	6503	8826	4236	165	5329	1009	1175	6717	1306	4015	23646	2669	7277	5355	8870	8682	4054	10095	7077	688	8543	64319	26206	9322	3111	101	10437	3689	10099	4921	963	2275	894	4074	226
HOSHIDA_LIVER_CANCER_SUBCLASS_S2	1434	25814	6193	5597	9774	3156	22794	3093	7175	2091	23076	6230	4059	7267	10935	3482	2065	2969	23512	5178	1021	1974	1362	6223	5867	6160	5825	9931	191	2976	120	6599	5518	3192	1196	8729	6530	8031	2909	8886	5256	9777	472	6594	1975	7181	23469	1653	2494
HOSHIDA_LIVER_CANCER_SUBCLASS_S3	4311	189	7263	6542	1610	6578	10993	23169	26999	7049	57804	83758	720	9513	570	7111	710	8659	3697	2013	35	5805	1593	5919	4782	9060	513	6590	2147	4638	1066	36	127	432	2705	1356	760	219	1428	1329	635	5860	229	2180	3158	1819	5105	2052	410
HOSHIDA_LIVER_CANCER_SURVIVAL_DN	725	3026	1371	7507	79731	3336	3612	9252	128	2868	5446	2642	735	10026	3642	29937	116496	2073	5442	3990	26469	3155	23498	9013	417	2705	1555	9097	10965	10327	29887	6721	1528	367	22839	6018	667	23316	27163	5982	5691	5105	5502	6309	2915	7739	3479	7276	211
HOSHIDA_LIVER_CANCER_SURVIVAL_UP	5593	5420	120	8826	162	1359	4017	8870	5271	10523	10362	2326	4316	2877	10097	2200	1501	6925	4922	3983	5055	6558	2488	165	2043	6456	51406	23397	10188	6035	3489	6672	1847	496	1601	2629	596	9734	9170	1950	7852	7456	5698	4843	1307	9852	9819	10437	3680
HOUSTIS_ROS	9588	1356	2495	7295	1545	7001	10549	10935	57466	5052	7498	3263	2880	51022	3162	7296	3240	6385	25828	2512	4501	2879	2878	2876	2730	6649	10587	2936	3163	2877	6647	4489	2745	10628	847	6648
HOWLIN_CITED1_TARGETS_1_DN	3716	1009	10487	161291	53339	90806	444	231	57586	64859	64398	6309	2037	1410	7037	6675	7057	2581	3091	9975	23600	53840	477	80310	55275	57515	51560	55327	10635	10205	29957	9635	171483	9604	3620	51278	22
HOWLIN_CITED1_TARGETS_1_UP	4849	4291	3891	100131211	79153	3799	10181	7123	925	7026	3570	2719	3034	115509	83543	3775	1803	378938	26137	93979	55273	6622	79646	3716	7850	51386	55196	64333	7503	23468	1656	4155	23543	25939	3106
HOWLIN_CITED1_TARGETS_2_DN	112464	2940	91851	84102	26227	9341	10205	23600	8614	637	85363	6653	669	2581	120224	53840	2266
HOWLIN_CITED1_TARGETS_2_UP	6885	378938	114907	2634	6597	4602	8826	6993	10561	4774	7350	6445	51110	81930	7503	5987	6698	55196
HOWLIN_PUBERTAL_MAMMARY_GLAND	5297	4783	1312	8685	6280	6424	3428	6611	6355	7850	4435	3858	337966	5156	80774	51806	285440	6036	5728	5105	4046	3422	7291	4888	2059	83861	316	3290	3075	7779	84824	5179	157695	8434	54518	2277	80781	3169	3034	2123	5764	6368	8842	2060	1628	9027	3625	4883	5068
HSIAO_HOUSEKEEPING_GENES	4666	1476	7009	6124	1120	5859	6137	1499	5720	3945	10971	6202	8824	9296	9612	7381	1337	6160	11331	60	5478	1974	6944	805	3015	6647	916	1153	328	824	518	11224	6741	3185	8878	10209	4729	6158	5080	6185	3735	3065	7458	3151	6171	1345	1727	5355	8655
HSIAO_LIVER_SPECIFIC_GENES	1066	718	9971	22949	22928	10468	130	3698	2954	731	2052	7363	433	445	3083	727	125	3075	8738	2328	1652	7366	5045	84099	8431	6906	462	2184	3176	4258	344	3700	38	6296	2220	5096	735	3920	8309	10135	3818	732	51599	189	866	10877	3158	3263	716
HU_ANGIOGENESIS_DN	6647	10480	3015	9452	2821	4190	5362	9550	27288	539	6418	2770	3181	9218	1164	9361	5217	4175	56950	2928	5689	310	2639	1615	6119	8833	23244	94239	8099	1665	10473	5440	4712	8073	7764	3150	2958
HU_ANGIOGENESIS_UP	3691	817	3931	5295	23338	8774	10512	1294	5625	6812	7057	26037	1211	4900	2353	23752	51068	10273	23072	2184	390
HU_GENOTOXIC_DAMAGE_24HR	4736	9531	7280	8140	3301	3149	3376	29766	1013	3002	3727	1978	780	55272	9709	641638	9898	8815	647979	51398	6122	468	5272	834	55509	64859	3014	9636	924	10797	1938	5832	84316	6509	9878	10289
HU_GENOTOXIC_DAMAGE_4HR	23154	22919	3695	81620	3150	1164	9055	7077	23381	5001	3835	991	10797	143684	3455	6790	4751	723790	83549	3838	995	3727	1894	54443	8454	7589	10906	7134	3105	211	9232	10492	149951	6941	699	3014
HU_GENOTOXIN_ACTION_DIRECT_VS_INDIRECT_24HR	5757	221092	10049	51668	92140	65124	509	26277	10013	10492	7324	3133	8335	10539	116150	7203	4691	7936	90993	4485	83719	2944	2014	8784	55974	6801	64342	57409	4682	10953	10922	91544	7803	8539	3619	3851	5925	5683	3726	51493	11313	4869	55824	23149	9908	328	7153	60626	3652
HU_GENOTOXIN_ACTION_DIRECT_VS_INDIRECT_4HR	4792	1196	8829	7450	4117	4034	6935	4016	23760	23635	4841	3759	6656	29058	10051	10450	23545	7316	6591	60	3384	381	3004	10449	571	56912	1755	51554	644096	57035	6506	3845	5213	4170	7376	940	1856	127833
HUANG_DASATINIB_RESISTANCE_DN	2013	10559	57580	21	10927	155400	5412	10166	56882	1955	27250	1128	1534	6506	51340	51747	23329	8470	23007	2181	51015	83451	56994	7163	7031	58513	1201	801	57669	10730	283987	10206	148327	92482	57535	949	123099	10809	10140	4137	9687	317649	51108	1365	5332	10591	3382	771	79611
HUANG_DASATINIB_SENSITIVITY_UP	4651	2152	5236	7045	5698	30011	301	1806	54101	143903	84441	3628	831	5621	2635	7378	64208	5696	55742	7791	26064	3437	11118	10602	2048	1969	4478	5099	11221	7035	118429	115207	6591	55700	219285	9655	6764	3428	7048	1289	3601	9411	858	55214	9180	284119	2131	56034	8644
HUANG_FOXA2_TARGETS_DN	412	1305	493	3887	2920	4017	11226	3953	5327	7052	6696	23635	10634	55240	634	8309	7045	8796	3821	1508	6480	9022	4091	960	5627	3371	8406	1291	1082	3691	3426	5329	1026	6678	1001	1397	3489	6275
HUANG_FOXA2_TARGETS_UP	27012	29968	3248	7128	27324	4133	5997	1961	727	10186	80067	2335	57007	6674	2752	1368	5079	59338	10468	5971	23764	347733	79094	27185	2149	79745	5106	8850	182	79772	7091	440	9572	65243	7980	3084	868	23657	3141	93664	5167	9456	27074	72	8835	23545	11030
HUANG_GATA2_TARGETS_DN	1870	1635	4905	23420	25849	27250	4005	91828	2982	6790	6515	51251	9411	6504	5198	2532	10335	2107	51194	51604	10402	22822	6472	8664	161882	5155	27040	2637	10797	7037	10509	10447	2624	81624	23076	5326	10661	5420	79073	51026	64978	1191	25902	6867	1503	2273	10534	440	79094
HUANG_GATA2_TARGETS_UP	79630	83641	6303	57016	93082	391	26253	51744	3603	8992	10552	2647	123	80024	9555	241	11010	1027	56172	4542	23682	2212	9760	26037	8519	9114	23585	567	90634	83442	79626	344405	9404	3956	11031	9687	9840	2992	29909	1176	55851	64781	3240	6891	5080	4258	79153	302	5698
HUI_MAPK14_TARGETS_UP	106821730	3695	3727	1647	2273	5621	10912	127495	9963	1850	3725	91975	6422	51665	9402	26047	5608	114900	9636	93035
HUMMEL_BURKITTS_LYMPHOMA_DN	9938	1396	602	960	6774	958	8837	6282	1512	8878	54103	597	4792	29969	23048
HUMMEL_BURKITTS_LYMPHOMA_UP	27065	7015	347733	58155	6597	55213	8936	79783	256987	655	6664	23635	4678	7345	3033	7280	6929	55508	7441	3399	51176	1434	7846	220988	79621	5577	7915	27004	11178	10301	9556	282997	23108	323	10186	7029	4311	28984	6950	80206	5983	60468	56980
HUMMERICH_BENIGN_SKIN_TUMOR_DN	213	3488	23654	4619	4299	29895	51294	4620	1158	7140	4622	7136	4626	89	487	1675	1339	7125	6274
HUMMERICH_BENIGN_SKIN_TUMOR_UP	2171	6700	3860	7755	79850	284366	29102	9446	3868	29761	391	6280	7053	6279	6590	2938	3053
HUMMERICH_MALIGNANT_SKIN_TUMOR_DN	83982	1339	4620	1675	7125	51282	51375	84666	1158	761	7136	10850	29895	51294	7140	213	23654	4299	4626	487
HUMMERICH_MALIGNANT_SKIN_TUMOR_UP	3868	4057	6280	3040	6590	23406	6279	6700	1278	1893	79927	349633	2938	391	9446	3860	80781	595
HUMMERICH_SKIN_CANCER_PROGRESSION_DN	10457	1384	1632	7136	4069	7337	29895	7319	718	1892	2027	51703	1891	2139	1281	1829	5156	3032	2548	3956	4054	509	2678	11072	3590	3240	84274	2235	1947	7125	5265	83871	3611	1292	4089	8828	5296	994	4608	710	1674	51295	7140	6195	165	649	4239	27295	51451
HUMMERICH_SKIN_CANCER_PROGRESSION_UP	8082	7412	1290	5997	3162	1294	1535	7132	56265	2642	29108	3557	6774	4323	51228	4501	5340	2562	1382	4322	9046	10410	1026	3120	4282	1509	1992	5589	64065	3566	3934	101	642	3309	841	834	4318	3963	6277	389	4609	1277	4086	4616	6648	899	6289	51330	9039
HUNSBERGER_EXERCISE_REGULATED_GENES	5605	2569	4953	2571	3603	6853	9500	28964	22859	1959	4240	1440	1958	5105	6529	4852	3939	9283	7425	1848	4915	5584	5594	2885	4902	23705	1961	2002	7857	4885	7320
HUPER_BREAST_BASAL_VS_LUMINAL_DN	2525	25825	5696	3875	214	2202	3486	2571	1364	64856	290	11096	9235	79006	8842	23576	7851	9052	55930	3934	3106	4016	7026	3866	3880	3418	2517	3491	7357	3856	4646	3135	5653	3487	1474	2026	638	7869	1366	2568	5698	7127	3887	3892	8190	3159	6907	10406	1266
HUPER_BREAST_BASAL_VS_LUMINAL_UP	1825	5744	2171	667	182	6279	51458	10630	771	5317	6382	9635	3552	9536	5266	3853	2697	3713	1828	3963	5270	6278	9547	3655	27065	8076	6698	10397	3553	6273	8626	1645	9119	55214	2810	25800	6590	9638	1475	2709	6280	4319	6286	23650	2877	6699	5803	347902	3868
HUTTMANN_B_CLL_POOR_SURVIVAL_DN	102	8204	57205	28755	26137	9712	834	8871	3070	22837	10000	27299	2530	4603	5747	9788	104	1608	9655	9497	54816	8434	55840	4208	7163	55084	6504	10818	26047	9747	11086	481	4249	5324	60468	8875	22800	79667	55024	490	1960	55205	132	79828	55857	6932	10734	23137	11010
HUTTMANN_B_CLL_POOR_SURVIVAL_UP	9905	1380	1026	1756	3104	4688	23366	165	7108	11140	7771	301	4967	3538	11253	23321	11123	7525	4926	3992	9912	9590	2896	6284	1613	55556	3135	10534	7791	27090	8379	23163	91304	11006	150759	2760	3321	527	51343	23523	489	7832	11054	396	27303	4650	5337	28461	7071
HWANG_PROSTATE_CANCER_MARKERS	85004	5245	7430	4282	3837	2289	5728	10516	5230	7295	3958	10551	3611	1191	7473	4582	89780	3956	11315	8991	5901	3310	811	10397	5292	2316	563	1499
ICHIBA_GRAFT_VERSUS_HOST_DISEASE_35D_DN	5618	2168	3977	2538	54898	54884	2944	7071	3514	8876	114571	5649	3240	23014	552	23491	115	659	1555	5077	9898	23632	55388	1990	11185	1579	51179	9420	65117	4289	26015	60528	9572	155	83759	7423	6506	10365	2619	128869	1510	5174	4942	839	2180	1582	3990	3122	5507
ICHIBA_GRAFT_VERSUS_HOST_DISEASE_35D_UP	4057	5935	6237	28638	12	834	2896	963	6772	51246	1534	8153	3689	1230	64094	929	924	199	23646	10445	6282	54518	10537	5347	1192	4069	332	7412	345611	4321	7106	27159	122618	51338	9937	9168	972	8842	1536	2357	2209	2634	22955	2920	6590	5005	3117	10990	29934
ICHIBA_GRAFT_VERSUS_HOST_DISEASE_D7_DN	3990	389812	988	83549	1555	79071	2538	3294	30	5313	51084	1733	866	6146	1990	54898	4199	284541	5618	9060	212	25830	9883	733	55502	1468	10880	1579	2690	3977	64359	3158	10861	55702	6309	58531	114879	11340	8842	55714	8608	5649	3045	3494	22859	9027
ICHIBA_GRAFT_VERSUS_HOST_DISEASE_D7_UP	113174	51156	8685	4283	3120	5696	3428	3429	3705	29887	922	4062	9516	26750	10068	7498	5770	5721	5720	3659	6368	6036	65265	3557	597	10211	6772	25939	51316	7305	10544	10142	713	3627	7453	3937	285203	3108	7412	2634	4792	1535	4489	6556	3123	6891	55303	3383	388646
IGARASHI_ATF4_TARGETS_DN	8644	8864	1829	10529	5562	5819	28962	3988	11252	4001	10000	4664	55841	160335	29968	9886	54492	23259	287	3836	94081	6347	55745	3790	6646	283267	55500	6509	6653	2060	3304	440	4680	2444	23097	10787	3303	1645	1644	22906	9314	9804	166929	586	9871	8140	468	6197	4591
IGARASHI_ATF4_TARGETS_UP	54704	51666	55846	119559	9299
IGLESIAS_E2F_TARGETS_DN	5646	3006	3700	5068	1755	84258	3479	277	842	23530	4489	4014	4501	1056	5967	27232
IGLESIAS_E2F_TARGETS_UP	23191	1195	1634	33	23452	2782	291	963	3301	5947	2012	5111	115361	6760	7280	6277	4000	761	27020	1292	1510	4069	8726	3181	80781	55076	1282	3487	1290	3688	203068	6678	713	51466	7305	1036	714	4060	998	22795	1278	1293	1522	10563	5311	830	4066	212	302
IIZUKA_LIVER_CANCER_EARLY_RECURRENCE	10521	7431	7128	894	6446	4208	3122	7805	5966	5156	10346
IIZUKA_LIVER_CANCER_PROGRESSION_G1_G2_DN	7716	2803	6421	23198	23405	11273	5479	60	16	7165	23394	488	908	6477	9813	6184	2224	3613	1981	6670	26003	29978	7644	9819	55660
IIZUKA_LIVER_CANCER_PROGRESSION_G1_G2_UP	201229	6772	4939	3761	5720	3298	23710	10906	3764	124	9246	10611
IIZUKA_LIVER_CANCER_PROGRESSION_G2_G3_DN	1535	5538	11176	3965	11040	9802	7040	6284	6692
IIZUKA_LIVER_CANCER_PROGRESSION_G2_G3_UP	9693	5494	6414	10389	10979	341	3033	570	10857	2180	1112	2822	11014	23291	5919	9588	348158	5046	10440	6382	10959	6392	22837	6352	5053	664	1361
IIZUKA_LIVER_CANCER_PROGRESSION_L0_L1_DN	387	6748	6223	3134	3115	10109	81542	1471	5360	23479	1535	5547	3735	3105	706	7419	1327
IIZUKA_LIVER_CANCER_PROGRESSION_L0_L1_UP	9413	347733	727851	26469	9753	26152	54039	7555	7844	6273	2335	1756	7542	64795	6820
IIZUKA_LIVER_CANCER_PROGRESSION_L1_G1_DN	6905	6628	10589	529	10645	23705	3608	7353	7844	2802
IIZUKA_LIVER_CANCER_PROGRESSION_L1_G1_UP	3487	665	267	5547	4094	4493	387263	4494	2353	51552	5004	4496	10979	715	3486	4504	1317	3398	22849	178
IKEDA_MIR1_TARGETS_DN	27347	9788	1977	1182	3329	54715
IKEDA_MIR1_TARGETS_UP	10492	11235	3190	161742	57584	7328	57561	627	10769	678	51704	51232	4691	22862	1266	8324	1654	64786	5376	8301	1875	10971	11231	23522	1213	27236	10236	523	10725	7534	7095	64778	1948	3479	1906	81611	372	1390	23451	60682	54665	10370	8674	64506	2729	90	23603	5567	182
IKEDA_MIR133_TARGETS_DN	5396	22903	4208	9821	5506	444
IKEDA_MIR133_TARGETS_UP	10971	8672	81537	10049	1994	84669	10725	6642	3091	23253	10096	4659	10092	444	9962	64641	23637	10082	1654	22908	5789	2773	10513	3516	5800	10186	5515	998	23760	1540	7975	6533	9653	10397	10952	57826	65059	1488	9794	4627	23054	10142	114793	27316
IKEDA_MIR30_TARGETS_DN	27347	80205	81706	22849	57575	10018	9910	121601	11236	23314	23390	3482	53354	2697	2104	1012	3329	54715	23284	25943	23327	488	100526694	50805
IKEDA_MIR30_TARGETS_UP	9213	4734	3845	378	596	132864	51742	90	8678	57826	50807	65059	64778	6615	87	4659	4082	23284	4857	10672	1021	5921	10905	3725	57157	9736	11235	4094	7534	627	831	57472	9448	154807	9879	2775	27327	10659	80315	8500	55144	53944	23635	2965	55818	5332	144402	6453	9459
IM_SREBF1A_TARGETS	475	147991	9706	32	6720
INAMURA_LUNG_CANCER_SCC_DN	104	4170	10351	177	136853	7450	11095	5239	857	9749	51285	7026	57188
INAMURA_LUNG_CANCER_SCC_SUBTYPES_UP	64769	54681	1719	5036	961	53981	1431	9692	5033	10285	23063	11113	219988	90550
INAMURA_LUNG_CANCER_SCC_UP	22974	113130	5818	3861	143471	1830	6513	2810	1825	85465	7153	55644	3852
INGA_TP53_TARGETS	4193	2810	581	8795	2353	5111	7057	900	356	5366	27113	3486	27244	8870	1026	1647
INGRAM_SHH_TARGETS_DN	9694	10234	10549	7846	2768	51466	1616	7297	6368	6382	25805	898	5979	9315	1277	858	6423	124404	6678	8639	43	388969	1191	23052	7045	6590	4311	10733	2824	2069	11140	2621	116541	6507	55332	5239	6422	7862	84466	3695	54769	10916	10203	3557	5453	51673	133418	51129	2745
INGRAM_SHH_TARGETS_UP	4214	2237	8852	427	3490	2052	462	3487	2326	80218	117581	4062	10723	120	2297	10098	51465	5360	11259	54741	1490	11228	5179	7010	3164	28969	4811	55281	7056	9848	2954	9241	4958	627	5443	64094	283349	55508	4942	6414	2239	2888	8613	129607	10252	10606	6910	2324	4780
IRITANI_MAD1_TARGETS_DN	54663	5424	9361	4869	4736	6141	2091	5464	790	9086	79077	29086	328	6137	983	6566	5917	51692	60674	5887	7384	6136	10514	1937	28973	708	3188	92675	57678	654364	445	3313	8884	191	1938	3843	6125	2821	23062	6146	84326	79733	4175	6723	3921	1854
IRITANI_MAD1_TARGETS_UP	4050	3290	5295	1968	27161	56995	4084	4613	85477	56886	29015	1359	51647
ISHIDA_E2F_TARGETS	83879	5925	7153	891	7083	6241	1031	3149	898	3838	1017	151648	5557	9212	55723	5983	699	890	2146	3930	11004	6117	54443	983	23397	9133	10592	1854	3925	51203	7884	81620	79733	29089	79077	10926	3978	991	728113	4176	5111	2237	9055	9319	6240	4288	9232	1763	4172
ISHIDA_TARGETS_OF_SYT_SSX_FUSIONS	1649	581	9518	26471	10525	2683
ISHIKAWA_STING_SIGNALING	3659	103	3456	6352	3660	3439	10379	3445	3664	3665
ISSAEVA_MLL2_TARGETS	928	1299	9414	5493	6622	22943	2934	23768	3897	5099	23526	4739	728113	214	653	11167	10149	8988	2273	4907	23650	4938	4222	22898	7869	5328	100505385	9734	9121	79026	28232	728	23705	112464	7448	3872	9289	10855	1852	3914	1396	3606	4017	5521	6983	2170	8407	3489	2
ITO_PTTG1_TARGETS_DN	392	396	6237	5708	3678	6624	391	9232	1973
ITO_PTTG1_TARGETS_UP	2729	214	9547	813	10457	6515	54578	8644	27122	7057	6767	3234
IVANOV_MUTATED_IN_COLON_CANCER	9611	55201	7917	1500	54894	9678	4437	3161	8087	54845	26046	4082	567
IVANOVA_HEMATOPOIESIS_EARLY_PROGENITOR	23405	30834	84456	23107	53347	81691	5238	56252	947	83734	7873	55823	130535	4172	6618	9760	151827	151393	54942	6617	256126	4691	57103	197320	1019	11333	25928	64216	200734	6832	55536	64798	400745	79664	23332	83658	163087	134430	9110	110117498	347734	6730	203547	51611	7434	11022	5203	92949	167227
IVANOVA_HEMATOPOIESIS_INTERMEDIATE_PROGENITOR	29083	10613	57412	10073	347734	23059	2584	55326	85477	4190	51074	84942	226	80006	25934	9238	57647	6745	64432	81875	147949	6251	60488	6184	643866	84706	80343	83937	51123	157285	130733	1933	840	64759	1622	10282	5684	6746	60559	23220	119559	5859	27042	10623	5223	282991	92170	131474	10244
IVANOVA_HEMATOPOIESIS_LATE_PROGENITOR	10959	374868	26292	55454	1130	84164	9650	55266	339745	54948	407008	150468	2817	11031	5000	5341	4171	2745	5700	9874	340348	994	2023	6307	11219	8455	6402	26578	7818	92105	114625	25913	23062	211	8540	2539	6241	8539	891	10978	28984	27020	50807	6120	6560	10981	23165	255809	54536
IVANOVA_HEMATOPOIESIS_MATURE_CELL	29761	890	375341	2957	3029	23284	55363	7029	8869	1990	8533	4360	55532	54676	5937	5291	51009	92521	161	53838	80232	10396	84641	54	1647	64854	23608	81614	160851	55593	716	148534	56648	3689	26262	6710	202018	115201	3684	8301	4084	7112	56261	2358	25819	64224	23023	9738	64600
IVANOVA_HEMATOPOIESIS_STEM_CELL	7475	6363	10499	9900	51361	2099	2117	92312	94160	3680	85463	25830	6654	10788	1571	3373	3675	28981	54873	80760	27075	51101	27179	164127	4784	6854	26207	114088	2012	6595	4929	4092	9962	5592	374407	2794	285231	55870	80059	84552	54538	9547	390816	10018	2846	3763	54910	79411	64283
IVANOVA_HEMATOPOIESIS_STEM_CELL_AND_PROGENITOR	7570	65084	10608	2287	7423	373156	112495	9498	54149	27250	10908	55290	22982	860	11055	6611	5768	9202	728215	2475	1025	25837	60370	54733	5243	79570	55526	1833	25970	91404	57178	55615	25	55340	429	54893	541565	79745	51602	55622	3002	79022	285315	403	79101	374986	9635	85364	2697
IVANOVA_HEMATOPOIESIS_STEM_CELL_LONG_TERM	163351	639	4836	11346	26040	9079	353238	1948	7421	3131	139735	56899	23201	3280	353500	6698	3714	6310	84081	729438	7455	23269	4886	2166	79739	2037	342574	5803	79656	23466	51559	128077	114823	285368	27145	5097	9435	92483	7703	112464	9965	9603	23492	10665	23767	10850	117581	10139	283149
IVANOVA_HEMATOPOIESIS_STEM_CELL_SHORT_TERM	2186	324	8479	9782	5638	222967	10198	5317	55614	5136	9774	375759	5578	23054	201299	159963	54928	26054	10103	1791	55914	127733
IVANOVSKA_MIR106B_TARGETS	26234	1026	10922	283554	127262	55577	5594	79056	26523	79901	56963	195828	57403	150094	4598	81831	6815	5311	595	9372	1073	79443	57088	57552	11334	29916	7071	11215	8323	27242	23608	55654	7107	79850	5569	2800	55071	30061	9575	55054	7126	55664	2005	8226	9927	9191	51474	65981	79745
IWANAGA_CARCINOGENESIS_BY_KRAS_DN	51028	341567	84419	142	3693	9567	2257	3655	80321	2587	256380	79161	8567	57455	10106	1675	9674	23460	6637	116835	6667	25970	4040	23556	79582	5986	64400	10184	57096	9328	8660	51315	253559	162073	6146	10013	10418	100134938	54386	23207	56938	2316	7571	5243	5728	1102	170712	7204	115350
IWANAGA_CARCINOGENESIS_BY_KRAS_PTEN_DN	2259	64388	10163	3214	64123	2915	4661	57214	9419	51742	23331	710	3177	7414	94274	79768	5997	51244	140890	2021	3098	23174	8928	6249	23336	10147	124773	8193	135250	114805	3842	64745	2740	5954	2475	4321	79616	161198	79009	2969	56006	23040	896	5335	10235	100506049	153	9265	4644
IWANAGA_CARCINOGENESIS_BY_KRAS_PTEN_UP	2902	7879	1230	9075	79882	55161	51280	4925	535	8450	3445	1539	3914	641371	197257	284110	55765	388533	26060	84330	54734	55122	6614	1979	63910	55274	90288	1755	10752	494143	8626	135114	590	148808	9516	8581	22820	65125	4741	79722	719	10205	157695	10054	84067	6902	64328	89927	55578
IWANAGA_CARCINOGENESIS_BY_KRAS_UP	145482	1604	3949	22827	6692	150159	548596	27255	51554	7048	8672	10447	146279	389206	5621	63904	126695	2562	133418	283989	4199	29970	55624	2591	3176	10114	56892	56521	6646	2069	2001	4897	51573	4072	384	80178	8776	2745	644815	9369	23413	1191	2018	132	259282	57613	81029	6657	11341
IWANAGA_E2F1_TARGETS_INDUCED_BY_SERUM	78995	10635	3148	283464	283209	8487	91614	63979	4594	9702	84333	23462	63967	63901	8898	132	22919	64946	9063	260425	79682	11168	25941	8836
IWANAGA_E2F1_TARGETS_NOT_INDUCED_BY_SERUM	1027	26084	8936	84062	890	4756
IYENGAR_RESPONSE_TO_ADIPOCYTE_FACTORS	467	6781	7128	4790	6662	284217	3673	3669	3481	4312
IZADPANAH_STEM_CELL_ADIPOSE_VS_BONE_DN	6775	5087	7164	10643	1645	54585	1601	3910	3912	23301	23002	771	4232	5352	1009	10659	3373	54566	4053	100505576	8204	770	4086	7088	57007	10234	5740	710	4628	4239	4750	1410	3479	6590	51422	4017	9411	6925	10628	9249	55616	2030	57613	8324	5584	57419	4692	6253	6423
IZADPANAH_STEM_CELL_ADIPOSE_VS_BONE_UP	9788	1992	51635	5274	9444	10982	10384	10606	10656	182	6924	25819	50863	29886	1848	8942	65108	53831	57580	4094	7422	1004	834	9989	175	11277	81618	9749	10098	4501	83478	2596	54436	3106	10212	960	26099	5327	10658	10783	29109	9447	3241	81832	9454	23657	3207	2122	5764
JAATINEN_HEMATOPOIETIC_STEM_CELL_DN	6398	100505746	1545	53637	3848	4057	5551	6352	2533	7049	10578	6448	10140	2162	3587	27040	115207	6007	22914	51257	8477	58191	212	1462	1955	5729	6622	3039	3689	360	6351	7027	116362	57134	4318	5473	10562	7535	3958	54855	54674	948	921	50856	912	57125	10628	1512	3932
JAATINEN_HEMATOPOIETIC_STEM_CELL_UP	1789	3490	166647	5445	23037	6328	27242	23635	9555	3329	122786	389741	1289	8624	28970	9805	9220	144245	51351	55353	5325	4883	10863	4363	284	3728	54441	84733	7552	3131	9200	23392	4439	4086	63976	7837	221692	51477	84142	83698	55225	5332	23150	3087	57181	29128	286319	51237	667
JACKSON_DNMT1_TARGETS_DN	2706	3949	1381	1297	3481	3728	5424	1292	3146	2620	11338	2887	1301	8325	1786	1058	1291	5178	1947	4191	6319
JACKSON_DNMT1_TARGETS_UP	3459	9636	1410	1969	9618	1499	1111	6991	142	3717	25942	1571	573	3489	171483	3106	5154	2965	2260	10618	1894	6422	1026	274	7905	3105	1435	10544	993	5743	3159	5430	5970	2920	6004	7538	3627	4599	2022	191	55734	3315	2835	123	8661	3665	3726	6590	5610
JAEGER_METASTASIS_DN	7177	6280	10278	3713	6095	6382	26298	6590	9053	6509	9547	3883	375449	1828	11012	443	3858	9314	79026	8626	3914	51554	79671	6699	4897	55612	6513	6286	53335	9635	10276	8714	100996492	7286	3854	978	53905	9452	11043	6715	11187	3691	217	810	5355	4014	1645	6337	1804
JAEGER_METASTASIS_UP	7060	23213	347733	64151	2059	10461	23530	2335	8038	6781	10051	4111	84296	6616	29970	990	10460	1164	2821	389903	4102	23576	94239	2209	11004	22916	9123	23157	5167	4311	9060	1063	4233	4684	633	6790	6696	4101	5352	53343	51514	23216	6596	3507	7345	6241
JAERVINEN_AMPLIFIED_IN_LARYNGEAL_CANCER	64794	27257	80896	128061	954	8772	5927	9970	84792	4711	1857	55975	80824	22948	79906	8972	11073	51117	8000	7597	23077	83638	56922	55290	29083	26005	8443	55848	2099	55668	9319	11160	10987	6634	9070	90809	5693	9651	143	8500
JAIN_NFKB_SIGNALING	26155	10247	4609	3099	2030	5074	1104	7748	9879	56848	664	9887	103344931	1666	5683	587	2091	4361	11335	81887	1075	11325	3981	10534	80742	23173	1639	3704	5778	5195	7165	7422	5001	5328	5422	8189	8624	760	23277	93436	7347	55786	3717	7108	2321	5723	3980	6048	26009
JAZAERI_BREAST_CANCER_BRCA1_VS_BRCA2_DN	2800	9577	7541	1466	1454	5728	10147	8648	55206	3682	10171	84340	5159	22983	2308	51605	6004	6886	5797	5362	7472	654	10520	9459	5430	23429	5863	6424	5996	64848	3574	2568	56937	328	5145	51760	948	9308	5444	3791	4322	9295
JAZAERI_BREAST_CANCER_BRCA1_VS_BRCA2_UP	64943	4668	5606	813	553115	56259	5525	6374	6548	9797	2783	207	2222	9567	10262	23614	22919	174	9898	3035	572	54623	10121	60559	26155	4331	6923	5927	1314	26001	3553	5062	29966	23385	4351	7284	23464	10495	4015	84769	5500	22913	8809	23765	2618	861	5928	23761	9787
JAZAG_TGFB1_SIGNALING_DN	10620	5702	9127	4665	10284	10850	30968	51599	7703	23769	491	3779	51022	8329	51365	51744	51585	51684	1186	727	24142	10283	51686	29761	29895	28	7153	51738	6050	10280	2251	5345	1915	7812	7541
JAZAG_TGFB1_SIGNALING_UP	6538	3897	8914	25794	9132	5354	5754	11160	11137	10691	23658	11197	5604	2966	10281	902	8896	10659	10919	3592	7903	26575	10162	26277	26973	2671	10237	26521	7818	3578	9529	374286	11237	10157	10762	10825	10864	11077	10667	3695	11193	11117	22809	11007	5794	10682	6352	29104	10699
JAZAG_TGFB1_SIGNALING_VIA_SMAD4_DN	4242	10256	9125	215	9356	7536	5128	9144	6688	3084	10554	6271	10850	9447	29887	51246	5159	9147	1528	4485	11186	1813	10610	909	705	5063	3655	374286	5625	3779	9094	3695	23521	5727	10376	650	5313	7429	10067	22822	2532	4049	51634	5950	1364	3976	3714	2986	6452
JAZAG_TGFB1_SIGNALING_VIA_SMAD4_UP	146754	51107	10659	84733	23770	51073	1616	5788	51155	3430	29914	4542	7703	10175	10248	29992	9963	3038	10240	9759	1951	51642	60	10209	2033	5992	10847	2073	4605	10399	6304	22796	10660	2257	23468	51070	10267	9972	9283	3082	10040	10842	8687	5083	7984	9256	939	29895	11005
JECHLINGER_EPITHELIAL_TO_MESENCHYMAL_TRANSITION_DN	8187	81	8650	7078	652	2886	476	8325	3708	1512	1119	8829	4072	760	1843	1500	11240	3664	7074	1572	6446	5317	3400	8789	3693	4627	3397	8091	2152	467	6303	1958	262	3161	10365	11185	604	1490	7057	5590	2316	4254	3728	9138	10769	999	5091	3861	23530
JECHLINGER_EPITHELIAL_TO_MESENCHYMAL_TRANSITION_UP	3091	9636	5156	6279	1291	4321	567	122622	6678	6383	7378	5742	3371	6772	2326	3075	885	1292	602	26191	721	6590	6372	5654	871	6237	3437	5376	8635	26227	2619	6520	1281	4921	1000	6347	1634	440	2584	10410	7148	3665	5480	10797	115361	7941	5159	6615	57007
JEON_SMAD6_TARGETS_DN	10083	797	27338	9133	999	4854	1644	1717	8660	10212	2065	9493	1719	7153	593	1491	1058	1956	3832
JEON_SMAD6_TARGETS_UP	11259	5696	7042	7077	5054	7057	3822	7204	256987	4316	871	10537	5768	10221	2200	23180	3576	355	5806	3084	27122	3725	1435	3918
JEPSEN_SMRT_TARGETS	6678	5154	5947	22854	134637	81848	3159	8572	3162	3482	5502	1995	22980	9925	79006	23269	19	7076	23135	1958	140809	60491	2098	91683	1641	203523	348	10669	55679	51330	63977	55207	1826
JI_CARCINOGENESIS_BY_KRAS_AND_STK11_DN	7424	2260	5159	717	4739	7472	4060	4684	9358	84695	2335	7076	10563	1634	4016	7058	4313
JI_CARCINOGENESIS_BY_KRAS_AND_STK11_UP	3853	7074	27076	3852	5473	7020	646	53836	8626	101	1308	5317
JI_METASTASIS_REPRESSED_BY_STK11	3400	9518	2244	624	4739	1545	51557	4680	84951	2150	3693	4052	9053	2034	57509	5087	167153	1272	4884	57210	5446	6493	100133941	374	1846	2745
JI_RESPONSE_TO_FSH_DN	1462	2799	26135	498	7150	1654	382	80777	5054	10001	2012	8899	9180	5339	6241	5925	899	10771	10048	5604	7311	3716	5631	1843	811	7153	5894	3655	2250	79646	1024	9863	23760	5870	1968	444	7155	8773	672	5062	2247	4144	2665	2335	7326	11245	394	7027	10672
JI_RESPONSE_TO_FSH_UP	4211	10873	6431	10154	839	1499	7707	2222	79090	4664	558	6713	202	3992	5947	2194	901	11119	35	54623	8544	7108	4597	5493	8337	3078	873	6508	1375	7508	8519	9987	1809	1281	22978	5920	9415	84148	5692	3156	2217	2017	3422	23157	1307	715	9122	3430	10682
JIANG_AGING_CEREBRAL_CORTEX_DN	4905	4947	1759	4830	2554	50	4691	6500	5500	1654	4884	10383	5862	10096	1937	5515	3778	5216	5127	51552	8672	1452	5494	7812	6857	1639	4099	1778	7072	989	1431	476	10776	10381	348	537	482	3326	529	5730	1603	10815	885	805	6430	23646	51726	11343	1173
JIANG_AGING_CEREBRAL_CORTEX_UP	4082	5923	7078	3015	6655	6414	839	1959	60	2891	2045	6229	7431	6434	1633	5550	708	5962	6125	900	4616	5048	8512	291	5052	988	2184	7324	2287	7178	1292	55973
JIANG_AGING_HYPOTHALAMUS_DN	821	3799	1173	10294	50	43	5567	1742	482	6301	22907	2034	10079	10490	5730	22931	10963	11167	2664	2890	2058	7447	1642	23646	348	6857	818	4247	1759	7316	1431	537	1363	2879	529
JIANG_AGING_HYPOTHALAMUS_UP	3295	5052	5048	7070	839	4711	567	6902	539	60674	908	100526842	3074	1347	6643	3336	708	5685	10541	7163	3045	60	1200	1195	5510	84833	4074	10950	1520	5687	5414	4489	5550	93974	10632	6206	10213	3040	4134	6750	5604	1436	4717	10327	4694	6647	5464	509	3708
JIANG_CORE_DUPLICON_GENES	414059	5383	11039	133957	388536	349152	84767	26165	84220	9284	474170	200030	390535
JIANG_HYPOXIA_CANCER	5900	51569	54892	10092	29090	24137	84650	10362	481	27230	389421	8863	7329	51400	994	2335	84993	10094	51154	2806	5174	58472	523	81555	6146	10456	83442	8683	8801	1063	6557	1877	65993	28958	5236	348262	8985	57222	115290	79709	5238	5538	6185	550	9217	7052	10979	3682	51272
JIANG_HYPOXIA_NORMAL	8996	51187	26471	9217	9861	2938	5782	1362	7357	4035	56888	7360	664	29887	3091	645	56034	4792	51428	5054	928	5033	23779	84061	444	5991	55893	10007	3105	400	57586	9638	11269	9867	55361	10397	5034	4192	26297	3201	54676	10137	10656	63893	23524	5310	55556	1803	9514
JIANG_HYPOXIA_VIA_VHL	26136	64968	55825	27258	9255	5424	51552	26010	51186	950	51693	6520	5528	85359	2026	55075	2130	6175	2764
JIANG_TIP30_TARGETS_DN	8263	7094	7791	3898	27141	10904	23524	7157	140885	811	9074	3481	7703	5037	1509	9785	10801	51151	445	396	2264	8165	8535	4150
JIANG_TIP30_TARGETS_UP	51765	4507	1843	5033	3491	1000	3484	3655	9771	7465	302	8870	10581	5167	10724	54820	4739	10892	5504	5861	4166	3667	1462	3486	10254	3912	56913	5884	182	9232	5706	28984	4783	133522	384	604	1938	9168	558	100133941	4314	10203	2534	10403	983	3176
JIANG_VHL_TARGETS	5018	25953	23598	51582	51186	4522	85359	2764	27352	29923	64423	51668	3659	54662	9255	5156	8508	950	124222	54991	84893	11194	84065	1434	9641	9217	9048	23585	6195	7264	9275	10013	8743	6520	27258	91252	92259	10531	51552	10438	23406	5583	55819	23481	26136	55893	8428	1991	4035
JINESH_BLEBBISHIELD_TO_IMMUNE_CELL_FUSION_PBSHMS_DN	9781	3176	83658	151195	8624	53335	6513	26355	2503	58495	51019	200942	2585	5761	57234	51227	9976	23780	54981	23089	644131	51523	1687	8412	1859	10998	9465	4927	3437	79008	5641	10651	9512	343990	1152	3792	66002	114932	5366	55151	6612	1429	8659	64326	54855	55890	57129	65010	5571
JINESH_BLEBBISHIELD_TO_IMMUNE_CELL_FUSION_PBSHMS_UP	7078	1000	6876	3488	144501	6695	6542	4638	26353	22943	6335	7728	51200	11145	6690	72	220	5638	50807	8406	2195	10395	1238	7379	11045	29801	51316	91355	3635	27063	59	80114	64859	1522	9993	91768	375133	91663	64073	306	10186	150223	3491	8754	5420	84617	5297	57007	4254
JINESH_BLEBBISHIELD_TRANSFORMED_STEM_CELL_SPHERES_DN	23764	3312	9076	57167	55367	51222	196446	79230	6818	116985	64783	440348	60370	283870	9121	79801	56127	6207	677794	5286	29952	833	6275	3726	27345	123720	5366	143686	339230	79755	468	8864	84210	7813	5143	55503	10859	145438	11129	27072	391169	3397	2752	79094	5816	2081	79949	1973	142678
JINESH_BLEBBISHIELD_TRANSFORMED_STEM_CELL_SPHERES_UP	3934	218	3162	80117	2012	6698	7851	9638	220	57214	57016	3038	5909	10170	8942	3575	84803	27111	4680	3486	266977	2533	91768	6707	224	155465	4973	100144604	1544	6280	6624	116496	79083	2744	201501	960	222	7453	56666	9121	9536	301	25984	81031	84707	22949	4489	3918	5644
JINESH_BLEBBISHIELD_VS_LIVE_CONTROL_DN	6201	58472	154796	956	1174	100128936	3460	23530	64776	596	9641	5641	83943	51279	669	93183	3431	10412	302	220988	54853	6717	4938	55612	646233	112770	8835	167227	166	143	51191	80117	10581	10243	25975	3176	10039	3656	84899	645688	80765	9121	8942	3251	199713	10205	200916	6146	3627
JINESH_BLEBBISHIELD_VS_LIVE_CONTROL_UP	26834	85495	100169760	26851	8359	26765	100151683	6060	8336	692084	125050	401247	8339	2354	1056	4541	645553	26835	2353	9723	26823	56850	7456	55775	391267	100151684	100128098	8140	57477	3635	26811	100129269	85452	283767	56203	158399	26824	154791	692158	84142	338758	124751	147372	84124	140469	84210	6978	55033	6822
JISON_SICKLE_CELL_DISEASE_DN	293	6143	11187	6152	6147	7593	6129	1454	1236	4666	1975	11041	26034	23360	5428	7040	1153	6940	51669	92342	3141	7155	6293	5797	8906	23020	1844	694	130074	6128	3707	399665	8665	6233	6427	3710	23318	23521	9987	1938	7188	100507436	10147	1655	6430	4841	6176	472	1973
JISON_SICKLE_CELL_DISEASE_UP	4794	10634	1511	6251	2162	3433	3988	10184	2647	11018	5025	9034	7076	171558	6036	6008	10226	1890	3920	1647	6772	5684	4061	5516	7295	10561	133	475	665	5106	10791	8869	2760	5973	5872	977	5800	729230	9315	9775	23179	5476	27351	2014	3693	644	5052	2634	5721
JOHANSSON_BRAIN_CANCER_EARLY_VS_LATE_DN	23205	5213	3487	4692	801	27254	7008	718	2907	50632	3488	4905	2697	1509	8404	6414	818	23154	1123	27069	488	1471	481	4035	6678	2778	1191	9445	1634	57447	2944	10397	7941	11332	27430	79885	5860	55041	221938	230	22883	5834	1410
JOHANSSON_BRAIN_CANCER_EARLY_VS_LATE_UP	6241	133	29127	2353	10460	57663	1767
JOHANSSON_GLIOMAGENESIS_BY_PDGFB_DN	1500	784	7301	27430	4747	2263	7781	1123	100526767	644150	131408	11332	5590	90990	50632	23416	9143	5530	84152	10776	3040	22895
JOHANSSON_GLIOMAGENESIS_BY_PDGFB_UP	56882	8496	595	4172	55959	983	83786	54991	4171	6696	894	28959	2353	170954	100128731	51199	5111	3178	22905	50515	4162	5347	51065	1622	1019	7153	9672	6175	967	6241	4904	1915	4288	7168	7171	3956	65108	928	57674	2512	5980	5156	567	8407	6774	3123	4082	55872	51182
JOHNSTONE_PARVB_TARGETS_1_DN	10656	5764	60592	3371	51101	3304	80155	5937	51003	26872	4651	3516	5527	1293	57205	3977	22998	2115	9778	2521	55856	3696	9364	29940	5530	3638	6428	54664	5734	164284	493869	55602	55752	2195	6558	84909	55236	9749	3303	80114	54876	23001	128	57654	1508	51312	440345	1657	84803
JOHNSTONE_PARVB_TARGETS_1_UP	29780	5054	60674	8682	170689	1474	3855
JOHNSTONE_PARVB_TARGETS_2_DN	2149	51567	204851	51015	57380	6526	26268	7112	133686	1432	5167	4976	7046	51596	23446	3303	55769	10772	988	284	1537	441094	1665	9748	55629	3667	2762	160418	6873	23301	5912	222658	10640	27242	28973	9656	51201	6715	10252	56913	144402	10186	23633	1317	83856	23564	8073	64766	9194
JOHNSTONE_PARVB_TARGETS_2_UP	81037	7030	7852	256586	7157	1915	10409	1760	8519	50488	3105	3489	9146	5524	4508	60	598	253980	1209	11226	3437	26012	808	3433	972	6173	396	7980	4088	256691	977	6709	56834	8934	10267	7178	7531	3856	55199	231	23406	5045	84687	1438	9034	26577	2069	10370	811
JOHNSTONE_PARVB_TARGETS_3_DN	51659	586	163786	9554	10198	6117	84698	51441	51290	10157	10969	64151	57405	7181	23468	51388	64422	401505	2746	342371	54029	84928	5111	2739	399474	221336	57095	3725	1728	4999	4329	896	27230	8880	5965	84920	55454	440556	27346	55749	87	6625	23397	54801	664701	2289	3652	51444	100131897
JOHNSTONE_PARVB_TARGETS_3_UP	6314	9334	81603	79745	83394	23268	9314	374	65061	57326	79026	3241	7026	9388	694	64342	23580	120	25930	9208	527	375790	1200	595	3691	5366	4779	9961	2801	965	3482	53827	23130	3716	2629	8714	1981	10493	6273	1316	253725	2889	334	8878	6829	23678	11145	7076	9371
JONES_TCOF1_TARGETS	5366	64393	900	94241	64065
JOSEPH_RESPONSE_TO_SODIUM_BUTYRATE_DN	358	5836	4299	2	7067	7277	6783	1019	3339	221981	1182	10871	2913	10135	1991	2068	1163	7078	1293	2538	1435	50862	2242	7294	7874	210	3589	2548	7423	8833	4356	5576	540	4635	130	2159	53	4771	115701	4691	1244	1982	6778	4924	3569	2014	3146	2004	8454
JOSEPH_RESPONSE_TO_SODIUM_BUTYRATE_UP	5441	518	3732	5110	1191	4831	27089	5055	3481	2664	10952	6286	5045	1337	6695	5660	5579	5052	3164	6303	2950	9052	1069	8766	4502	10437	57488	2167	387	7076	3032
JU_AGING_TERC_TARGETS_UP	6372	7077	10563	4313	2247	2277	1440
KAAB_FAILED_HEART_ATRIUM_DN	60	28232	8668	9217	8404	2746	29780	171546	23516	4628	51690	6016	8270	10493	7169	2950	10175	9039	5787	5283	2615	4172	23633	1797	10016	7531	1266	5810	5376	54674	7784	8544	8992	9538	10641	9908	5861	11165	55856	966	2947	8547	10914	9367	5494	7534	6117	5354	55627
KAAB_FAILED_HEART_ATRIUM_UP	6928	284119	5209	535	55643	10766	5339	2260	55937	4324	23659	23154	8019	57151	8289	91304	1577	8174	222255	2044	4879	116138	54626	23770	7138	1943	157627	4296	2243	2192	6689	7299	5536	645051	23547	7204
KAAB_FAILED_HEART_VENTRICLE_DN	7453	23002	10581	1318	1992	929	9636	2207	10084	10430	6774	112714	7784	10682	4624	3939	488	8519	713	10493	3459	5527	4835	23516	8848	8547	552900	1466	254531	4831	7278	262	516	2971	3654	12	2162	968	9791	10058	9367	5721	10410	28955
KAAB_HEART_ATRIUM_VS_VENTRICLE_DN	57017	2138	3420	10939	7321	8346	8788	23011	9131	1537	4212	2651	126393	6711	5523	9124	587	4976	23173	10102	7386	8745	5420	22882	9901	8510	26128	10140	7326	10265	744	622	3680	7328	1028	6123	5318	3983	5046	708	6584	8738	23479	4134	8349	23433	65009	1123	1525
KAAB_HEART_ATRIUM_VS_VENTRICLE_UP	124801	10950	8431	26471	59	23236	11346	2048	6835	10525	4092	11014	5066	4831	2119	253725	2885	1805	3921	8741	5052	4879	60312	2036	6187	91851	9737	8618	4192	4199	811	134	23768	7757	967	2192	5271	10681	392	10188	5479	9645	1465	7280	23338	4902	5580	6303	8854
KALMA_E2F1_TARGETS	2237	5424	892	4175	5984	23649	4171	6118	7153	5111	7298
KAMIKUBO_MYELOID_CEBPA_NETWORK	820	1050	10653	6280	3929	3067	2745	5226	3394	2358	3684	217	3606	2015	3240	64921	5657	11031	4069	1438	3934	4317	1536	3956	1992	6279	84649	4057	301	57126
KAMIKUBO_MYELOID_MN1_NETWORK	6925	7046	84105	4300	10787	7171	116064	6002	8674	5965	4330	10634	5873	10857	57509	8895	10981	6446	1397
KAMMINGA_EZH2_TARGETS	8520	4288	7514	10460	191	4172	8726	51053	4173	6240	7153	5501	1894	4673	5557	10926	4171	4085	1791	9055	5981	3015	3843	9212	5933	4751	11073	6119	5427	83879	7027	3838	51203	5111	10592	9133	10051	6790	9869	113130	8453
KAMMINGA_SENESCENCE	8942	3150	207063	79707	2272	653319	5662	221955	7469	2775	10567	124359	7042	4288	6920	375616	1369	144100	10817	55530	55749	3397	81890	64857	84298	1994	2146	79575	79822	132660	7060	57617	1196	3837	8289	55160	2960	552889	2922	79039
KAN_RESPONSE_TO_ARSENIC_TRIOXIDE	4501	1981	1462	22943	10643	6657	1645	395	3310	1809	30014	4256	3589	3575	54478	2026	6319	4493	57405	1649	5764	2173	10112	182	5999	29968	81631	7857	7153	3576	3488	23710	2947	4001	10397	9976	26471	5054	23657	4603	4538	10123	2896	23246	57761	4496	8614	5744	205
KANG_AR_TARGETS_DN	7040	4086	3688	1513	6696	1834	7423	4317	1277	249	1758	2246	6575	56955	308	1278	7422	6574
KANG_AR_TARGETS_UP	7043	5154	1284	2263	653	649	1289	4318	7042	1282	5251	7286	1280	4313	1291	197	7421
KANG_CISPLATIN_RESISTANCE_DN	10512	8986	56255	4683	79581	3093	140461	1298
KANG_CISPLATIN_RESISTANCE_UP	51278	54585	10974	23450	4192	7035	3489	1026	23764	2896	5880	538	3304	5098	113146	55603	3728	51304	25895	55152	2495
KANG_DOXORUBICIN_RESISTANCE_DN	1052	25932	8073	11059	23325	55252	9975	80143	7082	10725	490	54664	51029	51232	29968	51449	8202	6907	9821
KANG_DOXORUBICIN_RESISTANCE_UP	5347	7468	580	7153	4173	1033	23306	55723	10721	6241	55872	55143	4288	332	6790	1058	983	11130	9768	991	54892	701	4085	29028	1841	4363	3148	2305	79075	9284	11339	3161	64151	10733	79019	23649	259266	55355	6240	7083	24137	699	10635	51203	2354	7298	990	9055	9837
KANG_FLUOROURACIL_RESISTANCE_DN	794	57402	3691	5106	26873	4486	4800	54541	3949	6286	8501	2805	3918	6513	25825	2317
KANG_FLUOROURACIL_RESISTANCE_UP	4192	10950	1728	6717	3216	1643	10457	3485	3831	1191	7298	7026	3021	1407	26031	4856	92249	1026	23450	84159	1716	54585
KANG_GLIS3_TARGETS	3375	5078	1113	5502	5699	5126	57393	9935	57586	6518	51738	6726	6750	5950	4760	1506	94121	3949	6833	3670	7421	10590	3630	5539	6514	57369	57818	4825	6447	2641	50674	5080	9783	5697	2302	2487
KANG_IMMORTALIZED_BY_TERT_DN	2917	10060	4314	23414	8829	796	97	5144	7128	7049	5274	4915	54221	1268	5742	50939	9249	8728	1152	1944	1869	10079	5376	10846	5549	960	6002	1750	4312	5605	2492	4318	5521	6693	7058	220	3164	2569	10235	4620	7980	56649	5619	8534	2676	4642	834	10022	6840
KANG_IMMORTALIZED_BY_TERT_UP	91227	5468	598	664	5601	4837	6223	84444	3375	22943	1660	7474	10513	8974	1058	1292	27239	3918	781	4897	3177	7020	6192	56034	10437	8621	2247	8439	3912	4982	8869	6813	3641	7412	8558	10631	8935	1464	5055	627	6009	72	51393	718	1794	8771	9478	2023	5596
KANNAN_TP53_TARGETS_DN	8602	5376	1973	330	1525	6573	27346	3918	2966	2355	6653	321	9118	80781	672	10124	5813	898	990	50486	5471	1368
KANNAN_TP53_TARGETS_UP	5564	1462	578	2274	3489	27113	1606	7433	59	1760	1026	5768	23513	8334	4808	9518	9607	6674	341	6834	10106	9766	3931	6520	1643	30851	11013	3265	5366	7263	1647	10238	8572	604	4125	7784	4814	123	7832	4250	355	220972	333	2582	7682	6525	7553	21	2022
KAPOSI_LIVER_CANCER_MET_DN	2053	5295	2952	2052	216	4329
KAPOSI_LIVER_CANCER_MET_UP	3688	3837	8562	84617	308	55785	10494	8440	967	51196	3159	4188	1164	5595	10487	10095	29923	3685
KARAKAS_TGFB1_SIGNALING	5534	1000	4502	8581	3600	332	2191	4313	2335	1474	2352	672	3490	5347	699	4015	3797	8452
KARLSSON_TGFB1_TARGETS_DN	1291	151887	219899	331	4061	114883	10106	10671	5721	2944	22795	23208	120	9315	10276	51272	387597	405	1788	3151	7430	94239	389206	55667	677	3005	1471	27087	55652	9528	9296	1850	55198	1634	2619	57509	10983	3398	80762	150290	23607	3399	10449	23446	5783	57035	10608	6830	283131
KARLSSON_TGFB1_TARGETS_UP	960	10514	6241	997	8662	6059	1983	8661	23082	9221	4478	9532	5747	51330	55854	53918	79811	89782	79833	7804	3837	58527	1107	4323	84154	2653	23560	2098	79084	5504	80219	55646	3843	84107	6546	23333	292	10576	2617	146556	10808	3336	3419	7803	9868	54888	3329	84280	6723
KASLER_HDAC7_TARGETS_1_DN	9322	3482	9445	5372	9695	5641	6513	10628	3489	64218	54956	85461	718	3099	1293	6696	54902
KASLER_HDAC7_TARGETS_1_UP	5914	26031	115123	669	2193	1233	1788	5293	348180	9555	23087	11259	11338	201176	387522	2581	727	9590	8398	7040	51239	9188	140459	64963	9181	7038	4900	8869	3702	285556	27240	11269	652	3416	6195	84959	10320	83590	8525	4046	9854	923	28232	51676	54707	5255	919	2027	80335
KASLER_HDAC7_TARGETS_2_DN	120	4731	5831	2593	4355	7422	3005	57556	1026	10579	2821	4947	219654	5727	4792	10365	26262	10581	27113	4616	55504	266727	8309	54800	784	220074	64405	8553	83667	8614	9820	5024
KASLER_HDAC7_TARGETS_2_UP	4632	8530	55729	8233	1359	962	55829
KATSANOU_ELAVL1_TARGETS_DN	63923	1736	9496	2706	9715	3239	285313	11221	5156	84455	5307	143903	6573	84081	6444	6470	654790	79366	54517	79745	6941	2275	3800	23223	5473	9180	2324	51603	9557	284541	51255	7472	3908	1690	501	60561	91461	165	55635	147372	157869	11075	5058	26872	3625	255743	100506742	57217	56999
KATSANOU_ELAVL1_TARGETS_UP	84650	4854	175	3983	387758	2294	80323	3561	6176	7052	388552	222663	92162	64073	1075	59277	139170	1536	25903	8876	541471	81794	92737	713	80176	1760	27063	57205	389658	1520	390327	10561	26471	56245	8323	3202	83872	51124	84696	79064	85363	710	4794	134147	81544	26521	3219	54800	4629
KAUFFMANN_DNA_REPAIR_GENES	8438	6241	2071	5983	5892	5395	64858	7516	11073	2966	7979	11232	3981	5383	11165	7374	2073	404672	4152	55775	4292	7322	2074	7334	7329	1454	1854	56852	10039	54107	7486	57804	2475	7157	64421	7515	7153	4436	2188	7341	9156	80198	8626	641	5928	221120	4350	5423	23626
KAUFFMANN_DNA_REPLICATION_GENES	3981	1984	8208	6117	6418	4986	4172	10721	7011	5983	7320	5928	1410	1487	6351	4999	5427	30835	63922	5884	6839	5518	5763	8888	11201	6348	84515	6119	11073	56897	23054	27343	10542	5813	4782	3978	7342	1950	10744	8318	3576	9232	4673	11284	5984	10061	997	6829	51053
KAUFFMANN_MELANOMA_RELAPSE_DN	1408	4774	146691	55728	284131	7014
KAUFFMANN_MELANOMA_RELAPSE_UP	4968	7520	2967	56852	5984	7019	902	5888	2175	8318	6241	10721	55775	4173	23594	990	2966	7153	5985	9156	10635	56655	1063	55247	1111	51053	5884	10744	5478	7516	7913	5111	5000	10036	641	6119	10592	10542	1488	672	51659	8438	11200	4436	7341	9937	146956	9232	10051
KAYO_AGING_MUSCLE_DN	1012	9255	6993	1337	52	7980	2271	10265	7417	7388	23613	1814	23016	6531	22936	5199	6921	9862	3382	9968	3033	23168	1965	6166	8761	5859	4790	6642	5536	1160	7168	23175	1312	3222	10461	498	6160	5436	8881	6521	5445	518	6874	5919	6230	889	3958	7490	4729
KAYO_AGING_MUSCLE_UP	1435	3046	1146	3977	8013	8028	3303	372	4490	5610	6347	7447	5599	5379	80862	2746	10309	163	440	4053	2002	3188	915	23209	7201	5737	10293	2028	6445	10046	316	5142	2049	5993	4633	5744	3161	1741	8971	1300	4358	60	5179	6594	4355	6810	5532	9491	2530
KAYO_CALORIE_RESTRICTION_MUSCLE_DN	7102	860	5452	6006	506	1891	8312	23530	7141	1244	221823	4843	4331	5030	1537	3108	2802	1327	150684	2078	337	7436	6150	1564	4351	5678	1409	5902	8789	11017	2776	7381	108	3033	56099	55000	3852	2806	4653	50486	30850	1351	10669	3265	10521	5867	6993	643646	7257
KAYO_CALORIE_RESTRICTION_MUSCLE_UP	1281	2191	100132596	2022	10983	7123	355	2794	9770	6640	3310	2316	5947	9785	6357	9592	4610	2705	10010	6810	6709	7048	5328	6275	713	794	4035	1266	116138	7378	1359	1991	1120	6259	351	22914	9365	1523	23513	5669	60	10520	6665	6517	5166	1277	3339	9628	6505
KEGG_ABC_TRANSPORTERS	10347	64137	215	94160	19	6891	23460	6890	23461	11194	10349	5826	21	8647	5825	20	1244	85320	368	8714	10060	9429	10257	10057	26154	9619	5244	1080	5243	4363	225	10058	22	10351	24	6833	89845	23456	23457	154664	10350	340273	64240	64241
KEGG_ACUTE_MYELOID_LEUKEMIA	6655	1147	6774	7704	5894	5914	5371	3728	2475	1050	51176	1978	572	11040	5605	673	5604	3815	2322	6688	3551	207	208	6198	4893	10000	6199	2885	6777	5595	6932	6776	4790	4609	6654	6934	5594	861	23533	8517	3265	862	5970	3845	8900	369	595	8503	83439
KEGG_ADHERENS_JUNCTION	4301	10580	7454	6591	3480	387	1387	51176	81	5777	87	6615	2064	10163	5880	5795	8976	5881	5792	8936	6885	2260	8826	4088	5595	6932	4089	71	3643	10810	1495	5787	5879	6934	4087	5594	1457	25945	1459	2033	1956	7414	1496	1499	1500	9855	1460	7048	5797
KEGG_ADIPOCYTOKINE_SIGNALING_PATHWAY	6774	1147	5781	10891	4852	7124	6517	948	6513	2475	79602	51422	23305	5443	5601	5602	5588	6257	6258	3551	53632	6256	7133	51094	207	208	7132	3717	3953	10000	1375	3952	32	4790	4793	4792	4794	8517	5599	1374	5106	126129	5105	5970	6794	5465	7186	5565	5564
KEGG_ALANINE_ASPARTATE_AND_GLUTAMATE_METABOLISM	2747	9945	64902	1373	27165	18	159	158	2746	2744	435	259307	2875	2673	84706	8528	122622	91703	2571	2572	2806	189	2752	56954	2805	8659	790	7915	445	440	5471	443
KEGG_ALDOSTERONE_REGULATED_SODIUM_REABSORPTION	23533	2810	4306	5579	5578	53828	3845	486	3479	6340	6338	6337	482	3758	483	480	481	23327	3630	5582	8503	3291	3290	9351	5170	476	8660	478	477	5290	5291	5293	5595	3667	6446	23439	3643	5294	8471	5295	5296	5594
KEGG_ALLOGRAFT_REJECTION	3126	3127	3111	3112	3125	941	942	940	7124	3458	3107	3106	3109	3108	3134	3133	3105	3558	959	3113	958	3593	3115	3117	3135	3118	3592	3119	5551	355	356	3002	3565	3567	3586	3123	3122
KEGG_ALPHA_LINOLENIC_ACID_METABOLISM	8681	8398	30814	8399	5320	5321	5322	84647	100137049	64600	9415	8310	391013	26279	50487	81579	51	123745	5319
KEGG_ALZHEIMERS_DISEASE	29796	8883	805	4698	4697	100130247	801	487	5535	9451	5533	489	5534	488	374291	4519	6868	25825	539	4513	4512	341947	4311	4514	1329	3710	55851	4035	1327	348	4508	4509	63928	10476	4695	4696	4694	824	4023	823	317	390424	3028	51107	27089	513	51806	2597	22926
KEGG_AMINO_SUGAR_AND_NUCLEOTIDE_SUGAR_METABOLISM	4351	2645	9945	2584	2582	5373	55276	5372	51005	132789	2762	80146	64841	54187	7358	1727	2673	197258	140838	51706	8790	3074	3073	3099	3098	3101	2592	10020	55577	1118	6675	5973	27159	80896	7360	2585	7264	5236	55907	5238	10007	29926	2821	29925
KEGG_AMINOACYL_TRNA_BIOSYNTHESIS	79587	55157	5917	6301	57176	51067	7453	16	2193	3035	54938	57038	4677	23395	10056	57505	8565	79731	2617	55699	3735	10352	123283	51520	7407	25973	92935	833	3376	80222	51091	123263	6897	1615	23438	118672	5859	124454	2058	10667	4141
KEGG_AMYOTROPHIC_LATERAL_SCLEROSIS_ALS	842	7124	847	5535	5533	5534	57679	572	9973	4217	84134	2902	2903	5600	2904	6647	2905	637	2906	5606	5603	4842	581	4741	2891	6506	4744	2890	5608	7133	834	836	4747	7132	1616	63928	5879	1432	6300	317	2876	5868	596	598	5961	5532	7157	5530	5630
KEGG_ANTIGEN_PROCESSING_AND_PRESENTATION	3111	3112	3823	3824	3821	3822	5994	5993	3442	3441	3440	3439	5641	10197	1520	3107	3106	3109	3108	3105	3305	3304	3306	3810	3135	3811	3812	3303	8625	1385	3451	3309	972	3308	3452	1514	3443	10437	3444	3445	3446	3447	4261	3448	3449	57292	3310	3126	920
KEGG_APOPTOSIS	843	842	841	840	1147	5577	7124	8743	330	331	5535	5533	5534	4615	8772	8837	8737	572	51135	637	581	3551	839	3552	207	836	208	7132	10000	63928	472	2021	4790	4792	824	23533	8517	823	3563	3562	5970	23052	317	5613	1439	8797	7186	8793	4803
KEGG_ARACHIDONIC_ACID_METABOLISM	2053	1571	240	1579	1573	2678	50487	8644	5740	242	8529	1562	80142	247	246	8681	8398	30814	8399	5320	5321	5322	5743	84647	5742	100137049	64600	239	1559	2882	257202	1557	1558	873	1555	874	113612	5319	4048	9536	2880	2876	284541	2877	2878	2879	4051	123745	4056
KEGG_ARGININE_AND_PROLINE_METABOLISM	6723	113451	2747	27165	383	384	2746	2744	435	548596	8974	6611	1152	4846	4843	4842	2806	2752	5033	26	501	51056	79814	2805	5831	445	5832	6303	162417	1610	262	4129	4128	1373	283208	219	2628	217	5009	58510	4942	1158	95	112483	223	224	1159	65263	2593
KEGG_ARRHYTHMOGENIC_RIGHT_VENTRICULAR_CARDIOMYOPATHY_ARVC	781	782	783	784	785	786	3680	59283	6262	3728	4000	59285	488	59284	3676	3675	3674	3679	51176	3678	2010	81	22801	1824	1829	87	1756	55799	776	6546	775	778	3690	9254	779	3691	3693	3694	3695	3685	3688	6932	71	93589	5318	1495	1000	6934	8515
KEGG_ASCORBATE_AND_ALDARATE_METABOLISM	54575	54576	54577	54578	219	54490	217	54579	55586	7358	10941	223	224	54600	501	10720	7365	7364	7363	79799	54657	54658	7367	54659	7366
KEGG_ASTHMA	3126	3127	3111	3112	3125	3562	7124	6356	8288	2207	2206	3109	2205	3108	3578	959	3113	958	3115	3596	3117	3118	3119	5553	6037	3565	3567	3586	3123	3122
KEGG_AUTOIMMUNE_THYROID_DISEASE	3111	3112	941	942	940	3442	3441	3440	7253	7252	3439	3107	3106	3109	3108	3105	3135	7038	1081	3451	3452	3443	3444	5551	3445	3446	3447	3448	3002	3449	7173	3586	1493	3126	3127	3125	3134	3133	3558	959	3113	958	3115	3117	3118	3119	355	356	3565
KEGG_AXON_GUIDANCE	219699	23654	5535	5533	5534	10298	25791	54910	64218	10154	6093	22885	5747	6091	9353	6092	5361	25	5362	5365	5364	56920	3688	6405	4893	64221	63928	10725	80031	29984	56924	55558	4690	4776	22854	57556	4775	3845	9901	3897	1073	1072	2770	90249	2771	27289	8440	4233	6585
KEGG_B_CELL_RECEPTOR_SIGNALING_PATHWAY	3725	6655	1147	5894	5579	10892	84433	5535	5533	5534	5777	3635	27071	5880	5605	5881	930	5604	7409	933	971	3551	973	207	975	1380	208	974	7410	10000	4893	63928	2885	25780	10725	5595	4790	4793	5879	4792	6654	2213	4794	5594	23533	8517	3265	8519	4776
KEGG_BASAL_CELL_CARCINOMA	64399	8321	10297	8322	8323	8643	8324	8325	51176	8326	89780	1857	7484	1856	7483	7976	1855	7482	7481	7480	6608	8312	54361	80326	8313	6932	6934	6469	7471	2932	7476	7477	7478	7479	7472	7473	7474	1499	7475	27148	11211	81029	7855	2735	83439	652	51684	324	650
KEGG_BASAL_TRANSCRIPTION_FACTORS	387332	138474	6873	6874	54457	6872	51616	11036	11037	6908	2957	2959	2958	6882	6883	27097	6884	9569	6880	6881	2966	6879	2965	10629	2963	2962	2961	6875	6878	2960	6877	2969	2968	9519	2967
KEGG_BASE_EXCISION_REPAIR	252969	4350	23583	7515	56655	3146	54107	57804	8930	4968	7374	10714	5111	79661	5427	143	10039	10038	5423	328	27343	5424	5425	5426	55247	6996	27301	3980	10357	4913	100506595	2237	3978	4595	142
KEGG_BETA_ALANINE_METABOLISM	84735	6723	1892	223	224	2571	2572	314	219	26275	18	1962	217	34	51733	501	8639	1807	1806	23417	3030	6611
KEGG_BIOSYNTHESIS_OF_UNSATURATED_FATTY_ACIDS	122970	9524	570	60481	79071	10965	55432	54898	3992	9415	8310	55825	79966	6319	9200	30	3030	641371	11332	51	51144	201562
KEGG_BLADDER_CANCER	3265	1869	5894	1956	1029	3845	1950	1026	1890	7422	369	7424	7423	5228	3576	595	2064	4313	4312	5605	9252	673	4318	5604	1019	4193	5925	2277	11186	7157	1871	2261	1870	4893	5595	1613	23604	1612	7057	4609	999	5594
KEGG_BUTANOATE_METABOLISM	65985	5162	219	35	5160	18	5161	217	39	38	5019	3033	622	3030	116285	3155	57016	1892	223	2571	224	6296	2572	341392	3158	1962	3157	501	7915	56898	64064	123876	54988	79944
KEGG_CALCIUM_SIGNALING_PATHWAY	805	5737	683	5731	2149	801	5733	487	5021	5535	5025	6870	5026	5533	155	489	5023	5534	154	488	5024	153	6869	6865	8877	886	887	4923	5159	729317	6546	3710	6547	113026	1909	5027	63928	1812	1816	7201	1910	5257	5256	5255	2769	2767	7416	7417	1128
KEGG_CARDIAC_MUSCLE_CONTRACTION	781	782	1351	783	29796	1350	784	785	786	100130247	486	59283	6262	59285	488	59284	7169	4519	7168	482	483	480	481	4513	1349	4512	1346	1347	341947	1345	4514	55799	1340	776	6546	1329	6548	644310	775	7137	778	1327	476	9254	779	170712	478	7134	477
KEGG_CELL_ADHESION_MOLECULES_CAMS	1003	83700	1001	54413	1002	941	22871	942	940	29126	80380	3680	3683	4897	3684	947	80381	23308	57863	3676	29851	6614	23705	3135	49861	5175	933	3695	6402	7412	3685	6403	6693	3688	6404	3689	1000	58494	1493	3126	51208	920	3127	1272	57555	3125	9369	214	6401
KEGG_CELL_CYCLE	8881	8317	8318	4616	10926	64682	1387	4193	25	27127	728622	10912	472	545	51434	5934	51433	5933	4609	8555	8243	8556	6500	7042	7040	1647	10274	5347	9978	10735	7043	4173	23594	595	8379	4172	4175	4174	7529	890	4176	699	1111	494551	4171	9232	996	994	995
KEGG_CHEMOKINE_SIGNALING_PATHWAY	10344	6774	6772	6773	6349	6347	59345	6348	157	156	6352	6351	1524	6357	6356	6355	6354	414062	6093	5747	673	9547	7409	6358	6359	3551	207	208	3718	399694	1794	3717	6362	131890	409	6361	408	6364	7410	6363	10000	4893	6366	6368	7074	6367	51764	6777	4790
KEGG_CHRONIC_MYELOID_LEUKEMIA	6655	1869	1147	5781	5894	6464	572	1488	1487	5605	673	2122	5604	3551	4193	5925	25	207	208	399694	10000	4893	2885	6777	4088	5595	6776	4089	4790	4792	6654	4609	5594	861	23533	8517	3265	5970	9846	868	1029	3845	867	53358	1027	1026	7042	7040	369
KEGG_CIRCADIAN_RHYTHM_MAMMAL	4862	8863	8864	1453	1407	79365	8553	9572	1408	1454	5187	9575	406
KEGG_CITRATE_CYCLE_TCA_CYCLE	3420	1743	5106	1431	5162	5105	5160	5161	283398	2271	6392	4967	6390	3419	6391	3418	3417	48	47	4191	1738	4190	1737	55753	5091	6389	8802	8803	8801	3421	50
KEGG_COLORECTAL_CANCER	3725	842	5894	332	10297	387	51176	2956	572	5601	5602	5880	5881	673	4292	5604	581	207	836	208	10000	8312	8313	4088	5595	4089	6932	5879	4609	6934	4087	5594	23533	5599	26060	2932	3845	1499	7042	7040	369	7048	7046	7043	595	8503	596	83439	4436
KEGG_COMPLEMENT_AND_COAGULATION_CASCADES	2147	2149	7450	3827	2244	5327	3053	4153	2152	2153	5265	5329	2155	5328	2159	2158	7035	2157	3818	1380	5648	735	2	1378	2161	2162	2160	731	2165	730	733	732	966	5104	2266	1604	729	728	727	623	725	722	721	720	624	3075	629	1361	4179
KEGG_CYSTEINE_AND_METHIONINE_METABOLISM	262	6723	55256	191	1786	10993	1787	1788	1789	3948	259307	6611	3945	58478	635	2806	1036	51074	2805	92483	6898	10768	4507	27430	3939	4548	875	4143	23382	1491	4144	4357	160287	29947
KEGG_CYTOKINE_CYTOKINE_RECEPTOR_INTERACTION	10344	8741	3082	6349	8742	943	8743	6347	944	8744	6348	8740	50615	6352	6351	6357	55540	6356	6355	6354	608	8600	51561	1489	2321	6358	2322	6359	2323	2324	50616	939	6362	6361	6364	6363	6366	6368	6367	7173	6360	1437	1436	115650	3597	1435	5618	5617	8764
KEGG_CYTOSOLIC_DNA_SENSING_PATHWAY	3627	1147	3442	3441	3440	51082	6352	6351	3439	8737	51728	9447	3551	3451	834	3452	3443	171568	3444	3445	3446	3447	3448	3449	10623	9641	10622	55703	10621	4790	4793	4792	3661	8517	11277	9533	3606	5970	81030	661	11035	3456	90865	29108	84265	3553	103	23586	57506
KEGG_DILATED_CARDIOMYOPATHY	781	782	783	114	784	115	785	112	786	113	111	7124	3680	3479	6262	59283	59285	4000	59284	488	153	3676	7169	3675	7168	3674	3679	3678	2010	22801	1756	55799	776	6546	775	7137	778	3690	9254	779	3691	196883	7134	3693	3694	3695	3685	3688	7171
KEGG_DNA_REPLICATION	1763	56655	54107	5557	5558	57804	5984	5985	6117	5422	6119	10714	79621	6118	5111	29935	246243	84153	4173	5427	4172	4175	4174	23649	4176	5424	5425	10535	5426	5981	5983	5982	4171	2237	3978	6742
KEGG_DORSO_VENTRAL_AXIS_FORMATION	6655	4855	4854	4853	1956	4851	3845	56776	51513	440822	2120	55124	5604	9271	2885	84501	64506	5595	2113	2114	56907	6654	143689	5594
KEGG_DRUG_METABOLISM_CYTOCHROME_P450	1571	1577	54490	1576	2950	2953	2952	2954	1562	1565	125	2329	126	127	128	9446	124	221357	4258	4257	2326	2327	4259	2328	2940	2944	10720	1559	2330	2941	1557	2948	1558	2947	1555	2946	79799	1553	54657	54658	1551	54659	2949	54575	54576	54577	2938	54578	4129
KEGG_DRUG_METABOLISM_OTHER_ENZYMES	7498	1577	54490	51733	1576	8833	151531	3251	978	2990	3614	3615	8824	54963	10720	7172	9	221223	1553	79799	54657	1551	54658	54659	54575	54576	54577	3704	54578	54579	1548	1549	1807	1890	1806	7372	7371	7083	7084	7378	10941	64816	1066	54600	10	7365	7364	7363	83549
KEGG_ECM_RECEPTOR_INTERACTION	2811	1292	1293	2812	1290	1291	284217	7450	3339	63923	2335	3680	2815	1311	3381	948	1101	2814	7448	7060	3676	3675	3674	3679	3678	1289	1288	22801	22987	1280	1281	1282	375790	1284	1286	3690	3691	5649	3693	3694	3695	3918	3685	3688	3913	6696	3914	3915	1277
KEGG_ENDOCYTOSIS	2149	55040	9922	440073	157	156	155	154	22905	10617	153	3480	8218	9146	55048	89853	8396	80230	64744	3135	2321	8027	4193	200576	155382	8394	51160	25978	93343	8395	80223	9744	409	161	131890	408	163	160	8411	6011	1436	57154	51100	27183	26286	1785	3312	51028	84612
KEGG_ENDOMETRIAL_CANCER	842	6655	5894	2002	10297	51176	572	2064	5605	673	4292	5604	5170	3611	207	208	4893	10000	2885	8312	8313	5595	6932	1495	4609	6654	5594	6934	23533	3265	1956	2932	3845	1496	1950	1499	369	595	5728	8503	83439	2309	324	7157	5290	5291	5293	29119	5294
KEGG_EPITHELIAL_CELL_SIGNALING_IN_HELICOBACTER_PYLORI_INFECTION	3725	83700	9550	1147	5781	2919	6416	6352	10392	6868	535	534	533	127124	3579	537	3577	3576	50848	5601	5602	5600	5603	3551	9296	50617	836	23545	9114	4790	5879	4792	58494	8517	5599	1432	6300	1956	5970	155066	51606	90423	5803	245972	9020	8992	245973	102	7082
KEGG_ERBB_SIGNALING_PATHWAY	3725	6655	5063	5894	5579	685	6464	5578	2002	3084	5062	2475	10298	6416	1978	572	5582	10718	5601	2066	5602	5747	2064	2065	5605	7039	673	5604	5609	25	9542	207	27	208	399694	6198	6199	10000	4893	2885	374	6777	5595	6776	56924	6654	4609	5594	4690
KEGG_ETHER_LIPID_METABOLISM	5168	5048	8613	79888	50487	133121	254531	123745	8681	56994	8540	8398	5050	30814	8399	5051	5320	5321	5322	84647	100137049	7941	64600	8611	8612	391013	5049	26279	54947	5337	81579	5338	5319
KEGG_FATTY_ACID_METABOLISM	1374	126129	35	219	36	33	217	34	1579	39	37	38	10449	3033	3032	3030	284541	131	130	23305	125	126	127	1892	128	223	224	51703	124	1962	2639	501	8310	2180	30	1376	1375	51	10455	1632	2181	2182
KEGG_FC_EPSILON_RI_SIGNALING_PATHWAY	6655	5894	5579	5578	5170	7124	6416	50487	2207	2206	2205	5580	3635	5581	8681	5601	5602	8398	5880	3596	30814	8399	5600	5605	5320	5881	5606	5321	5603	5322	84647	5604	7409	5609	100137049	5608	207	64600	208	7410	10000	4893	2885	5595	5879	6654	5319	5594	1437
KEGG_FC_GAMMA_R_MEDIATED_PHAGOCYTOSIS	2209	8877	8396	10163	8398	7409	8936	100137049	200576	7408	207	208	8394	273	1794	8395	10093	10092	10000	7410	10095	10094	85477	10810	2212	2214	2213	23533	1785	1073	1072	23396	123745	8853	26052	5058	1398	1399	5335	5336	5337	81873	5338	998	5579	5894	5578	382	7454
KEGG_FOCAL_ADHESION	3725	2002	3082	55742	2335	63923	3479	330	331	1311	7060	3480	1729	22801	5228	64098	6093	5747	58498	2321	2324	207	5649	208	3918	10627	3913	3914	3915	3910	3911	3912	56924	23533	824	22798	2318	2316	2317	4633	4638	4636	23396	4233	93408	329	1301	10319	1302
KEGG_FOLATE_BIOSYNTHESIS	5860	250	251	1719	8836	2643	2356	6697	249	5805	248
KEGG_FRUCTOSE_AND_MANNOSE_METABOLISM	4351	5373	5372	8789	5213	2762	5210	5211	9107	7167	29085	5209	197258	5208	8776	5207	57016	8790	3795	2203	8898	3099	3101	3098	226	230	229	9108	7264	231	6652	29926	5214	29925
KEGG_GALACTOSE_METABOLISM	2645	2584	2720	2582	2683	55276	3906	5213	5211	8972	3099	3098	3101	2592	57818	2717	2595	3938	2585	2538	7360	5236	231	8704	2548	5214
KEGG_GAP_JUNCTION	5330	2915	6655	114	23236	115	112	7846	5894	5579	113	5578	5331	5332	111	2911	983	80310	10382	153	10383	10381	5582	5159	7280	5605	3710	5604	5607	1902	196883	10376	4893	2885	5595	1812	2983	1813	5598	2982	5592	6654	56604	5593	5594	113457	3265	57369	1453
KEGG_GLIOMA	6655	805	1869	5579	5894	6464	5578	801	3479	2475	3480	5582	5159	5605	7039	673	5604	4193	5925	207	399694	208	4893	10000	2885	5595	6654	5594	23533	3265	1956	3845	1029	53358	1026	1950	369	51806	595	5728	8503	5154	815	5155	816	5156	817	818	1019
KEGG_GLUTATHIONE_METABOLISM	6723	2678	2950	2953	2952	2954	50484	6611	5226	9446	221357	4258	51056	4257	4259	2940	2944	2882	2941	257202	2948	79017	2947	2946	2949	2938	2939	2936	2937	6240	6241	2729	373156	2880	51060	2876	2877	2878	3418	2879	3417	26873	2730	124975	290	2686	119391	2687	2539
KEGG_GLYCEROLIPID_METABOLISM	129642	57678	9388	8525	8526	8527	160851	154141	2710	84649	2712	2717	501	55750	26007	56894	158835	56895	231	5408	5407	5406	8694	132158	4023	219	1609	217	1607	1608	10327	1606	8613	3990	9162	253558	84803	11343	137964	223	224	80339	8611	8612	10554	10555	1056	150763	8513
KEGG_GLYCEROPHOSPHOLIPID_METABOLISM	10400	23659	2819	23171	9926	57678	129642	79143	1103	79888	9791	43	50487	8525	55500	8526	8527	5130	160851	8681	56994	154141	8398	30814	8399	10162	5320	55224	5321	5322	84647	100137049	81490	64600	5833	1040	56894	56895	9489	10434	5319	56985	10423	1609	8760	1607	1608	8613	1606
KEGG_GLYCINE_SERINE_AND_THREONINE_METABOLISM	211	212	132158	4129	64902	4128	314	2628	10993	8639	27232	6470	23464	26227	29958	6472	63826	29968	635	2731	1738	2593	5723	189	1757	275	55349	875	1491	51268	1610
KEGG_GLYCOLYSIS_GLUCONEOGENESIS	55902	2645	5232	5230	5162	5160	5161	55276	7167	84532	2203	125	3099	126	3098	3101	127	5224	128	5223	124	230	501	92483	5313	160287	2023	5315	5214	669	5106	5105	219	217	218	10327	8789	5213	5211	3948	2597	2027	2026	441531	131	130	3945	220	221
KEGG_GLYCOSAMINOGLYCAN_BIOSYNTHESIS_CHONDROITIN_SULFATE	29940	126792	79586	64131	337876	64132	113189	27087	22856	50515	54480	51363	11285	56548	10090	166012	55454	135152	55790	9469	55501	26229
KEGG_GLYCOSAMINOGLYCAN_BIOSYNTHESIS_HEPARAN_SULFATE	222537	2132	2131	9348	64131	64132	27087	3340	26035	9953	9653	90161	26229	9957	126792	9956	9394	9955	8509	64579	266722	11285	135152	2134	2135	2137
KEGG_GLYCOSAMINOGLYCAN_BIOSYNTHESIS_KERATAN_SULFATE	9435	11041	10678	8534	2683	93010	6483	8703	6482	8704	8702	10164	6487	2530	4166
KEGG_GLYCOSAMINOGLYCAN_DEGRADATION	9955	10855	60495	2720	2990	8372	2799	23553	3373	8692	6677	138050	2588	3425	9953	6448	3074	4669	3073	3423	411
KEGG_GLYCOSPHINGOLIPID_BIOSYNTHESIS_GANGLIO_SERIES	27090	256435	30815	2583	2720	81849	9197	8869	6483	6482	3074	6489	8705	29906	3073
KEGG_GLYCOSPHINGOLIPID_BIOSYNTHESIS_GLOBO_SERIES	53947	10317	2717	10690	6483	26301	6482	2524	2523	3074	4668	6489	8706	3073
KEGG_GLYCOSPHINGOLIPID_BIOSYNTHESIS_LACTO_AND_NEOLACTO_SERIES	79369	10678	10402	2683	84002	10690	2529	2528	2527	2526	2525	2524	2523	11041	2651	10331	10317	28	8703	8704	6484	8702	6487	8707	8708	6489
KEGG_GLYCOSYLPHOSPHATIDYLINOSITOL_GPI_ANCHOR_BIOSYNTHESIS	51227	284098	93183	23556	94005	5281	8818	9091	5283	84720	54872	80235	8733	128869	80055	51604	10026	84992	9487	55650	9488	54965	5277	2822	5279
KEGG_GLYOXYLATE_AND_DICARBOXYLATE_METABOLISM	48	132158	10797	9380	1431	54363	4191	4190	441024	283871	25902	4522	51179	125061	81888	50
KEGG_GNRH_SIGNALING_PATHWAY	3725	805	2002	801	6416	8681	4313	30814	8398	8399	4214	4215	3710	4216	100137049	1081	64600	4893	1432	6300	3845	2767	5613	51806	109	108	107	123745	815	816	817	818	5566	2776	5567	5568	2798	2778	2797	2796	810	26279	5337	81579	5338	1839	808	2185	10746
KEGG_GRAFT_VERSUS_HOST_DISEASE	3126	3802	3127	3111	3112	3125	941	942	3824	3821	940	7124	3803	3804	3458	3107	3106	3109	3553	3108	3134	3133	3105	3558	3113	3115	3117	3135	3811	3118	3812	3119	3552	5551	355	356	3002	57292	3569	3123	3122
KEGG_HEDGEHOG_SIGNALING_PATHWAY	122011	64399	8643	2619	89780	7546	7484	7483	4036	53944	7482	7481	7480	3549	6608	80326	54361	1456	6469	7471	1453	51715	1452	1455	1454	353500	2932	7476	8945	7477	7478	7479	7472	7473	5613	7474	7475	23291	27148	81029	2735	50846	5566	5567	51684	652	5568	650	2736
KEGG_HEMATOPOIETIC_CELL_LINEAGE	2811	2812	2056	3581	945	7124	2815	3684	947	948	2814	3676	3675	4254	3674	2209	3678	2208	2993	7066	7850	3575	4311	3590	930	931	7037	933	3815	2322	3690	2323	3552	1380	929	1378	7173	2057	3589	1437	3126	920	1436	3127	1435	3125	3563	3562	966
KEGG_HISTIDINE_METABOLISM	84735	4129	4128	219	217	131965	218	114049	3034	3176	1644	91703	220	55798	221	222	223	224	51409	9836	131669	60487	26	501	10841	144193	443	51451	3067
KEGG_HOMOLOGOUS_RECOMBINATION	8438	7517	5890	4683	5893	5892	7516	57804	641	146956	6117	5888	10714	10111	6119	6118	29935	5889	4361	675	5424	5425	80198	7156	25788	7979	8940	6742
KEGG_HUNTINGTONS_DISEASE	5436	5437	5434	29796	5435	4698	10891	4697	5438	100130247	5439	6874	4899	10540	90993	374291	4519	1387	10488	5440	539	4513	4512	7350	8218	341947	7802	5441	4514	729317	1329	1327	1385	3092	161	4508	163	51164	4509	6875	10476	160	4695	4696	4694	27019	317	390424	7416
KEGG_HYPERTROPHIC_CARDIOMYOPATHY_HCM	781	782	783	784	785	786	7124	3680	3479	6262	59283	4000	59285	488	59284	3676	7169	3675	7168	3674	3679	3678	2010	22801	51422	1756	55799	776	6546	775	7137	778	3690	9254	779	3691	53632	7134	3693	3694	3695	3685	3688	7171	70	71	93589	4607	7170
KEGG_INOSITOL_PHOSPHATE_METABOLISM	5330	23236	3628	253430	5333	5331	5332	55586	7167	3632	3633	3631	3636	8871	8396	113026	200576	3612	3613	8394	8395	51477	27124	51763	8867	84812	3706	3707	3705	10423	8821	51196	4329	23396	5289	5287	5288	5305	5286	5728	79837	9562	64768	5290	5291	5293	5335	5336	89869
KEGG_INSULIN_SIGNALING_PATHWAY	2645	805	10891	2002	801	1977	1978	51422	2203	3099	3098	6009	673	5170	3551	23265	207	399694	208	4893	10000	5834	5837	32	51763	5836	31	23533	5140	5257	5256	5255	2319	3845	53358	8651	5613	5565	51806	5564	5563	5562	5139	9021	2308	5566	5567	57818	5568
KEGG_INTESTINAL_IMMUNE_NETWORK_FOR_IGA_PRODUCTION	3126	115650	3127	3111	3112	3125	941	942	940	8741	10673	10850	3601	3600	23308	3676	7040	29851	10803	9020	7852	6370	608	3109	3108	56477	4055	5284	3558	959	3113	958	57379	3115	3117	3118	3119	23495	3695	6387	2826	8174	3565	3567	3586	3569	3123	3122
KEGG_JAK_STAT_SIGNALING_PATHWAY	6774	6775	6772	6773	10401	7297	50615	1387	9655	51561	1489	8027	81848	50616	3716	207	208	3718	3717	10000	6777	6776	7173	6778	4609	11009	161742	23533	1437	3598	8554	3597	1270	5618	1271	5617	8651	338376	1439	1438	149233	1440	9021	595	116379	1442	598	1441	51588
KEGG_LEISHMANIA_INFECTION	3725	3111	3112	5579	6772	2002	7124	3684	3676	4615	9103	2209	3109	3108	5777	51135	3593	5600	4689	4688	5743	5603	3592	4843	6885	3552	3716	3717	3688	3689	1378	5595	2215	4790	2212	3586	4793	4792	2214	65108	5594	3126	3127	3125	1432	6300	5970	3460	7189
KEGG_LEUKOCYTE_TRANSENDOTHELIAL_MIGRATION	1003	83700	4301	7294	3683	3684	3676	6494	6093	4313	5747	58498	4689	4318	4688	49861	5175	7409	7408	7412	3688	10627	7070	7410	3689	1495	58494	23533	51208	1432	6300	7414	26285	2770	4633	2771	1500	4636	5829	10411	93408	394	9564	2773	10686	137075	7430	6387	5335
KEGG_LIMONENE_AND_PINENE_DEGRADATION	24142	1892	223	224	3030	219	1962	55432	217	501
KEGG_LINOLEIC_ACID_METABOLISM	1571	1577	1573	1576	50487	57016	1562	1544	246	123745	8681	8398	30814	8399	5320	5321	64816	5322	84647	100137049	64600	391013	26279	1559	81579	1557	1558	1551	5319
KEGG_LONG_TERM_DEPRESSION	2915	5330	6261	23236	5894	5579	5578	5331	5332	3479	1394	2911	1392	3480	50487	2895	5582	8681	773	8398	30814	8399	5605	5320	673	5321	3710	5322	84647	5604	4842	2892	2891	2890	100137049	64600	4893	5595	2983	2982	5592	5593	5594	5319	3265	3708	3709	2768	10672
KEGG_LONG_TERM_POTENTIATION	2915	5330	114	805	23236	5894	5579	5331	5578	801	5332	27330	5535	2911	5533	5534	1387	4659	5582	2902	2903	2904	5605	2905	673	2906	3710	775	5604	2891	2890	6196	6197	4893	63928	5502	5501	5499	5500	5595	6195	5594	3265	3708	2033	3709	3845	5613	369
KEGG_LYSINE_DEGRADATION	79723	60496	1743	219	132949	217	39	5352	5351	55217	10919	38	387893	3033	6419	4967	3030	8424	10157	1892	223	224	51111	6839	55870	23067	84444	7468	1962	55753	9739	2639	84787	80854	501	54904	79813	9869	51166	29072	83852	8985	64324	51268
KEGG_LYSOSOME	23659	8120	26088	6556	5538	256471	1522	51172	3482	22901	535	1521	533	5641	1520	11154	3920	537	7805	130340	8218	10717	8546	27074	50617	1514	23457	162	1513	4891	79158	6609	1512	164	1511	1510	9741	2760	3916	1519	23062	1515	26985	1075	2629	8943	8763	51606	138050
KEGG_MAPK_SIGNALING_PATHWAY	3725	4208	2005	2002	3727	4616	51776	3925	22800	4217	4214	4215	4216	6885	1326	207	208	409	929	408	4893	80824	63928	25780	4791	4790	4609	4776	1432	2318	2316	3845	2317	5613	7189	7042	1843	1844	7040	7186	627	23118	51295	7048	1849	7046	1847	1848	1845
KEGG_MATURITY_ONSET_DIABETES_OF_THE_YOUNG	3110	50674	2645	3087	3280	389692	5080	6514	168620	6928	3174	4825	6927	3171	3172	4821	3175	4760	3630	3170	5078	3651	3375	2494	5313
KEGG_MELANOGENESIS	805	801	7299	90993	8321	8322	8323	8324	51176	1387	10488	8325	8326	5443	7484	7483	1385	7482	7481	1906	7480	4893	1910	3845	5613	2770	2771	51806	109	108	107	84699	81029	815	816	817	818	5566	2776	5567	5568	2778	2773	51384	2775	810	1638	808	5330
KEGG_MELANOMA	1869	5894	2254	3082	2253	2252	3479	2251	2250	80310	3480	2248	2249	2246	2247	26291	572	5159	5605	673	5604	4193	5925	207	208	2260	2259	8822	8823	10000	4893	2255	2256	2257	2258	5595	9965	5594	23533	26281	3265	1956	56034	1029	3845	1026	1950	8074	8817
KEGG_METABOLISM_OF_XENOBIOTICS_BY_CYTOCHROME_P450	1572	1571	1109	2052	1577	54490	1576	2950	2953	2952	8644	2954	1562	125	29785	126	127	128	9446	124	221357	4258	4257	4259	2940	2944	10720	1559	2941	1557	2948	1558	2947	1555	2946	79799	54657	54658	1551	54659	2949	54575	54576	54577	2938	54578	2939	218	54579
KEGG_MISMATCH_REPAIR	27030	5424	4292	5425	5981	4436	5983	5982	4437	57804	5395	5984	3978	5985	6117	2956	6119	10714	6118	5111	6742	29935	9156
KEGG_MTOR_SIGNALING_PATHWAY	7249	3479	27330	2475	1975	1977	1978	253260	3630	5228	8408	6009	673	3091	5170	57521	207	208	6196	6197	6198	64223	10000	6199	7248	9706	51719	5595	81617	6194	5594	6195	23533	25989	253314	6794	9470	7422	5563	7424	5562	7423	92335	8503	2277	54541	5290	5291	5293
KEGG_N_GLYCAN_BIOSYNTHESIS	79868	57171	6184	199857	11253	10195	2683	4249	6185	3703	4248	1603	4247	79087	7991	57134	8818	8813	23193	56052	11320	144245	201595	10905	84920	440138	79053	85365	1798	91869	54344	1650	11282	29929	4122	4121	4124	6480	8703	29880	8704	146664	79796	7841	2530	4245
KEGG_NATURAL_KILLER_CELL_MEDIATED_CYTOTOXICITY	7535	8743	3683	5535	5533	5534	2207	117157	3135	673	7409	399694	5551	7410	4893	63928	3689	3002	10725	2215	135250	79465	2214	1437	23533	9437	10870	9436	4776	4775	3845	53358	919	154064	3133	5058	3937	22914	5335	5336	2185	4773	4772	3932	6655	5781	3823	5894	5579
KEGG_NEUROACTIVE_LIGAND_RECEPTOR_INTERACTION	5737	5732	5731	5734	5733	10203	6870	5739	155	154	59340	152	153	6869	150	151	6865	2859	7068	7067	5746	5745	5646	5645	4889	5644	1081	4886	4887	59350	2847	2846	1812	1813	1814	1815	1816	7201	56923	6752	6753	6751	5618	5617	728	2837	623	624	2832
KEGG_NEUROTROPHIN_SIGNALING_PATHWAY	3725	10818	805	801	5170	27330	7161	4217	9252	673	4214	4215	3551	25	207	399694	208	4893	10000	25970	4790	4793	4792	4794	23533	1432	27018	6300	5970	3845	53358	7189	4803	51806	627	4804	10019	1445	814	7529	596	815	816	817	2309	818	8660	6272	810
KEGG_NICOTINATE_AND_NICOTINAMIDE_METABOLISM	64802	22978	5169	5167	683	23530	316	952	56953	55191	83594	93034	51251	54981	84618	23475	10135	30833	349565	4860	23057	4907	65220	4837
KEGG_NITROGEN_METABOLISM	763	11238	765	771	766	2747	760	1373	761	762	27165	2752	767	23632	2746	768	759	2744	275	3034	440	377677	1491
KEGG_NOD_LIKE_RECEPTOR_SIGNALING_PATHWAY	7205	841	1147	257397	2919	8767	7124	330	6347	331	6352	10392	84674	6357	6356	6355	22900	6354	4210	3576	5601	5602	5600	55914	5603	838	3551	64127	6885	834	59082	7128	10910	5595	9051	4790	4793	4792	5594	8517	64170	5599	1432	6300	3606	5970	260434	7189	3320
KEGG_NON_HOMOLOGOUS_END_JOINING	7518	4361	27343	27434	79840	3981	2237	1791	7520	10111	2547	5591	64421
KEGG_NON_SMALL_CELL_LUNG_CANCER	842	6655	1869	5579	5894	5578	5915	572	5582	2064	5605	7039	673	5604	6257	5170	6258	5925	6256	11186	207	208	4893	10000	2885	5595	6654	5594	23533	3265	1956	3845	1029	1950	83593	2272	6789	369	595	8503	2309	1019	7157	1871	1870	5290	5291	1021	5293
KEGG_NOTCH_SIGNALING_PATHWAY	388585	196403	4855	151636	4854	4853	2033	3280	4851	8650	5664	5663	171558	22938	51107	2648	6868	5986	3516	1840	1387	113878	9794	1488	9612	1487	1857	3714	1856	9253	84441	8850	54567	55851	10683	1855	9541	28514	3955	182	55534	3065	3066	23385	23220	4242	11317
KEGG_NUCLEOTIDE_EXCISION_REPAIR	4331	56655	2072	54107	2071	2074	2073	404672	57804	2068	5984	1069	5985	6117	5887	9978	1643	6119	10714	6118	5886	5111	29935	1642	5427	2067	5424	5425	5426	5981	5983	5982	7508	7507	2966	2965	1022	3978	8451	8450	1161	902	2968	2967
KEGG_O_GLYCAN_BIOSYNTHESIS	8693	117248	168391	11226	11227	57452	442117	114805	9245	55568	55808	50614	51809	51301	63917	2650	26290	79623	192134	56913	374378	79695	2590	2591	64409	2589	6483	6482	9334	29071
KEGG_OLFACTORY_TRANSDUCTION	805	801	390442	120787	390445	157	391194	391196	391195	79501	22802	390036	390037	390038	26707	120586	120776	120775	390433	390431	391191	390437	391192	390436	391190	409	390439	391189	120065	120066	390321	390323	282770	390326	390327	282775	23538	390538	119692	390429	2979	119695	2978	119694	347468	441639	815	816	817
KEGG_ONE_CARBON_POOL_BY_FOLATE	10797	2618	7298	10841	10840	10588	123263	275	441024	1719	6470	25902	4522	4548	471	4524	6472
KEGG_OOCYTE_MEIOSIS	8881	805	801	3479	27330	5535	5533	9748	5534	3480	64682	387778	3710	27127	728622	63928	51434	51433	286151	8243	9985	6300	8945	5613	6500	23291	51806	109	108	5347	107	9978	10734	5241	7529	815	699	816	817	818	5566	5567	5568	26271	151648	9232	810	996	995
KEGG_OTHER_GLYCAN_DEGRADATION	64772	2720	4126	4125	2629	129807	4759	4758	2517	2519	175	4123	23324	10825	3074	3073
KEGG_OXIDATIVE_PHOSPHORYLATION	9550	29796	4698	4697	100130247	27068	9551	374291	4519	535	534	533	539	4513	4512	537	341947	4514	1329	1327	50617	479	4508	4509	10476	4695	4696	4694	390424	27089	51606	513	64077	245972	9167	518	245973	517	516	515	514	9377	10312	440567	496	51382	495	498	522
KEGG_P53_SIGNALING_PATHWAY	842	841	2810	7249	3479	983	4616	25898	64393	3486	50484	575	7161	5268	56475	8493	637	4194	581	4193	63970	836	9540	5366	55367	64326	64065	10912	9538	83667	472	545	143686	11200	317	1029	6241	1026	27113	1647	8795	1643	51512	6477	595	3732	5728	1017	1111
KEGG_PANCREATIC_CANCER	842	1869	6774	1147	5894	9459	6772	5888	572	5228	5601	5602	2064	5880	675	7039	673	5881	5604	3551	5925	3716	207	208	10000	4088	5595	4089	4790	5879	4087	5594	23533	8517	5599	1956	5970	3845	1029	1950	7042	7040	7422	369	7424	7423	7048	7046	7043
KEGG_PANTOTHENATE_AND_COA_BIOSYNTHESIS	79717	5169	79646	60490	5167	8875	8876	53354	55229	51733	1807	80347	1806	80025	586	587
KEGG_PARKINSONS_DISEASE	29796	4698	4697	100130247	9246	374291	4519	4513	539	4512	341947	4514	729317	1329	1327	4508	7345	4509	10476	4695	4696	4694	9627	317	5413	7327	7326	390424	7416	7417	7419	118424	27089	513	7332	9167	518	517	516	515	514	9377	7318	7317	293	440567	292	498	291
KEGG_PATHOGENIC_ESCHERICHIA_COLI_INFECTION	7846	5578	3875	7454	9076	10382	10383	10381	387	2017	6093	7280	8976	23643	25	10376	10093	929	10092	3688	10095	10094	71	10109	4691	56604	113457	4690	10971	7100	347733	79861	1499	7278	347688	51807	7277	8440	84790	60	9475	81027	3059	7430	9181	10552	7099	84617	81873
KEGG_PATHWAYS_IN_CANCER	3725	6774	10342	6772	3082	332	2335	330	3479	331	5371	3728	64399	3480	8321	8322	2950	8323	8324	8325	51176	8326	2956	5228	1488	1487	7484	5747	7483	5743	3091	2322	2323	25	7482	3716	7481	207	7480	208	3918	6608	4893	3913	405	7175	3914	8312	3915
KEGG_PENTOSE_AND_GLUCURONATE_INTERCONVERSIONS	54575	54576	6120	54577	54578	54490	54579	51084	7358	10941	2990	54600	51181	729020	27294	10720	7360	9942	7365	231	7364	7363	79799	54657	7367	54658	54659	7366
KEGG_PENTOSE_PHOSPHATE_PATHWAY	6120	22934	55276	25796	5634	8789	5213	5211	6888	7086	2203	84076	5226	64080	226	230	229	9563	729020	221823	5631	51071	2539	5236	8277	5214	2821
KEGG_PEROXISOME	2053	7498	570	4598	847	390916	10654	9409	51179	55711	25824	3155	5264	8528	23305	8540	6647	6648	255027	4843	54363	3295	1384	196743	8309	92960	8310	23600	5830	23417	10005	30	11001	10478	4358	51268	84188	1610	215	26063	6342	26061	373156	5189	83594	5826	5825	8799	5824
KEGG_PHENYLALANINE_METABOLISM	220	221	222	4129	4128	3242	2806	314	218	8639	5053	2805	9588	6898	4282	24142	259307	1644
KEGG_PHOSPHATIDYLINOSITOL_SIGNALING_SYSTEM	5330	805	3628	23236	5333	5579	5578	5331	801	5332	8525	3632	8526	3633	8527	3631	5582	3636	160851	3635	8871	8396	3710	113026	200576	3612	3613	8394	8395	27124	1040	51763	8867	84812	3706	23533	3707	3705	10423	3708	3709	1609	8760	8821	1607	1608	1606	9162	51196
KEGG_PORPHYRIN_AND_CHLOROPHYLL_METABOLISM	211	1352	54575	212	54576	54577	210	54578	1371	644	54490	645	54579	7390	3052	10941	2990	94033	54600	326625	2235	3162	3163	10720	5498	2495	7365	7364	7389	7363	1355	3145	1356	79799	54657	124454	7367	54658	2058	7366	54659
KEGG_PPAR_SIGNALING_PATHWAY	10998	10999	10580	33	1579	34	336	948	9415	335	1581	376497	6319	1582	7350	1622	10062	23305	4199	4312	2710	2712	116519	6257	6258	5360	5170	6256	3611	345	8309	8310	1593	4973	1376	30	1375	51129	11001	4023	2168	1374	5106	2167	126129	2169	5105	6342	5465
KEGG_PRIMARY_BILE_ACID_BIOSYNTHESIS	10858	10998	570	9420	1109	3295	6342	6718	8309	80270	1593	23600	1581	1582	51302	9023
KEGG_PRIMARY_IMMUNODEFICIENCY	7535	920	115650	8517	3561	5994	6891	5993	925	926	6890	29851	7374	3575	100	959	958	57379	695	29760	930	5897	5896	915	916	8625	326	973	23495	3718	3543	4261	3932	5788	64421
KEGG_PRION_DISEASES	4685	1958	4684	2002	4851	5613	729	6352	727	3553	6647	10963	5605	3303	5604	581	5566	5567	5568	3552	3309	5621	735	713	712	3915	714	5595	2534	731	730	3569	733	732	5594
KEGG_PROGESTERONE_MEDIATED_OOCYTE_MATURATION	8881	114	115	112	5894	113	111	245711	3479	27330	983	10393	3480	64682	3630	51529	387778	5601	5602	5600	673	5603	5604	196883	207	208	6196	6197	10000	64506	5595	51434	51433	29882	29945	4085	6195	5594	23533	5140	5599	8697	1432	6300	3845	5613	2770	8900	2771
KEGG_PROPANOATE_METABOLISM	55902	219	18	283398	217	34	39	38	3948	84693	3030	4329	84532	3945	1892	223	224	5096	26275	1962	5095	501	92483	8802	23417	3939	8803	32	4594	8801	31	79611	160287
KEGG_PROSTATE_CANCER	842	6655	1869	1147	5894	3479	148327	2475	90993	80310	4824	3480	2950	10488	1387	51176	572	3630	5159	2064	5605	7039	673	5604	2263	5170	3551	4193	5925	1385	207	208	2260	10000	4893	2885	9586	5595	6932	4790	3645	4792	6654	6934	5594	23533	8517	3265	2033
KEGG_PROTEASOME	5717	5718	345645	5719	122706	5682	5710	51371	9861	5713	5686	5714	5685	5684	5683	9491	3458	23198	10197	5699	5698	5708	5709	5706	5707	5704	5691	5705	10213	5690	5720	5702	5693	5721	5692	7979	5700	5695	5701	5694	5696	5687	5688	5689	143471	121906
KEGG_PROTEIN_EXPORT	6734	196294	653226	6726	6727	10952	11231	58477	6728	6729	23480	3309	83943	55176	5018	23478	28972	90701	9789	7095	60559	29927	6731	6730
KEGG_PROXIMAL_TUBULE_BICARBONATE_RECLAMATION	1468	2747	5106	760	762	5105	27165	486	4190	10991	476	2746	478	8671	477	2744	482	483	480	481	358	23439	6550
KEGG_PURINE_METABOLISM	5436	22978	5437	5169	5434	5435	5167	7498	5438	5439	54107	159	5634	158	10201	51082	87178	5440	50940	10714	5441	203	654364	204	205	23649	124583	270	272	271	4833	3000	4830	471	4831	1716	10623	4832	10622	10621	58497	56985	5142	5143	5140	5141	318	51292	5146
KEGG_PYRIMIDINE_METABOLISM	22978	5436	5437	5434	5435	5438	5439	54107	7298	7296	10201	51082	87178	5440	1723	10714	5441	654364	23649	139596	124583	4833	4830	4831	4832	10623	10622	10621	318	5557	5558	8382	57804	1841	1503	5422	377841	5427	5424	5425	5426	790	129607	64425	84618	11128	1635	5431	5430
KEGG_PYRUVATE_METABOLISM	55902	5106	10873	9380	5162	5105	5160	219	5161	3029	217	39	38	3948	197257	84264	84532	3945	98	4199	97	223	224	4200	1738	4191	1737	4190	501	5091	2739	92483	3939	32	31	5313	231	160287	5315	134526
KEGG_REGULATION_OF_ACTIN_CYTOSKELETON	55845	2335	55740	1729	85464	22800	22801	6093	5747	58498	8874	10093	929	89846	10092	10627	4893	10095	10094	7074	85477	56924	5216	5217	23533	128239	3845	1073	1072	4633	4638	623	4636	23396	624	1445	93408	324	79837	4627	81873	4628	50649	2254	2253	2252	2251	2250	7454
KEGG_REGULATION_OF_AUTOPHAGY	115201	25989	8678	3442	3441	3440	23710	9140	3458	3439	23192	5563	5562	11345	5289	3630	9474	8408	30849	10533	3451	3452	3443	3444	3445	3446	3447	3448	9706	3449	84938	84971	441925	64422	11337
KEGG_RENAL_CELL_CARCINOMA	3725	6655	5063	5781	5894	3082	5062	6513	10298	1387	6921	6923	5228	5605	7039	673	201163	5604	3091	207	9915	208	2889	10000	4893	405	8453	2885	5595	2113	112398	112399	56924	5879	6654	5594	23533	3265	2033	2034	3845	7042	7040	2271	7422	369	7424	7423	9978
KEGG_RENIN_ANGIOTENSIN_SYSTEM	4012	59272	5972	290	1215	5476	1511	7064	183	185	1636	186	57486	2028	1359	4142	4311
KEGG_RETINOL_METABOLISM	6121	1577	54490	1579	1576	50700	9249	1562	125	126	127	128	84649	124	53630	157506	1592	10720	1559	158835	340665	1557	1558	1555	79799	1553	54657	1551	54658	54659	56603	10170	54575	8694	54576	54577	54578	216	54884	145226	9227	51109	54579	1548	1549	284541	10901	1543	1544
KEGG_RIBOFLAVIN_METABOLISM	93650	5169	5167	51205	55312	55	80308	7299	9108	9107	29085	8776	52	53	54	8898
KEGG_RIBOSOME	11224	9349	6122	6123	6160	6124	6125	6161	6204	6164	6205	6206	6166	6207	6165	6168	6209	6167	6169	9045	6210	2197	3921	6217	6155	6218	6154	6152	6159	6158	6157	7311	6156	25873	6224	6223	6222	6191	284288	6192	6193	200916	51121	6194	6181	6146	6147	6141	6142
KEGG_RIG_I_LIKE_RECEPTOR_SIGNALING_PATHWAY	843	841	3627	1147	7706	7124	3442	3441	3440	9140	9755	8772	80143	3439	8737	3576	5601	3593	5602	9636	5600	4214	3592	5603	3551	6885	3451	26007	3452	3443	3444	3445	3446	55593	3447	3448	3449	1654	9641	4790	4793	4792	3661	64135	8517	5599	1432	6300	5970
KEGG_RNA_DEGRADATION	23658	10200	23517	219988	54512	87178	23404	6499	22803	56915	9652	11157	51010	51013	23644	4849	4848	54464	5073	10438	10914	1656	55802	84186	2023	4850	29883	11044	11340	642521	3313	27257	246175	118460	51690	51691	9125	25804	23019	25904	23016	27258	22894	2027	2026	57472	642538	57819	167227
KEGG_RNA_POLYMERASE	5436	5437	5434	5435	9533	5438	5439	661	51082	51728	84265	84172	5440	246721	5441	171568	64425	548644	25885	10623	5431	11128	10622	55703	5430	10621	5433	5432	30834
KEGG_SELENOAMINO_ACID_METABOLISM	131965	191	114049	22929	2678	22928	55798	51409	124975	9836	9061	9060	60487	92935	51540	10768	2686	2687	27430	4143	51451	875	23382	1491	4144	4141
KEGG_SMALL_CELL_LUNG_CANCER	842	4149	1869	1147	284217	5915	10401	2335	330	331	3675	3674	1288	5747	1282	1284	5743	4843	1286	6257	6258	3551	6256	5925	6502	207	208	9063	3685	3918	3688	10000	3913	3914	3915	3910	3911	3912	4790	4792	4609	23533	8554	8517	22798	5970	317	1027	3909
KEGG_SNARE_INTERACTIONS_IN_VESICULAR_TRANSPORT	23673	2054	10791	9570	9342	8417	10228	6804	8676	8675	6843	9341	662	6809	6844	8677	6845	116841	9554	8674	8673	10652	8773	51272	53407	9527	6616	55850	6811	6810	415117	10490	10282	143187	203062	9482	112755	55014
KEGG_SPHINGOLIPID_METABOLISM	9514	130367	2720	2581	166929	2629	56848	4759	8613	4758	340485	7357	123099	410	8877	8879	10825	55627	259230	55331	64781	6610	339221	8560	81537	129807	2717	125981	8611	427	8612	6609	9331	9517	10558	55512	2531	7368	56624
KEGG_SPLICEOSOME	9343	23658	10291	144983	10992	27339	11017	220988	11157	10713	11325	4686	23451	4116	51362	23450	8683	22985	10907	10915	11338	84991	55119	9984	5356	151903	55110	3312	51690	10523	51691	10084	27316	25804	9775	10946	9879	58517	55660	84321	4809	25766	57819	10929	8175	10285	10286	22916	10594
KEGG_STARCH_AND_SUCROSE_METABOLISM	5169	2645	5167	280	54490	55276	80146	7358	8972	2997	2998	3099	3101	3098	57733	2990	11181	276	277	278	279	10720	5834	5837	5836	79799	54657	54658	54659	54575	54576	54577	54578	283209	178	54579	6476	10941	2632	54600	57818	2595	2538	7360	5236	7365	7364	7363	2548
KEGG_STEROID_BIOSYNTHESIS	6646	4047	6713	10682	1595	1717	1594	1718	51478	6307	2222	6309	3988	1056	7108	50814	8435
KEGG_STEROID_HORMONE_BIOSYNTHESIS	79644	1109	1577	3284	54490	3283	1312	6820	1576	1581	1583	8644	3291	6783	3290	3294	3293	1589	3292	1588	1586	1585	1584	8630	51478	10720	79799	54657	1551	54658	54659	54575	54576	54577	54578	54579	7923	1646	1645	1543	1545	412	10941	6716	6715	64816	9420	54600	6718
KEGG_SULFUR_METABOLISM	6783	9061	445329	6818	9060	50515	6817	6820	6821	10380	166012	6799	55501
KEGG_SYSTEMIC_LUPUS_ERYTHEMATOSUS	941	942	128312	940	9555	340096	221613	3013	92815	3012	2209	317772	126961	723790	735	1511	391769	8294	2215	2212	731	8290	730	2214	733	2213	732	3126	3127	3125	729	727	1991	121504	721	720	554313	3113	83740	3115	3117	3118	3119	8370	3018	3014	3015	3017	717
KEGG_T_CELL_RECEPTOR_SIGNALING_PATHWAY	3725	7535	10892	940	5170	5535	5533	5534	10298	29851	7409	3551	1326	6885	207	208	4893	10000	7410	63928	10725	4790	4793	4792	56924	4794	4690	1493	1437	23533	920	4776	1432	6300	4775	5970	3845	925	926	919	8440	9020	57144	915	916	5058	917	23624	3937
KEGG_TASTE_TRANSDUCTION	338398	2914	5330	114	112	353164	80834	80835	29850	40	5136	773	3710	774	54429	196883	346562	51764	50831	50835	83756	50834	3745	50833	50832	6340	2784	5613	2785	6338	6337	259289	259286	259287	259285	50840	5566	5567	5568	2778	5726	2782	259295	259296	259291	50836	259292	50837	50838
KEGG_TAURINE_AND_HYPOTAURINE_METABOLISM	2686	51380	2687	2678	2571	570	2572	124975	1036	84890
KEGG_TERPENOID_BACKBONE_BIOSYNTHESIS	9453	23590	3158	91734	3157	4598	39	38	2224	57107	10654	79947	4597	3156	3422
KEGG_TGF_BETA_SIGNALING_PATHWAY	7027	9241	7124	151449	3625	3626	1311	3624	7060	387	1387	6093	3397	3398	6198	6199	8454	728622	3400	4088	5595	5934	4089	5933	4838	4086	4609	4087	5594	64750	57154	2033	353500	8200	6500	8646	7042	7040	3458	1030	5516	5515	5518	3399	4090	9978	10468	5308	5519
KEGG_THYROID_CANCER	7849	3265	8030	10342	8031	3845	1499	51176	595	5605	83439	673	5604	6257	6258	6256	5468	7157	5979	4893	7175	5595	6932	4914	4609	7170	999	5594	6934
KEGG_TIGHT_JUNCTION	10207	83700	4301	8531	55844	9863	64398	27134	8735	51776	23136	79784	22800	4619	2017	22989	58498	92359	49861	207	208	10627	10000	4893	11336	1495	58494	1457	51208	3996	3993	1459	3845	26285	84612	9223	2770	2771	4633	9218	4636	1460	8189	93408	150084	55870	7525	260425	2773
KEGG_TOLL_LIKE_RECEPTOR_SIGNALING_PATHWAY	3725	941	942	6772	54106	6348	4615	6352	6416	6351	3929	8737	10333	3551	23643	1326	6885	207	208	929	1513	10000	6696	9641	4790	4792	23533	7100	114609	1432	6300	5970	7189	7187	54472	6373	23118	51284	51311	3627	841	148022	1147	7124	3442	3441	3440	8772	3439
KEGG_TRYPTOPHAN_METABOLISM	4129	4128	169355	316	219	15	217	7453	3620	847	39	38	259307	3033	4967	7166	3030	1644	125061	1543	1544	1545	438	1892	223	8564	224	10352	1962	55753	2639	501	26	11185	6999	23498	8942	51166	121278	130013
KEGG_TYPE_I_DIABETES_MELLITUS	3126	3127	4049	3111	3112	3125	941	942	940	7124	3382	3458	5799	3107	3106	3630	3553	3109	5798	3108	3134	3133	3105	3558	3113	3593	3115	2571	3117	3135	3118	3592	1363	3119	2572	3552	3329	5551	355	356	3002	3123	3122
KEGG_TYPE_II_DIABETES_MELLITUS	23533	2645	5599	7124	389692	8651	6517	6514	2475	8835	9021	3630	5580	5581	5601	3099	773	5602	3101	3098	8503	776	777	774	3651	775	9370	3551	8660	6833	122809	5290	8913	5291	5293	5590	3767	5595	3667	5313	3643	5315	5294	8471	5295	5296	5594
KEGG_TYROSINE_METABOLISM	4129	4128	3242	316	314	7299	3081	131965	218	1312	8639	114049	259307	2954	1644	131	1621	130	55798	125	220	126	221	127	222	128	51409	124	2806	9836	60487	2805	7306	6898	4282	24142	5409	1638	51451	7173	7054	2184
KEGG_UBIQUITIN_MEDIATED_PROTEOLYSIS	8881	90293	10401	55236	9246	330	8925	331	5371	8924	27339	64682	27338	63893	9040	92912	4214	9354	672	4193	3093	51619	22888	55958	51366	7337	54926	64326	4591	26259	10477	728622	51434	51433	134111	8554	57154	10273	7327	8945	7326	7329	8651	7328	118424	6500	7189	23291	7332
KEGG_VALINE_LEUCINE_AND_ISOLEUCINE_BIOSYNTHESIS	5162	57176	55699	5160	5161	51520	23395	7407	586	587	3376
KEGG_VALINE_LEUCINE_AND_ISOLEUCINE_DEGRADATION	316	219	35	36	18	217	34	39	3028	38	5019	10449	259307	3033	84693	3032	1629	3030	4329	3155	3712	594	27034	1892	223	224	5096	26275	1738	3158	1962	3157	5095	501	11112	30	64064	4594	64087	586	549	587	593	56922
KEGG_VASCULAR_SMOOTH_MUSCLE_CONTRACTION	805	800	801	1579	10203	5739	94274	8681	6093	8398	30814	10335	8399	673	3710	100137049	140465	64600	1909	2768	2767	10672	5613	2977	4638	109	4637	51806	108	107	123745	27094	5566	2776	5567	5568	2778	810	26279	81579	185	4629	808	5330	10242	114	23236	115	4660
KEGG_VASOPRESSIN_REGULATED_WATER_REABSORPTION	115	112	140735	1783	6844	10671	148327	361	5613	8766	8655	10540	360	90993	109	10488	5869	554	5868	84699	4905	84516	551	64764	9230	6810	5566	5567	5568	1385	2778	79659	1778	51164	1781	1639	1780	9586	359	51626	396	397	51143	5878
KEGG_VEGF_SIGNALING_PATHWAY	842	5894	5579	5578	5535	5533	5534	9047	50487	8877	572	5582	8681	8398	5880	5747	30814	8399	4846	5600	5605	5320	5881	5321	5743	5322	5603	84647	5604	3791	100137049	207	64600	208	4893	10000	63928	10725	5595	5879	5319	5594	7867	23533	3265	4776	1432	6300	4775
KEGG_VIBRIO_CHOLERAE_INFECTION	9550	9601	115	5579	6558	10952	5578	9414	11015	535	534	11014	533	127124	537	5582	1080	9296	30001	50617	23545	9114	3784	375	71	155066	23480	51606	5613	90423	4583	10945	109	245972	8992	245973	60	7082	10312	5566	5567	5568	2778	51382	55176	523	5335	5336	529
KEGG_VIRAL_MYOCARDITIS	842	841	3111	3112	941	942	940	8672	3683	3383	1525	8735	3107	3106	79784	3109	3108	4619	3105	1756	22989	5880	637	3135	5881	25	27	836	1982	5551	1981	3689	71	5879	6444	3126	6445	3127	6442	6443	3125	1605	1604	3908	60	3134	3133	959	595
KEGG_WNT_SIGNALING_PATHWAY	3725	4041	4040	5535	6423	6422	5533	81839	5534	8321	8322	10297	8323	8324	59343	8325	51176	1387	8326	144165	1488	6093	1487	7484	7483	56998	23500	79718	4316	9350	6885	57216	7482	7481	7480	27123	728622	63928	8312	8313	27121	10725	4609	64321	1457	1459	4776	1452	4775
KENNY_CTNNB1_TARGETS_DN	57003	79676	5697	7511	2634	54463	25816	3572	23650	1382	81542	6400	2335	3481	55858	1291	55291	63916	3799	81627	3187	1655	4190	6194	54363	9611	1808	9960	920	5530	7033	29789	8239	81688	3842	10628	7077	3693	1893	7874	23197	51366	57658	9373	7095	81892	5168	26502	51592
KENNY_CTNNB1_TARGETS_UP	4313	7083	64062	22928	8945	6696	3488	10580	6279	5585	9611	3491	58472	3855	54465	372	10969	23404	2767	4017	8520	1075	10564	9772	929	23345	7378	26191	7027	1894	825	57513	6432	4071	29923	1234	572	7127	891	10268	8139	6118	10006	1434	64859	10659	3053	10460	3148
KERLEY_RESPONSE_TO_CISPLATIN_DN	8820	23175	1592	4609	3157
KERLEY_RESPONSE_TO_CISPLATIN_UP	1263	8870	5141	3635	2232	23612	220	301	307	4000	4747	355	64787	10769	7832	51065	1647	857	54541	1026	57103	1643	1606	64393	9547	51477	9518	286	3293	8493	27165	55367	8794	8061	9263	10544	10346	11257	3995	5327	27244	931	59	5054	55332
KESHELAVA_MULTIPLE_DRUG_RESISTANCE	2987	3065	3315	80204	28956	10972	9275	8826	79640	100507331	3385	51657	138050	6899	5192	55733	55110	2335	54868	113177	54535	79169	4938	6302	55916	337873	10611	1031	80178	57707	55850	9684	3381	5744	5531	55652	8751	304	7802	11257	51348	9267	3633	984	79759	7103	51506	60561	51257
KHETCHOUMIAN_TRIM24_TARGETS_DN	2246	1581	7069	367	6554	5618	1592	216
KHETCHOUMIAN_TRIM24_TARGETS_UP	7040	3875	7805	1030	1277	7431	7052	3685	84707	5154	3956	3481	999	2353	1282	6678	6772	5947	1536	5054	2263	1284	7351	3958	1839	1356	952	6696	1278	174	960	23034	2012	3055	351	3383	7412	7048	7157	1958	1026	834	26064	7832	3683	3726
KIM_ALL_DISORDERS_CALB1_CORR_DN	2672	1511	4616	958	290	3848	3973	3443	6346	3284	9390	3635	23604	5829	6239	1118	4920	6275	364	8092	6279	218	3556	7517	3823	27350	22904	100507605	2695	9120	881	1663	9032	6753	84458	2516
KIM_ALL_DISORDERS_CALB1_CORR_UP	7087	8553	57468	158471	2764	28951	1537	7334	1524	11342	1965	4826	53844	3015	5315	4723	55854	2782	4345	8565	51382	55885	64112	2617	9079	1949	57172	10953	4719	3208	8050	7345	7341	9158	3097	9410	29	29970	55324	4692	7458	4974	6500	3356	23171	4677	10133	7277	25977
KIM_ALL_DISORDERS_DURATION_CORR_DN	5693	6202	1327	23344	10856	1725	2781	1632	64838	4717	4900	1152	27087	10598	10134	79698	6150	10368	22907	2861	6888	4118	9688	9552	23481	5653	10430	51295	58533	27243	10456	5376	81855	10488	26268	553115	2021	25915	537	8417	23031	11145	155066	7936	9903	1524	4681	1410	738
KIM_ALL_DISORDERS_DURATION_CORR_UP	79982	6554	80034	10927	53358	50863	253461	27246	29123
KIM_ALL_DISORDERS_OLIGODENDROCYTE_NUMBER_CORR_DN	80034	79982	26049	4100	2528	2562	10927	28996	7707	2516	9975	6554	29123	7517	7695	5345	3567	881	1969	6346	22987	7516	253461	9169	7369	25786	27246	50863	4131	6506	3217	11127	1562
KIM_ALL_DISORDERS_OLIGODENDROCYTE_NUMBER_CORR_UP	4706	4733	4345	81565	5653	26994	11224	23220	9513	475	1938	573	9528	1347	8666	553115	8636	4900	4841	5699	3300	58533	11316	51112	6253	2571	6235	9524	6122	9900	10956	10379	10067	3150	5921	9555	5691	9915	955	537	529	4061	6271	10007	51690	4043	23335	4701	4809
KIM_BIPOLAR_DISORDER_OLIGODENDROCYTE_DENSITY_CORR_DN	57538	8048	3443	5054	1562	9242	5652	1295	881	7124	5373	100507605	1621	4439	8796	3955	222	55503	2863	7481	2099	7975	5081	3814	1395	1946	5210	2841	6542	8814	6524	7380	29851	9390	1041	2243	3972	8739	3024	820	1044	6354	1969	4320	3973	7153	1045	345	5032
[truncated: 4,413 more rows]
[truncated: 1,892 more columns]

## Sheet: Fig 1C
Source data Fig 1C
Keyword A	Keyword B	Edge weight
Cancer	Transcription	29.1478
Development	Transcription	19.7271
Stem	Transcription	17.0874
Breast cancer	Cancer	16.2358
Cancer	Development	15.4247
[truncated: 758 more rows]

## Sheet: Fig 1D
Source data Fig 1: BRCA1 interactors (gene names)
[truncated: 1,110 more rows]

[truncated: 40 more sheets: Fig 2, Fig 3A, Fig 3C,E, Fig 3D, Fig 3F, Fig 3G, Fig 3H, Fig 3I, Fig 4, Fig 5, Fig 6, Fig 7, Supplementary Fig 1, Supplementary Fig 2, Supplementary Fig 3, Supplementary Fig 4, Supplementary Fig 6, Supplementary Fig 7 (gel), Supplementary Fig 7 (Brca1), Supplementary Fig 7 (Trp53) …]
